# Supplementary material for: Shape-Shifted Red Blood Cells: A Novel Red Blood Cell Stage?
Source: Cells. 2018 Apr 19;7(4):31. doi: 10.3390/cells7040031 (PMC5946108; doi:10.3390/cells7040031)
Supplement: Supplementary file 1 [file cells-07-00031-s001.zip]

Archive with 3 entries (3 files):
- cells-287412-supp-final_corrected.pdf
- TableS1.xls
- TableS2.xls
