# Supplementary material for: Shape-Shifted Red Blood Cells: A Novel Red Blood Cell Stage?
Source: Cells. 2018 Apr 19;7(4):31. doi: 10.3390/cells7040031 (PMC5946108; doi:10.3390/cells7040031)
Supplement: Supplementary file 1 [file cells-07-00031-s001.zip › TableS1.xls]

## Sheet: ClueGO Results
GOID	GOTerm	Ontology Source	Term PValue	Term PValue Corrected with Bonferroni step down	Group PValue	Group PValue Corrected with Bonferroni step down	GOLevels	GOGroups	% Associated Genes	Nr. Genes	Cluster	Genes Cluster #1	Genes Cluster #2	%Genes Cluster #1	%Genes Cluster #2	Associated Genes Found
GO:0061024	membrane organization	GO_BiologicalProcess-EBI-QuickGO-GOA_20.11.2017_00h00	4.62059e-07	5.68333e-05	4.62059e-07	1.84824e-06	[3]	Group00	22.4009	209	None Specific Cluster	[AAK1, ACTG1, ANO7, ATP11A, ATP5A1, ATP5B, ATP5C1, ATP5E, ATP5F1, ATP5G1, ATP5G3, ATP5H, ATP5J, ATP5J2, ATP8B1, ATPIF1, BAD, BAX, BCL2L1, BET1L, BID, BNIP1, BNIP3, BNIP3L, CAV3, CD9, CDC42, CHMP2A, CHMP4B, CTSZ, DNM1L, DYNLL1, DYNLL2, ETV5, F3, FIS1, FLOT2, GAPVD1, GATA2, GCA, GOSR1, GRIK5, GSN, HSPA1A, HSPA8, HYAL2, ITGB2, LRMP, M6PR, MAL, MFF, MPP5, MTCH1, MTSS1L, MYH9, NSG1, NUP93, PARP11, PDC…	[ABCA1, ABCC1, ACAA2, ACTR2, AKT1, ANK2, ANK3, ANKRD28, ANXA2, AP2A2, ARHGAP44, ASAP1, ATL2, ATP9B, BAIAP2L1, BMF, C3, CALR, CAVIN2, CBL, CD300A, CHORDC1, CHRM2, CLTCL1, DNM2, DOC2B, DOCK1, DOCK2, DVL2, EHD2, EMP2, EPN1, EPS15L1, FNBP1L, GAK, GDNF, GPER1, GRB2, GRTP1, GSK3B, IGF2R, ITSN1, KIF2A, KIF5B, LNPEP, LPCAT2, MED12, MUL1, MYRF, NFASC, NLGN2, NLGN3, NLGN4X, NLRP3, NRXN1, NUP188, NUP37, OSB…	54.067	45.933	[AAK1, ABCA1, ABCC1, ACAA2, ACTG1, ACTR2, AKT1, ANK2, ANK3, ANKRD28, ANO7, ANXA2, AP2A2, ARHGAP44, ASAP1, ATL2, ATP11A, ATP5A1, ATP5B, ATP5C1, ATP5E, ATP5F1, ATP5G1, ATP5G3, ATP5H, ATP5J, ATP5J2, ATP8B1, ATP9B, ATPIF1, BAD, BAIAP2L1, BAX, BCL2L1, BET1L, BID, BMF, BNIP1, BNIP3, BNIP3L, C3, CALR, CAV3, CAVIN2, CBL, CD300A, CD9, CDC42, CHMP2A, CHMP4B, CHORDC1, CHRM2, CLTCL1, CTSZ, DNM1L, DNM2, DOC2B…
GO:0007186	G-protein coupled receptor signaling pathway	GO_BiologicalProcess-EBI-QuickGO-GOA_20.11.2017_00h00	0.000288463	0.01125	0.000288463	0.000288463	[3, 4, 5]	Group01	12.8551	181	Specific for Cluster #2	[ABHD6, ACTN2, ADCY1, ADGRL2, ADIPOR1, ADIPOR2, ADORA1, ADRA2A, ADRB1, AGRP, APLNR, ARHGEF1, ARHGEF18, ARRDC3, ATF4, CASR, CGA, CPE, CRCP, CYSLTR2, F2R, FZD7, GLRA4, GNA12, GNAQ, GNB3, GPR132, GPR157, GPR183, GPR37L1, GPR4, GPRC5C, GTF2H2, HOMER1, HRH3, HTR1B, KALRN, LGALSL, METAP2, MTCH1, NGEF, NPRL3, NSG1, NXPH4, OR52P1P, PDE1B, PDE4D, PDE6B, PIK3CB, PLCB3, PLCE1, PPP1R9B, PREX1, PSAP, PTAFR, R…	[ABCA1, ABR, ACKR3, ADCY2, ADCY3, ADCY4, ADCY8, ADCYAP1R1, ADGRB3, ADGRD1, ADGRE1, ADGRE5, ADGRF1, ADGRG3, ADGRG4, ADGRL1, AKT1, ANO1, APLP2, ARHGEF26, ARHGEF9, C1QTNF1, C3, C3AR1, CACNA1D, CCK, CCL3L1, CCR7, CHRM2, CISH, CNGA1, DGKE, DGKQ, DNM2, DRD1, DRD4, DTNBP1, FFAR3, FGD1, FLNA, FSHR, FZD3, GABBR2, GABRA1, GABRA4, GABRA5, GABRA6, GABRB3, GABRG1, GIT2, GLP2R, GLRA1, GNA11, GNA13, GNAS, GNB1,…	36.4641	63.5359	[ABCA1, ABHD6, ABR, ACKR3, ACTN2, ADCY1, ADCY2, ADCY3, ADCY4, ADCY8, ADCYAP1R1, ADGRB3, ADGRD1, ADGRE1, ADGRE5, ADGRF1, ADGRG3, ADGRG4, ADGRL1, ADGRL2, ADIPOR1, ADIPOR2, ADORA1, ADRA2A, ADRB1, AGRP, AKT1, ANO1, APLNR, APLP2, ARHGEF1, ARHGEF18, ARHGEF26, ARHGEF9, ARRDC3, ATF4, C1QTNF1, C3, C3AR1, CACNA1D, CASR, CCK, CCL3L1, CCR7, CGA, CHRM2, CISH, CNGA1, CPE, CRCP, CYSLTR2, DGKE, DGKQ, DNM2, DRD1,…
GO:0007267	cell-cell signaling	GO_BiologicalProcess-EBI-QuickGO-GOA_20.11.2017_00h00	4.62604e-08	6.93906e-06	4.62604e-08	3.23823e-07	[2, 3]	Group02	21.0558	351	None Specific Cluster	[ABHD6, ADAM10, ADORA1, ADRA2A, ADRB1, AIMP1, APBA1, AQP1, ARL2, ARNTL, ASH1L, ATP6V0C, ATXN3, BAD, CACNA1E, CASR, CCDC88C, CCM2, CCNE1, CDC42, CGA, CITED1, CLOCK, CPE, CPLX2, CPT1A, CRTC1, CSNK1G2, CTGF, CTNNB1, CTNND1, DDIT3, DNM1L, EFNA2, EFNB1, ENY2, ETV5, EXOC4, F2R, FOXL1, FRAT2, FZD7, GABARAP, GCK, GJD2, GLRA4, GLS, GRID2IP, GRIK5, HADH, HDAC1, HES1, HIF1A, HNF1B, HOMER1, HRH3, HSPA8, HTR1…	[ABAT, ACHE, ADARB1, ADGRE5, AGO4, AKT1, AMOTL1, ANK2, ANKRD6, ANO1, AP2A2, ARID1B, ASIC1, BAMBI, BMP4, BRSK2, C1QTNF1, CACNA1D, CACNA2D2, CALCOCO1, CAMK2B, CASK, CBLN1, CDH15, CDK14, CELF4, CHRFAM7A, CHRM2, CHRNA1, CHRNA4, CHRNA5, CHRNA9, CPZ, CSNK1G1, CUL1, DAAM1, DIXDC1, DKK2, DLG2, DOC2B, DRD1, DRD4, DTNBP1, DVL2, EFNA3, EFNA5, EFNB2, ENSA, EPHA4, ERAP1, FAM53B, FBXW4, FFAR3, FGF13, FGF14, FG…	41.8803	58.1197	[ABAT, ABHD6, ACHE, ADAM10, ADARB1, ADGRE5, ADORA1, ADRA2A, ADRB1, AGO4, AIMP1, AKT1, AMOTL1, ANK2, ANKRD6, ANO1, AP2A2, APBA1, AQP1, ARID1B, ARL2, ARNTL, ASH1L, ASIC1, ATP6V0C, ATXN3, BAD, BAMBI, BMP4, BRSK2, C1QTNF1, CACNA1D, CACNA1E, CACNA2D2, CALCOCO1, CAMK2B, CASK, CASR, CBLN1, CCDC88C, CCM2, CCNE1, CDC42, CDH15, CDK14, CELF4, CGA, CHRFAM7A, CHRM2, CHRNA1, CHRNA4, CHRNA5, CHRNA9, CITED1, CLO…
GO:0000278	mitotic cell cycle	GO_BiologicalProcess-EBI-QuickGO-GOA_20.11.2017_00h00	0.00204299	0.0490317	0.00012799	0.00025598	[3]	Group03	19.7115	205	None Specific Cluster	[ACTR1A, ACVR1, ARL3, BAX, BCAT1, BCL2L1, BCL6, BID, CALM3, CASP2, CCNE1, CDC42, CDC45, CDKN2B, CEP57, CEP57L1, CHFR, CHMP2A, CHMP4B, CHMP5, CHMP6, CNOT11, CNOT3, CTDP1, CTDSP2, CTNNB1, CUL5, DNMT3A, DYNLL1, E2F4, EIF4E, FYN, GFI1, GPR132, GSPT1, HES1, HSPA1A, ID2, ITGB1, JTB, KLF11, LATS2, MAP4K4, MASTL, MBD1, MEIS2, MYC, NLE1, NME6, NOLC1, NOP53, NUF2, NUP93, NUSAP1, OPTN, PAK1, PAK6, PAPD7, PH…	[AKT1, ANGEL2, ANK3, ARID3A, BBS4, BMP4, BMP7, BOD1, BRD4, BRSK2, BTG2, BUB3, CCND2, CCSAP, CDK14, CDK19, CDK6, CLTCL1, CNOT2, CNOT9, CUL1, DNM2, DUSP12, DYNC1H1, EIF4G1, EML4, ENSA, EP300, ESRRB, FBXW5, FLNA, FOXN3, FOXO4, FZD3, GDNF, GIGYF2, H2AFY, HAUS4, ID4, KDM8, KIF2A, L3MBTL1, MAEA, MAP2K2, MAP2K7, MAP4, MAX, MECP2, MEPCE, MTBP, MYH10, NACC2, NBN, NEK7, NES, NIPBL, NUMA1, NUP188, NUP37, OD…	53.1707	46.8293	[ACTR1A, ACVR1, AKT1, ANGEL2, ANK3, ARID3A, ARL3, BAX, BBS4, BCAT1, BCL2L1, BCL6, BID, BMP4, BMP7, BOD1, BRD4, BRSK2, BTG2, BUB3, CALM3, CASP2, CCND2, CCNE1, CCSAP, CDC42, CDC45, CDK14, CDK19, CDK6, CDKN2B, CEP57, CEP57L1, CHFR, CHMP2A, CHMP4B, CHMP5, CHMP6, CLTCL1, CNOT11, CNOT2, CNOT3, CNOT9, CTDP1, CTDSP2, CTNNB1, CUL1, CUL5, DNM2, DNMT3A, DUSP12, DYNC1H1, DYNLL1, E2F4, EIF4E, EIF4G1, EML4, EN…
GO:0051726	regulation of cell cycle	GO_BiologicalProcess-EBI-QuickGO-GOA_20.11.2017_00h00	0.00115902	0.0347706	0.00012799	0.00025598	[3, 4]	Group03	19.5951	242	None Specific Cluster	[ACTR1A, ARNTL, BAD, BAX, BCL2L1, BCL6, BCR, BID, BOP1, BRCC3, CAB39L, CASP2, CCM2, CCNE1, CCNG1, CDC42, CDC45, CDK5RAP1, CDKN2B, CENPV, CEP57, CHFR, CHMP2A, CHMP4B, CHMP5, CLOCK, CNOT11, CNOT3, COPS5, CTBP1, CTDSP2, CTGF, CTNNB1, CUL5, DDIT3, DDRGK1, DYNLL1, E2F4, EIF4E, ERN1, ETFA, F2R, FYN, GADD45B, GMNN, GPR132, HCFC1, HES1, HEXIM1, HSP90AB1, HSPA1A, HSPA8, ID2, INSM1, IRF1, ITGB1, JUN, JUNB,…	[ADARB1, AKT1, ANGEL2, ARID3A, BABAM2, BBS4, BMP4, BMP7, BRD4, BTG2, BUB3, CALR, CCND2, CCSAP, CDK12, CDK14, CDK19, CDK6, CDKL2, CHORDC1, CLIC1, CNOT2, CNOT9, CSPP1, CUL1, DAZL, DUSP12, DYNC1H1, E2F2, EIF4G1, EP300, EPC1, FBXO6, FBXW5, FLCN, FOXN3, FOXO4, FZD3, GDNF, GIGYF2, GPER1, GPR3, H2AFY, HAUS4, HTRA2, L3MBTL1, LEP, MAEA, MAP2K2, MAP2K7, MAPRE3, MAX, MECOM, MECP2, MEPCE, MOK, MTBP, MTOR, NA…	54.9587	45.0413	[ACTR1A, ADARB1, AKT1, ANGEL2, ARID3A, ARNTL, BABAM2, BAD, BAX, BBS4, BCL2L1, BCL6, BCR, BID, BMP4, BMP7, BOP1, BRCC3, BRD4, BTG2, BUB3, CAB39L, CALR, CASP2, CCM2, CCND2, CCNE1, CCNG1, CCSAP, CDC42, CDC45, CDK12, CDK14, CDK19, CDK5RAP1, CDK6, CDKL2, CDKN2B, CENPV, CEP57, CHFR, CHMP2A, CHMP4B, CHMP5, CHORDC1, CLIC1, CLOCK, CNOT11, CNOT2, CNOT3, CNOT9, COPS5, CSPP1, CTBP1, CTDSP2, CTGF, CTNNB1, CUL…
GO:0044403	symbiosis, encompassing mutualism through parasitism	GO_BiologicalProcess-EBI-QuickGO-GOA_20.11.2017_00h00	8.39596e-18	2.31729e-15	8.39596e-18	1.51127e-16	[3]	Group04	27.3034	243	Specific for Cluster #1	[ABI1, ACTN1, ALYREF, AP1S2, AQP1, ATF7IP, ATP6V0C, B2M, BAD, BAX, BCL2L1, BNIP3, BNIP3L, C1QBP, CD81, CDC42, CHMP2A, CHMP4B, CHMP5, CHMP6, COPS6, CRTC1, CRTC2, CTBP1, CTDP1, CTNNB1, CTNND1, CUL5, DAG1, DDX5, DENR, DYNLL1, EIF3F, EIF3G, EIF4E, EXOC2, F11R, FAM111A, FAU, FYN, GAPDH, GFI1, GSN, HCFC1, HDAC1, HNRNPK, HSP90AB1, HSPA1A, HSPA8, HTATSF1, HYAL2, IRF8, IST1, ITCH, ITGB1, JUN, KARS, KAT5, …	[ACKR3, ADARB1, ANXA2, AP1B1, AP1M1, AP2A2, ATF7, ATG16L1, BRD4, CAMLG, CBL, CREBBP, CUL1, DCAF1, DDX6, DOCK2, EFNB2, EIF2AK2, EIF4A2, EIF4G1, EP300, FN1, FURIN, GRB2, GTF2F1, IKBKG, IL16, IL6ST, ITGB7, ITSN1, KCTD5, KLC1, LAMP1, MAPK1, MORC3, NCAM1, NOTCH1, NUP188, NUP37, PACS1, POLR2A, PSMB7, RAB1B, RNMT, SCARB2, SCRIB, SEC14L2, SHC1, SIVA1, SRPK2, STOM, SYK, TBK1, TP53BP1, TRIM11, TRIM25, TSPA…	72.428	27.572	[ABI1, ACKR3, ACTN1, ADARB1, ALYREF, ANXA2, AP1B1, AP1M1, AP1S2, AP2A2, AQP1, ATF7, ATF7IP, ATG16L1, ATP6V0C, B2M, BAD, BAX, BCL2L1, BNIP3, BNIP3L, BRD4, C1QBP, CAMLG, CBL, CD81, CDC42, CHMP2A, CHMP4B, CHMP5, CHMP6, COPS6, CREBBP, CRTC1, CRTC2, CTBP1, CTDP1, CTNNB1, CTNND1, CUL1, CUL5, DAG1, DCAF1, DDX5, DDX6, DENR, DOCK2, DYNLL1, EFNB2, EIF2AK2, EIF3F, EIF3G, EIF4A2, EIF4E, EIF4G1, EP300, EXOC2,…
GO:0016032	viral process	GO_BiologicalProcess-EBI-QuickGO-GOA_20.11.2017_00h00	8.88446e-19	2.48765e-16	8.39596e-18	1.51127e-16	[4]	Group04	28.1707	231	Specific for Cluster #1	[ABI1, ACTN1, ALYREF, AP1S2, ATF7IP, ATP6V0C, B2M, BAD, BAX, BCL2L1, BNIP3, BNIP3L, C1QBP, CD81, CDC42, CHMP2A, CHMP4B, CHMP5, CHMP6, COPS6, CRTC1, CRTC2, CTBP1, CTDP1, CUL5, DAG1, DDX5, DENR, DYNLL1, EIF3F, EIF3G, EIF4E, F11R, FAM111A, FAU, FYN, GFI1, GSN, HCFC1, HDAC1, HNRNPK, HSP90AB1, HSPA1A, HSPA8, HTATSF1, HYAL2, IST1, ITCH, ITGB1, JUN, KARS, KAT5, KIN, KPNA6, LAMTOR5, LGALS1, LGALS9, MRC1,…	[ACKR3, ADARB1, AP1B1, AP1M1, AP2A2, ATF7, ATG16L1, BRD4, CAMLG, CREBBP, CUL1, DCAF1, DDX6, DOCK2, EFNB2, EIF2AK2, EIF4A2, EIF4G1, EP300, FURIN, GRB2, GTF2F1, IKBKG, IL16, IL6ST, ITGB7, ITSN1, KCTD5, KLC1, LAMP1, MAPK1, MORC3, NCAM1, NOTCH1, NUP188, NUP37, PACS1, POLR2A, PSMB7, RAB1B, SCARB2, SCRIB, SEC14L2, SHC1, SIVA1, SRPK2, STOM, SYK, TBK1, TP53BP1, TRIM11, TRIM25, TSPAN7, UBAP1, UCKL1, VAC14…	72.7273	27.2727	[ABI1, ACKR3, ACTN1, ADARB1, ALYREF, AP1B1, AP1M1, AP1S2, AP2A2, ATF7, ATF7IP, ATG16L1, ATP6V0C, B2M, BAD, BAX, BCL2L1, BNIP3, BNIP3L, BRD4, C1QBP, CAMLG, CD81, CDC42, CHMP2A, CHMP4B, CHMP5, CHMP6, COPS6, CREBBP, CRTC1, CRTC2, CTBP1, CTDP1, CUL1, CUL5, DAG1, DCAF1, DDX5, DDX6, DENR, DOCK2, DYNLL1, EFNB2, EIF2AK2, EIF3F, EIF3G, EIF4A2, EIF4E, EIF4G1, EP300, F11R, FAM111A, FAU, FURIN, FYN, GFI1, GR…
GO:0032879	regulation of localization	GO_BiologicalProcess-EBI-QuickGO-GOA_20.11.2017_00h00	5.16494e-12	1.21893e-09	8.91761e-13	1.33764e-11	[2, 3]	Group05	20.7863	571	None Specific Cluster	[AAK1, ABHD6, ACTN1, ACTN2, ACVR1, ADAM10, ADIPOR1, ADIPOR2, ADORA1, ADRA2A, AHI1, ANP32B, ANXA4, AP1AR, APLNR, APPL1, AQP1, ARG2, ARIH2, ARL2, ARNTL, ASPSCR1, ATF4, ATP5A1, ATP5B, ATP6AP1, ATPIF1, B2M, BAD, BAX, BCL2L1, BCL6, BCR, BET1L, BID, BMPR2, BNIP3L, C1QBP, CACNA1E, CACNG5, CALM3, CASR, CAV3, CBARP, CCM2, CCNE1, CCT2, CCT3, CD2AP, CD40, CD81, CDC42, CGA, CHERP, CHMP2A, CLIC2, CLIC5, CLOCK…	[ABAT, ABCA1, ABCA2, ABHD17A, ABR, ACAA2, ACACB, ACHE, ACKR3, ADAMTS9, ADARB1, ADCYAP1R1, ADGRG3, AKT1, ALOX12, ALOX12B, AMOTL1, ANK2, ANK3, ANO1, ANXA2, APOD, ARAP1, ASIC1, ASPH, ATG13, BAMBI, BBS4, BCAS3, BMF, BMP10, BMP4, BMP7, BRSK2, BTN2A2, C1QTNF1, C3, C3AR1, CABP1, CACNA1D, CACNA2D2, CALR, CAMK2B, CASK, CBL, CCK, CCR7, CCSAP, CD300A, CD300LF, CDH15, CDK6, CDKL2, CERS2, CHORDC1, CHRFAM7A, C…	46.7601	53.2399	[AAK1, ABAT, ABCA1, ABCA2, ABHD17A, ABHD6, ABR, ACAA2, ACACB, ACHE, ACKR3, ACTN1, ACTN2, ACVR1, ADAM10, ADAMTS9, ADARB1, ADCYAP1R1, ADGRG3, ADIPOR1, ADIPOR2, ADORA1, ADRA2A, AHI1, AKT1, ALOX12, ALOX12B, AMOTL1, ANK2, ANK3, ANO1, ANP32B, ANXA2, ANXA4, AP1AR, APLNR, APOD, APPL1, AQP1, ARAP1, ARG2, ARIH2, ARL2, ARNTL, ASIC1, ASPH, ASPSCR1, ATF4, ATG13, ATP5A1, ATP5B, ATP6AP1, ATPIF1, B2M, BAD, BAMBI…
GO:0040012	regulation of locomotion	GO_BiologicalProcess-EBI-QuickGO-GOA_20.11.2017_00h00	0.00135284	0.0378796	8.91761e-13	1.33764e-11	[2, 3]	Group05	20.155	182	Specific for Cluster #2	[ABHD6, ACVR1, ADAM10, ADIPOR1, ADORA1, ADRA2A, AP1AR, AQP1, ARRDC3, ATP5A1, ATP5B, BCR, BMPR2, C1QBP, CASR, CD40, CD81, CGA, CHMP2A, CHMP4B, DAG1, DDRGK1, DDT, DYNLL1, F2R, F3, FYN, GNA12, GPR183, HAS2, HBEGF, HIF1A, HYAL2, IGFBP3, INSM1, JUN, KARS, LGALS9, MACF1, MIEN1, MSN, PADI2, PAK1, PDCD6, PHPT1, PLPP3, PREX1, PTAFR, RACK1, RCC2, RPL10, RPSA, RTN4, SCRT1, SINHCAF, SOD2, SSH1, STK24, THBS1,…	[ABR, ACKR3, ADAMTS9, ADARB1, ADGRG3, AKT1, ALOX12, AMOTL1, APOD, BBS4, BCAS3, BMP10, BMP4, BMP7, C3AR1, CALR, CCR7, CCSAP, CD300A, CDK6, CERS2, COL18A1, CORO1C, CSF1, CSF1R, CYGB, CYP19A1, DLEC1, DOCK1, DOCK10, DRD1, EFNB2, EMP2, ERBB4, F10, FAM83H, FGF13, FGF4, FLCN, FLNA, FLRT2, FN1, FOXO4, FOXP1, GAB1, GNA13, GPER1, HAS1, HSPB1, IL16, ITGA6, JAG1, JAG2, KANK1, KIF2A, LAMB1, LDB2, MAPK1, MEGF8…	39.011	60.989	[ABHD6, ABR, ACKR3, ACVR1, ADAM10, ADAMTS9, ADARB1, ADGRG3, ADIPOR1, ADORA1, ADRA2A, AKT1, ALOX12, AMOTL1, AP1AR, APOD, AQP1, ARRDC3, ATP5A1, ATP5B, BBS4, BCAS3, BCR, BMP10, BMP4, BMP7, BMPR2, C1QBP, C3AR1, CALR, CASR, CCR7, CCSAP, CD300A, CD40, CD81, CDK6, CERS2, CGA, CHMP2A, CHMP4B, COL18A1, CORO1C, CSF1, CSF1R, CYGB, CYP19A1, DAG1, DDRGK1, DDT, DLEC1, DOCK1, DOCK10, DRD1, DYNLL1, EFNB2, EMP2, …
GO:0051270	regulation of cellular component movement	GO_BiologicalProcess-EBI-QuickGO-GOA_20.11.2017_00h00	0.00193755	0.0484388	8.91761e-13	1.33764e-11	[3, 4]	Group05	20	182	Specific for Cluster #2	[ABHD6, ACTN1, ACVR1, ADAM10, ADIPOR1, ADORA1, ADRA2A, AP1AR, AQP1, ATP5A1, ATP5B, BCL6, BCR, BMPR2, C1QBP, CAV3, CD40, CD81, CGA, DAG1, DDRGK1, DDT, DSG2, DYNLL1, F2R, F3, FYN, GNA12, GPR183, HAS2, HBEGF, HIF1A, HYAL2, IGFBP3, INSM1, JUN, JUP, KARS, LGALS9, MACF1, MIEN1, MSN, PADI2, PAK1, PDCD6, PDE4D, PHPT1, PLPP3, PREX1, PTAFR, RACK1, RCC2, RPL10, RPS19, RPSA, RTN4, SCRT1, SINHCAF, SOD2, SSH1,…	[ABR, ACKR3, ADAMTS9, ADARB1, ADGRG3, AKT1, ALOX12, AMOTL1, ANK2, APOD, ARAP1, BBS4, BCAS3, BMP10, BMP4, BMP7, C3AR1, CALR, CCR7, CCSAP, CD300A, CDK6, CERS2, COL18A1, CORO1C, CSF1, CSF1R, CYGB, CYP19A1, DLEC1, DOCK1, DOCK10, DRD1, EMP2, ERBB4, F10, FAM83H, FGF13, FGF4, FLCN, FLNA, FLRT2, FN1, FOXO4, FOXP1, GAB1, GATA4, GNA13, GPER1, HAS1, HSPB1, ITGA6, JAG1, JAG2, KANK1, KIF2A, LAMB1, LAMP1, LDB2…	39.011	60.989	[ABHD6, ABR, ACKR3, ACTN1, ACVR1, ADAM10, ADAMTS9, ADARB1, ADGRG3, ADIPOR1, ADORA1, ADRA2A, AKT1, ALOX12, AMOTL1, ANK2, AP1AR, APOD, AQP1, ARAP1, ATP5A1, ATP5B, BBS4, BCAS3, BCL6, BCR, BMP10, BMP4, BMP7, BMPR2, C1QBP, C3AR1, CALR, CAV3, CCR7, CCSAP, CD300A, CD40, CD81, CDK6, CERS2, CGA, COL18A1, CORO1C, CSF1, CSF1R, CYGB, CYP19A1, DAG1, DDRGK1, DDT, DLEC1, DOCK1, DOCK10, DRD1, DSG2, DYNLL1, EMP2,…
GO:0002520	immune system development	GO_BiologicalProcess-EBI-QuickGO-GOA_20.11.2017_00h00	9.93147e-06	0.000705134	9.93147e-06	2.97944e-05	[2, 4, 5]	Group06	21.5499	203	None Specific Cluster	[ABI1, ACTN1, AGPAT5, ALAS2, ARIH2, ATP6AP1, ATPIF1, ATXN1L, B2M, BAD, BAX, BCL6, BCR, CD40, CDC42, CDKN2B, CHD2, CTNNB1, DNASE2, EEF2, EFNA2, ESCO2, ESRRA, ETV6, EXOSC3, FOS, FOXL1, FZD7, G6PD, GATA2, GFI1, GPR183, H3F3A, HAX1, HBZ, HDAC1, HES1, HES5, HIF1A, HIST2H3A, HOXA3, HOXB8, HSPA8, HSPA9, HYAL2, IRF1, IRF8, ITCH, ITGB1, JAGN1, JUN, JUNB, KCNAB2, KLF1, KLF6, KMT2B, LGALS1, LGALS9, LMO2, LR…	[ADD2, ADGRG3, AGO4, ANXA2, BMP4, CCR7, CDK6, CEBPG, CLDN18, CLEC4E, CREBBP, CSF1, CSF1R, DCAF1, DCLRE1C, DOCK10, DOCK2, EIF2AK2, EP300, FLCN, FOXO3, FOXP1, FSHR, GAB3, GLI2, GLO1, GNAS, GON4L, GPR68, IL20, IRF4, JAG1, JAG2, JARID2, KLF2, KMT2D, L3MBTL1, LDB2, LEP, LRRK1, MAEA, MAFB, MAPK1, MECOM, MMP14, MTOR, NBN, NLRP3, NOTCH1, NRARP, NSD2, PBX1, PDE2A, PKN1, PPP2R3C, PRKCA, PSMB7, PSMC6, RAF1,…	57.1429	42.8571	[ABI1, ACTN1, ADD2, ADGRG3, AGO4, AGPAT5, ALAS2, ANXA2, ARIH2, ATP6AP1, ATPIF1, ATXN1L, B2M, BAD, BAX, BCL6, BCR, BMP4, CCR7, CD40, CDC42, CDK6, CDKN2B, CEBPG, CHD2, CLDN18, CLEC4E, CREBBP, CSF1, CSF1R, CTNNB1, DCAF1, DCLRE1C, DNASE2, DOCK10, DOCK2, EEF2, EFNA2, EIF2AK2, EP300, ESCO2, ESRRA, ETV6, EXOSC3, FLCN, FOS, FOXL1, FOXO3, FOXP1, FSHR, FZD7, G6PD, GAB3, GATA2, GFI1, GLI2, GLO1, GNAS, GON4L…
GO:0048534	hematopoietic or lymphoid organ development	GO_BiologicalProcess-EBI-QuickGO-GOA_20.11.2017_00h00	2.29636e-06	0.000225044	9.93147e-06	2.97944e-05	[3, 4, 5, 6]	Group06	22.11	197	None Specific Cluster	[ABI1, ACTN1, AGPAT5, ALAS2, ARIH2, ATP6AP1, ATPIF1, ATXN1L, B2M, BAD, BAX, BCL6, BCR, CDC42, CDKN2B, CHD2, CTNNB1, DNASE2, EEF2, EFNA2, ESCO2, ESRRA, ETV6, FOS, FOXL1, FZD7, G6PD, GATA2, GFI1, GPR183, H3F3A, HAX1, HBZ, HDAC1, HES1, HES5, HIF1A, HIST2H3A, HOXA3, HOXB8, HSPA8, HSPA9, HYAL2, IRF1, IRF8, ITCH, ITGB1, JAGN1, JUN, JUNB, KCNAB2, KLF1, KLF6, KMT2B, LGALS1, LGALS9, LMO2, LRRC17, MEIS2, M…	[ADD2, ADGRG3, AGO4, ANXA2, BMP4, CCR7, CDK6, CEBPG, CLDN18, CLEC4E, CREBBP, CSF1, CSF1R, DCAF1, DCLRE1C, DOCK10, DOCK2, EIF2AK2, EP300, FLCN, FOXO3, FOXP1, FSHR, GAB3, GLI2, GLO1, GNAS, GON4L, GPR68, IL20, IRF4, JAG1, JAG2, JARID2, KLF2, KMT2D, L3MBTL1, LDB2, LEP, LRRK1, MAEA, MAFB, MAPK1, MECOM, MMP14, MTOR, NLRP3, NOTCH1, NRARP, PBX1, PDE2A, PKN1, PPP2R3C, PRKCA, PSMB7, PSMC6, RAF1, RARG, SEM1…	57.3604	42.6396	[ABI1, ACTN1, ADD2, ADGRG3, AGO4, AGPAT5, ALAS2, ANXA2, ARIH2, ATP6AP1, ATPIF1, ATXN1L, B2M, BAD, BAX, BCL6, BCR, BMP4, CCR7, CDC42, CDK6, CDKN2B, CEBPG, CHD2, CLDN18, CLEC4E, CREBBP, CSF1, CSF1R, CTNNB1, DCAF1, DCLRE1C, DNASE2, DOCK10, DOCK2, EEF2, EFNA2, EIF2AK2, EP300, ESCO2, ESRRA, ETV6, FLCN, FOS, FOXL1, FOXO3, FOXP1, FSHR, FZD7, G6PD, GAB3, GATA2, GFI1, GLI2, GLO1, GNAS, GON4L, GPR183, GPR6…
GO:0030097	hemopoiesis	GO_BiologicalProcess-EBI-QuickGO-GOA_20.11.2017_00h00	9.86324e-07	0.000112441	9.93147e-06	2.97944e-05	[4, 5, 6, 7]	Group06	22.5502	191	None Specific Cluster	[ABI1, ACTN1, AGPAT5, ALAS2, ARIH2, ATP6AP1, ATPIF1, ATXN1L, B2M, BAD, BAX, BCL6, BCR, CDC42, CDKN2B, CHD2, CTNNB1, DNASE2, EEF2, EFNA2, ESCO2, ESRRA, ETV6, FOS, FZD7, G6PD, GATA2, GFI1, GPR183, H3F3A, HAX1, HBZ, HDAC1, HES1, HES5, HIF1A, HIST2H3A, HOXB8, HSPA8, HSPA9, HYAL2, IRF1, IRF8, ITCH, ITGB1, JAGN1, JUN, JUNB, KCNAB2, KLF1, KLF6, KMT2B, LGALS1, LGALS9, LMO2, LRRC17, MEIS2, MIXL1, MKNK2, M…	[ADD2, ADGRG3, AGO4, ANXA2, BMP4, CCR7, CDK6, CEBPG, CLDN18, CLEC4E, CREBBP, CSF1, CSF1R, DCAF1, DCLRE1C, DOCK10, DOCK2, EIF2AK2, EP300, FLCN, FOXO3, FOXP1, FSHR, GAB3, GLI2, GLO1, GNAS, GON4L, GPR68, IL20, IRF4, JAG1, JAG2, KLF2, KMT2D, L3MBTL1, LDB2, LEP, LRRK1, MAEA, MAFB, MECOM, MMP14, MTOR, NLRP3, NOTCH1, NRARP, PBX1, PDE2A, PPP2R3C, PRKCA, PSMB7, PSMC6, RARG, SEM1, SH3PXD2A, SIPA1L3, SLC25A…	58.1152	41.8848	[ABI1, ACTN1, ADD2, ADGRG3, AGO4, AGPAT5, ALAS2, ANXA2, ARIH2, ATP6AP1, ATPIF1, ATXN1L, B2M, BAD, BAX, BCL6, BCR, BMP4, CCR7, CDC42, CDK6, CDKN2B, CEBPG, CHD2, CLDN18, CLEC4E, CREBBP, CSF1, CSF1R, CTNNB1, DCAF1, DCLRE1C, DNASE2, DOCK10, DOCK2, EEF2, EFNA2, EIF2AK2, EP300, ESCO2, ESRRA, ETV6, FLCN, FOS, FOXO3, FOXP1, FSHR, FZD7, G6PD, GAB3, GATA2, GFI1, GLI2, GLO1, GNAS, GON4L, GPR183, GPR68, H3F3…
GO:0019725	cellular homeostasis	GO_BiologicalProcess-EBI-QuickGO-GOA_20.11.2017_00h00	4.3719e-08	6.60157e-06	1.32727e-08	1.06182e-07	[2, 4]	Group07	22.9056	216	None Specific Cluster	[ABCB6, ACO1, ADRA2A, ALAS2, APLNR, AQP1, ATP2B1, ATP2B2, ATP5B, ATP6AP1, ATP6V0C, ATP6V0D1, ATP6V0E2, ATP6V1B1, ATP6V1D, ATP6V1E1, ATP6V1E2, ATP6V1F, BAD, BAX, BNIP3, C19orf12, CALM3, CAND1, CASR, CAV3, CD40, CHERP, CHKB, CKB, CLIC2, CYP7A1, DDIT3, DEDD2, E2F4, EIF5A, ENY2, ERN1, F2R, F3, FIS1, FKBP1A, FTH1, FYN, GAA, GATA2, GCK, GCLC, GPR157, GPR4, GRIK5, GRINA, GSR, GSTO1, HAAO, HIF1A, ISCU, J…	[ADCYAP1R1, ALDOA, ANK2, ANO1, ASPH, ATP2B3, ATP6V0A1, ATP7B, BRSK2, C1QTNF1, C3AR1, CALR, CCDC115, CCR7, CHORDC1, CHRFAM7A, CHRNA1, CHRNA9, CPB2, CUL1, CYBRD1, DRD1, DRD4, EFNA5, ENPP1, FGF13, FOXO3, GATA4, GNA13, GNB1, GPER1, GPR12, GPR68, GRIN2C, HMGN3, ITPR1, ITPR2, JPH1, KCNB1, KIF2A, KIF5B, LARGE1, LETMD1, LPAR6, MAPK1, MED12, MICU1, MYO5A, NLRP3, NPTN, NR1H4, NRXN1, OXCT1, P2RX2, P2RX3, P2…	54.1667	45.8333	[ABCB6, ACO1, ADCYAP1R1, ADRA2A, ALAS2, ALDOA, ANK2, ANO1, APLNR, AQP1, ASPH, ATP2B1, ATP2B2, ATP2B3, ATP5B, ATP6AP1, ATP6V0A1, ATP6V0C, ATP6V0D1, ATP6V0E2, ATP6V1B1, ATP6V1D, ATP6V1E1, ATP6V1E2, ATP6V1F, ATP7B, BAD, BAX, BNIP3, BRSK2, C19orf12, C1QTNF1, C3AR1, CALM3, CALR, CAND1, CASR, CAV3, CCDC115, CCR7, CD40, CHERP, CHKB, CHORDC1, CHRFAM7A, CHRNA1, CHRNA9, CKB, CLIC2, CPB2, CUL1, CYBRD1, CYP7…
GO:0042592	homeostatic process	GO_BiologicalProcess-EBI-QuickGO-GOA_20.11.2017_00h00	1.32727e-08	2.24309e-06	1.32727e-08	1.06182e-07	[3]	Group07	21.0674	375	None Specific Cluster	[ABCB6, ACADVL, ACO1, ACSM3, ACTG1, ADCY1, ADIPOR1, ADIPOR2, ADORA1, ADRA2A, ADRB1, ALAS2, ANGPTL4, APLNR, AQP1, ARRDC3, ASPSCR1, ATP2B1, ATP2B2, ATP5B, ATP6AP1, ATP6V0C, ATP6V0D1, ATP6V0E2, ATP6V1B1, ATP6V1D, ATP6V1E1, ATP6V1E2, ATP6V1F, ATPIF1, B2M, BAD, BAX, BCL6, BCR, BNIP3, C19orf12, CALM3, CAND1, CASR, CAV3, CCNE1, CCT2, CCT3, CD40, CHERP, CHKB, CHMP4B, CKB, CLIC2, CRTC1, CRTC2, CTGF, CTNNB…	[ABAT, ABCA1, ABCA2, ACACA, ACACB, ADCY2, ADCY3, ADCY4, ADCY8, ADCYAP1R1, AKT1, ALDOA, ALOX12, ALOX12B, AMPD2, AMPD3, ANK2, ANK3, ANO1, AQP4, ASPH, ATP2B3, ATP6V0A1, ATP7B, BBS4, BMP4, BRSK2, C1QTNF1, C3AR1, CALR, CCDC115, CCK, CCR7, CDH15, CDK6, CEBPG, CHORDC1, CHRFAM7A, CHRNA1, CHRNA9, CLDN18, CPB2, CREBBP, CRY2, CSF1, CSF1R, CSK, CUL1, CXXC1, CYBRD1, DCLRE1C, DOCK10, DRD1, DRD4, EFNA5, EIF2AK2…	53.0667	46.9333	[ABAT, ABCA1, ABCA2, ABCB6, ACACA, ACACB, ACADVL, ACO1, ACSM3, ACTG1, ADCY1, ADCY2, ADCY3, ADCY4, ADCY8, ADCYAP1R1, ADIPOR1, ADIPOR2, ADORA1, ADRA2A, ADRB1, AKT1, ALAS2, ALDOA, ALOX12, ALOX12B, AMPD2, AMPD3, ANGPTL4, ANK2, ANK3, ANO1, APLNR, AQP1, AQP4, ARRDC3, ASPH, ASPSCR1, ATP2B1, ATP2B2, ATP2B3, ATP5B, ATP6AP1, ATP6V0A1, ATP6V0C, ATP6V0D1, ATP6V0E2, ATP6V1B1, ATP6V1D, ATP6V1E1, ATP6V1E2, ATP6…
GO:0048878	chemical homeostasis	GO_BiologicalProcess-EBI-QuickGO-GOA_20.11.2017_00h00	2.87338e-07	3.76412e-05	1.32727e-08	1.06182e-07	[4]	Group07	21.8613	249	None Specific Cluster	[ABCB6, ACO1, ACSM3, ADCY1, ADIPOR1, ADIPOR2, ADORA1, ADRA2A, ALAS2, ANGPTL4, APLNR, AQP1, ASPSCR1, ATP2B1, ATP2B2, ATP5B, ATP6AP1, ATP6V0C, ATP6V0D1, ATP6V0E2, ATP6V1B1, ATP6V1D, ATP6V1E1, ATP6V1E2, ATP6V1F, B2M, BAD, BAX, BNIP3, C19orf12, CALM3, CAND1, CASR, CAV3, CD40, CHERP, CHKB, CKB, CLIC2, CRTC2, CYP7A1, DDIT3, EIF5A, ENY2, ERN1, F2R, F3, FIS1, FKBP1A, FTH1, FYN, GATA2, GCK, GCLC, GPR157, …	[ABCA1, ABCA2, ACACA, ADCY2, ADCY3, ADCY4, ADCY8, ADCYAP1R1, AKT1, ALOX12, ALOX12B, ANK2, ANK3, ANO1, AQP4, ASPH, ATP2B3, ATP6V0A1, ATP7B, BRSK2, C1QTNF1, C3AR1, CALR, CCDC115, CCK, CCR7, CHORDC1, CHRFAM7A, CHRNA9, CPB2, CRY2, CUL1, CYBRD1, DRD1, DRD4, EFNA5, EIF2AK2, ENPP1, FAM20A, FGF13, FOXO3, GATA4, GNA13, GNAS, GNB1, GPER1, GPI, GPR12, GPR68, GRIN2C, HMGN3, ITPR1, ITPR2, JPH1, KCNA1, KCNB1, …	51.4056	48.5944	[ABCA1, ABCA2, ABCB6, ACACA, ACO1, ACSM3, ADCY1, ADCY2, ADCY3, ADCY4, ADCY8, ADCYAP1R1, ADIPOR1, ADIPOR2, ADORA1, ADRA2A, AKT1, ALAS2, ALOX12, ALOX12B, ANGPTL4, ANK2, ANK3, ANO1, APLNR, AQP1, AQP4, ASPH, ASPSCR1, ATP2B1, ATP2B2, ATP2B3, ATP5B, ATP6AP1, ATP6V0A1, ATP6V0C, ATP6V0D1, ATP6V0E2, ATP6V1B1, ATP6V1D, ATP6V1E1, ATP6V1E2, ATP6V1F, ATP7B, B2M, BAD, BAX, BNIP3, BRSK2, C19orf12, C1QTNF1, C3AR…
GO:0006811	ion transport	GO_BiologicalProcess-EBI-QuickGO-GOA_20.11.2017_00h00	2.94721e-07	3.83137e-05	5.32631e-08	3.19579e-07	[4]	Group08	20.7604	344	None Specific Cluster	[ACTN2, ADORA1, ADRA2A, ANO7, APBA1, APLNR, AQP1, ATF4, ATP11A, ATP2B1, ATP2B2, ATP5A1, ATP5B, ATP5C1, ATP5E, ATP5F1, ATP5G1, ATP5G3, ATP5H, ATP5J, ATP5J2, ATP6AP1, ATP6V0C, ATP6V0D1, ATP6V0E2, ATP6V1B1, ATP6V1D, ATP6V1E1, ATP6V1E2, ATP6V1F, ATP8B1, B2M, BAX, BSG, C15orf48, CA13, CA4, CACNA1E, CACNG5, CALM3, CASR, CAV3, CBARP, CHERP, CLIC2, CLIC5, COPS2, COX5A, COX6A1, COX6B1, COX6C, COX7A1, COX7…	[ABAT, ABCA1, ABCC1, ACACA, ACACB, ADCYAP1R1, AKT1, ANK2, ANK3, ANO1, ANO10, ANO8, AQP4, ASIC1, ASIC4, ASPH, ATP2B3, ATP6V0A1, ATP7B, ATP9B, CACNA1D, CACNA2D2, CALHM2, CAMK2B, CASK, CCK, CCR7, CHORDC1, CHRFAM7A, CHRNA1, CHRNA4, CHRNA5, CHRNA9, CLCN2, CLIC1, CNGA1, CNKSR3, CRY2, DAPK1, DNM2, DRD1, DRD4, DTNBP1, ENPP1, FGF13, FGF14, FLNA, GABRA1, GABRA4, GABRA5, GABRA6, GABRB3, GABRG1, GDNF, GLRA1,…	49.7093	50.2907	[ABAT, ABCA1, ABCC1, ACACA, ACACB, ACTN2, ADCYAP1R1, ADORA1, ADRA2A, AKT1, ANK2, ANK3, ANO1, ANO10, ANO7, ANO8, APBA1, APLNR, AQP1, AQP4, ASIC1, ASIC4, ASPH, ATF4, ATP11A, ATP2B1, ATP2B2, ATP2B3, ATP5A1, ATP5B, ATP5C1, ATP5E, ATP5F1, ATP5G1, ATP5G3, ATP5H, ATP5J, ATP5J2, ATP6AP1, ATP6V0A1, ATP6V0C, ATP6V0D1, ATP6V0E2, ATP6V1B1, ATP6V1D, ATP6V1E1, ATP6V1E2, ATP6V1F, ATP7B, ATP8B1, ATP9B, B2M, BAX,…
GO:0055085	transmembrane transport	GO_BiologicalProcess-EBI-QuickGO-GOA_20.11.2017_00h00	6.70991e-07	7.91769e-05	5.32631e-08	3.19579e-07	[4]	Group08	20.8975	312	None Specific Cluster	[ABCB6, ABCB9, ACTN2, ADRA2A, ANO7, APLNR, AQP1, ATP2B1, ATP2B2, ATP5A1, ATP5B, ATP5C1, ATP5E, ATP5F1, ATP5G1, ATP5G3, ATP5H, ATP5J, ATP5J2, ATP6AP1, ATP6V0C, ATP6V0D1, ATP6V0E2, ATP6V1B1, ATP6V1D, ATP6V1E1, ATP6V1E2, ATP6V1F, ATP8B1, B2M, BAX, BCR, C15orf48, CACNA1E, CACNG5, CALM3, CAV3, CBARP, CHERP, CLIC2, CLIC5, COX5A, COX6A1, COX6B1, COX6C, COX7A1, COX7B, COX7C, COX8A, CPT1A, CPT2, CRBN, CUL…	[ABCA1, ABCA2, ABCC1, ABCF1, ACACA, ACACB, ADD2, AKT1, ANK2, ANK3, ANO1, ANO10, ANO8, AQP4, ASIC1, ASIC4, ASPH, ATP2B3, ATP6V0A1, ATP7B, CACNA1D, CACNA2D2, CALHM2, CCR7, CHORDC1, CHRFAM7A, CHRNA1, CHRNA4, CHRNA5, CHRNA9, CLCN2, CLIC1, CNGA1, CNKSR3, CTTNBP2NL, DAPK1, DNM2, DRD1, DRD4, FGF13, FGF14, FLNA, GABRA1, GABRA4, GABRA5, GABRA6, GABRB3, GABRG1, GLRA1, GPER1, GRID1, GRIN2C, GRIN3A, HCN2, IT…	50	50	[ABCA1, ABCA2, ABCB6, ABCB9, ABCC1, ABCF1, ACACA, ACACB, ACTN2, ADD2, ADRA2A, AKT1, ANK2, ANK3, ANO1, ANO10, ANO7, ANO8, APLNR, AQP1, AQP4, ASIC1, ASIC4, ASPH, ATP2B1, ATP2B2, ATP2B3, ATP5A1, ATP5B, ATP5C1, ATP5E, ATP5F1, ATP5G1, ATP5G3, ATP5H, ATP5J, ATP5J2, ATP6AP1, ATP6V0A1, ATP6V0C, ATP6V0D1, ATP6V0E2, ATP6V1B1, ATP6V1D, ATP6V1E1, ATP6V1E2, ATP6V1F, ATP7B, ATP8B1, B2M, BAX, BCR, C15orf48, CAC…
GO:0006812	cation transport	GO_BiologicalProcess-EBI-QuickGO-GOA_20.11.2017_00h00	3.11055e-07	4.0126e-05	5.32631e-08	3.19579e-07	[5]	Group08	21.815	250	None Specific Cluster	[ACTN2, ADORA1, ADRA2A, APLNR, AQP1, ATF4, ATP2B1, ATP2B2, ATP5A1, ATP5B, ATP5C1, ATP5E, ATP5F1, ATP5G1, ATP5G3, ATP5H, ATP5J, ATP5J2, ATP6AP1, ATP6V0C, ATP6V0D1, ATP6V0E2, ATP6V1B1, ATP6V1D, ATP6V1E1, ATP6V1E2, ATP6V1F, B2M, BAX, C15orf48, CACNA1E, CACNG5, CALM3, CASR, CAV3, CBARP, CHERP, CLIC2, COPS2, COX5A, COX6A1, COX6B1, COX6C, COX7A1, COX7B, COX7C, COX8A, CTGF, CTNNB1, CUL5, CYC1, DDIT3, DE…	[ABAT, ADCYAP1R1, AKT1, ANK2, ANK3, ANO1, ANO10, ASIC1, ASIC4, ASPH, ATP2B3, ATP6V0A1, ATP7B, CACNA1D, CACNA2D2, CALHM2, CAMK2B, CASK, CCR7, CHORDC1, CHRFAM7A, CHRNA1, CHRNA4, CHRNA9, CNGA1, CNKSR3, DAPK1, DNM2, DRD1, DRD4, DTNBP1, FGF13, FGF14, FLNA, GDNF, GPER1, GRIN2C, GRIN3A, HCN2, IL16, ITPR1, ITPR2, JPH1, KCNA1, KCNA2, KCNB1, KCNC1, KCND3, KCNIP1, KCNIP4, KCNJ4, KCNK1, KCNQ3, KCNT1, KIF5B, …	51.6	48.4	[ABAT, ACTN2, ADCYAP1R1, ADORA1, ADRA2A, AKT1, ANK2, ANK3, ANO1, ANO10, APLNR, AQP1, ASIC1, ASIC4, ASPH, ATF4, ATP2B1, ATP2B2, ATP2B3, ATP5A1, ATP5B, ATP5C1, ATP5E, ATP5F1, ATP5G1, ATP5G3, ATP5H, ATP5J, ATP5J2, ATP6AP1, ATP6V0A1, ATP6V0C, ATP6V0D1, ATP6V0E2, ATP6V1B1, ATP6V1D, ATP6V1E1, ATP6V1E2, ATP6V1F, ATP7B, B2M, BAX, C15orf48, CACNA1D, CACNA1E, CACNA2D2, CACNG5, CALHM2, CALM3, CAMK2B, CASK, …
GO:0034220	ion transmembrane transport	GO_BiologicalProcess-EBI-QuickGO-GOA_20.11.2017_00h00	2.61767e-08	4.2668e-06	5.32631e-08	3.19579e-07	[5]	Group08	22.4215	250	None Specific Cluster	[ACTN2, ADRA2A, ANO7, APLNR, AQP1, ATP2B1, ATP2B2, ATP5A1, ATP5B, ATP5C1, ATP5E, ATP5F1, ATP5G1, ATP5G3, ATP5H, ATP5J, ATP5J2, ATP6AP1, ATP6V0C, ATP6V0D1, ATP6V0E2, ATP6V1B1, ATP6V1D, ATP6V1E1, ATP6V1E2, ATP6V1F, ATP8B1, B2M, BAX, C15orf48, CACNA1E, CACNG5, CALM3, CAV3, CBARP, CHERP, CLIC2, CLIC5, COX5A, COX6A1, COX6B1, COX6C, COX7A1, COX7B, COX7C, COX8A, CPT1A, CPT2, CRBN, CUL5, CYC1, DDIT3, DEN…	[ABCA1, ABCC1, ACACA, ACACB, AKT1, ANK2, ANK3, ANO1, ANO10, ANO8, AQP4, ASIC1, ASIC4, ASPH, ATP2B3, ATP6V0A1, ATP7B, CACNA1D, CACNA2D2, CALHM2, CCR7, CHORDC1, CHRFAM7A, CHRNA1, CHRNA4, CHRNA5, CHRNA9, CLCN2, CLIC1, CNGA1, CNKSR3, DAPK1, DNM2, DRD1, DRD4, FGF13, FGF14, FLNA, GABRA1, GABRA4, GABRA5, GABRA6, GABRB3, GABRG1, GLRA1, GPER1, GRID1, GRIN2C, GRIN3A, HCN2, ITPR1, ITPR2, JPH1, KCNA1, KCNA2,…	48.8	51.2	[ABCA1, ABCC1, ACACA, ACACB, ACTN2, ADRA2A, AKT1, ANK2, ANK3, ANO1, ANO10, ANO7, ANO8, APLNR, AQP1, AQP4, ASIC1, ASIC4, ASPH, ATP2B1, ATP2B2, ATP2B3, ATP5A1, ATP5B, ATP5C1, ATP5E, ATP5F1, ATP5G1, ATP5G3, ATP5H, ATP5J, ATP5J2, ATP6AP1, ATP6V0A1, ATP6V0C, ATP6V0D1, ATP6V0E2, ATP6V1B1, ATP6V1D, ATP6V1E1, ATP6V1E2, ATP6V1F, ATP7B, ATP8B1, B2M, BAX, C15orf48, CACNA1D, CACNA1E, CACNA2D2, CACNG5, CALHM2…
GO:0048583	regulation of response to stimulus	GO_BiologicalProcess-EBI-QuickGO-GOA_20.11.2017_00h00	2.94489e-08	4.71183e-06	2.58032e-07	1.29016e-06	[2, 3]	Group09	19.0067	796	None Specific Cluster	[AAK1, ABHD6, ABI1, ACTG1, ACVR1, ADAM10, ADIPOR1, ADORA1, ADRA2A, ADRB1, AGRP, AIMP1, AKIP1, ANKS1B, APLNR, ARAF, ARG2, ARHGAP15, ARHGAP35, ARHGEF1, ARHGEF18, ARNTL, ARRDC3, ASH1L, ATF4, ATP6AP1, ATP6V0C, ATPIF1, ATXN3, AVPI1, B2M, BAD, BAX, BCL2L1, BCL6, BCR, BID, BMPR2, BNIP3, BOP1, BRCC3, C12orf66, C18orf32, C1QBP, CACNG5, CALM3, CASP2, CASR, CASTOR2, CAT, CAV3, CCM2, CD2AP, CD40, CD81, CD9, …	[A2M, ABAT, ABCA1, ABR, ACAA2, ACKR3, ACTR2, ADAMTS12, ADAMTS18, ADAMTS3, ADCYAP1R1, ADGRG3, AKT1, ALOX12, ALOX12B, ANKRD6, ANKS1A, ANO1, ANXA2, APOD, ARAP1, ARHGAP19, ARHGAP22, ARHGAP39, ARHGAP44, ARHGAP6, ARHGEF26, ARHGEF28, ARHGEF33, ARHGEF9, ASPH, ATF3, ATXN7, AUTS2, BABAM2, BAIAP2L1, BAMBI, BBS4, BCL6B, BIRC7, BMF, BMP10, BMP4, BMP7, BMP8B, BMPR1B, BRD4, BRPF1, BRSK2, C1QTNF1, C1QTNF4, C3, C…	47.6131	52.3869	[A2M, AAK1, ABAT, ABCA1, ABHD6, ABI1, ABR, ACAA2, ACKR3, ACTG1, ACTR2, ACVR1, ADAM10, ADAMTS12, ADAMTS18, ADAMTS3, ADCYAP1R1, ADGRG3, ADIPOR1, ADORA1, ADRA2A, ADRB1, AGRP, AIMP1, AKIP1, AKT1, ALOX12, ALOX12B, ANKRD6, ANKS1A, ANKS1B, ANO1, ANXA2, APLNR, APOD, ARAF, ARAP1, ARG2, ARHGAP15, ARHGAP19, ARHGAP22, ARHGAP35, ARHGAP39, ARHGAP44, ARHGAP6, ARHGEF1, ARHGEF18, ARHGEF26, ARHGEF28, ARHGEF33, ARH…
GO:0033554	cellular response to stress	GO_BiologicalProcess-EBI-QuickGO-GOA_20.11.2017_00h00	2.43814e-05	0.00151165	2.58032e-07	1.29016e-06	[3]	Group09	19.585	387	None Specific Cluster	[ACADVL, ANKS1B, AQP1, ARG2, ARNTL, ASTE1, ATF4, ATP6V0D1, ATPIF1, ATXN3, BAD, BAX, BCL2L1, BCL6, BID, BMPR2, BNIP3, BNIP3L, BRCC3, C12orf66, CASP2, CASR, CAT, CAV3, CCDC88C, CCM2, CDC42, CDC45, CDIP1, CHAC1, CHCHD2, CHD2, CLOCK, CNOT11, CNOT3, COPS2, COPS4, COPS5, COPS6, CRAT, CREB3L3, CTDSP2, CTGF, CTNNB1, CUL5, DAG1, DAP, DBNL, DDIT3, DDIT4, DDRGK1, DDX5, DNAJB1, DNAJC7, DNMT3A, DUSP19, E2F4, …	[ACAA2, ACKR3, AKT1, AMFR, ANKRD6, ANO1, APOD, ARID3A, ATF3, ATG13, BABAM2, BIRC7, BMP7, BRD4, BRSK2, BTG2, CALR, CAMK2B, CBL, CCR7, CDK6, CEBPG, CERS2, CHORDC1, CHRNA4, CNOT2, CNOT9, CPEB4, CREBBP, CUL1, CXXC1, DAPK1, DCLRE1C, DMC1, DNAJB12, DNAJC3, DNM2, DTNBP1, DVL2, EIF2A, EIF2AK2, EIF4G1, ELOB, EP300, EPHA4, EYA4, FBXO6, FGF14, FKTN, FOXN3, FOXO3, FOXO4, GDNF, GIGYF2, GNB1, GRB2, GSK3B, GSKI…	57.6227	42.3773	[ACAA2, ACADVL, ACKR3, AKT1, AMFR, ANKRD6, ANKS1B, ANO1, APOD, AQP1, ARG2, ARID3A, ARNTL, ASTE1, ATF3, ATF4, ATG13, ATP6V0D1, ATPIF1, ATXN3, BABAM2, BAD, BAX, BCL2L1, BCL6, BID, BIRC7, BMP7, BMPR2, BNIP3, BNIP3L, BRCC3, BRD4, BRSK2, BTG2, C12orf66, CALR, CAMK2B, CASP2, CASR, CAT, CAV3, CBL, CCDC88C, CCM2, CCR7, CDC42, CDC45, CDIP1, CDK6, CEBPG, CERS2, CHAC1, CHCHD2, CHD2, CHORDC1, CHRNA4, CLOCK, …
GO:0048584	positive regulation of response to stimulus	GO_BiologicalProcess-EBI-QuickGO-GOA_20.11.2017_00h00	3.55571e-08	5.51135e-06	2.58032e-07	1.29016e-06	[2, 3, 4]	Group09	20.2407	471	None Specific Cluster	[AAK1, ABI1, ACTG1, ACVR1, ADAM10, ADIPOR1, ADORA1, ADRA2A, ADRB1, ARAF, ARG2, ARNTL, ARRDC3, ATP6AP1, ATP6V0C, ATPIF1, ATXN3, AVPI1, B2M, BAD, BAX, BCL2L1, BID, BMPR2, BNIP3, BRCC3, C18orf32, C1QBP, CALM3, CASP2, CASR, CAT, CCM2, CD40, CD81, CDC42, CDKN2B, CITED1, CLOCK, CNTNAP1, CRAT, CREB3L3, CTGF, CTNNB1, CTSL, CYSLTR2, DBNL, DDIT3, DDRGK1, DDT, DDX5, DEDD2, DNM1L, DUSP19, DUSP7, DYNLL1, DYNL…	[A2M, ABAT, ACKR3, ACTR2, ADAMTS3, ADCYAP1R1, AKT1, ALOX12B, ANKRD6, ANO1, ARAP1, ARHGAP6, ASPH, ATF3, AUTS2, BABAM2, BAMBI, BIRC7, BMF, BMP10, BMP4, BMP7, BMP8B, BMPR1B, BRD4, C1QTNF1, C3, C3AR1, CALR, CAVIN3, CBL, CCL3L1, CCR7, CD300A, CD300LF, CDH15, CDK19, CEBPG, CHRFAM7A, CLEC4E, CLEC6A, CNKSR2, CNOT9, CPB2, CPN1, CREBBP, CSF1, CSF1R, CSK, CUL1, DENND1B, DISP1, DIXDC1, DKK2, DOCK1, DRD4, DVL…	48.1953	51.8047	[A2M, AAK1, ABAT, ABI1, ACKR3, ACTG1, ACTR2, ACVR1, ADAM10, ADAMTS3, ADCYAP1R1, ADIPOR1, ADORA1, ADRA2A, ADRB1, AKT1, ALOX12B, ANKRD6, ANO1, ARAF, ARAP1, ARG2, ARHGAP6, ARNTL, ARRDC3, ASPH, ATF3, ATP6AP1, ATP6V0C, ATPIF1, ATXN3, AUTS2, AVPI1, B2M, BABAM2, BAD, BAMBI, BAX, BCL2L1, BID, BIRC7, BMF, BMP10, BMP4, BMP7, BMP8B, BMPR1B, BMPR2, BNIP3, BRCC3, BRD4, C18orf32, C1QBP, C1QTNF1, C3, C3AR1, CAL…
GO:0048585	negative regulation of response to stimulus	GO_BiologicalProcess-EBI-QuickGO-GOA_20.11.2017_00h00	2.54285e-10	5.28913e-08	2.58032e-07	1.29016e-06	[2, 3, 4]	Group09	22.0654	344	None Specific Cluster	[ACVR1, ADIPOR1, ADORA1, ADRA2A, ANKS1B, APLNR, ARAF, ARG2, ARHGAP35, ARNTL, ASH1L, ATF4, BAX, BCL2L1, BCL6, BCR, BID, C12orf66, C1QBP, CALM3, CASTOR2, CAV3, CD2AP, CD9, CDC42, CHAC1, CHMP6, CITED1, CLIC2, CLOCK, CTDSPL2, CTNNB1, CTNND1, DAG1, DDIT3, DDIT4, DDT, DUSP19, DUSP7, DYNLL1, ENY2, FYN, GATA2, GCLC, GGNBP2, GPR37L1, GPS2, GRINA, GSTO1, GTF2H2, HBEGF, HDAC1, HEY1, HIF1A, HSPA1A, HTR1B, HY…	[A2M, ABAT, ABR, ACAA2, ACKR3, ADAMTS12, ADAMTS18, ADGRG3, AKT1, ALOX12, ANKRD6, ANXA2, APOD, ARHGAP44, ATF3, ATXN7, BAMBI, BBS4, BMP4, BMP7, BRD4, C1QTNF1, CALR, CAPN5, CASK, CAVIN3, CBL, CBLN1, CCK, CD300A, CD300LF, CDK6, CELF4, CERS2, CHORDC1, CHRFAM7A, CISH, CNKSR3, CNOT2, CNOT9, CPB2, CRY2, CSK, CXXC1, CYP19A1, DAPK1, DKK2, DLEC1, DNAJC3, DNM2, DRD1, DUSP12, DUSP26, DVL2, EGFL7, ELF1, ENPP1,…	48.2558	51.7442	[A2M, ABAT, ABR, ACAA2, ACKR3, ACVR1, ADAMTS12, ADAMTS18, ADGRG3, ADIPOR1, ADORA1, ADRA2A, AKT1, ALOX12, ANKRD6, ANKS1B, ANXA2, APLNR, APOD, ARAF, ARG2, ARHGAP35, ARHGAP44, ARNTL, ASH1L, ATF3, ATF4, ATXN7, BAMBI, BAX, BBS4, BCL2L1, BCL6, BCR, BID, BMP4, BMP7, BRD4, C12orf66, C1QBP, C1QTNF1, CALM3, CALR, CAPN5, CASK, CASTOR2, CAV3, CAVIN3, CBL, CBLN1, CCK, CD2AP, CD300A, CD300LF, CD9, CDC42, CDK6,…
GO:0080134	regulation of response to stress	GO_BiologicalProcess-EBI-QuickGO-GOA_20.11.2017_00h00	5.17368e-06	0.000403547	2.58032e-07	1.29016e-06	[3, 4]	Group09	20.4336	311	None Specific Cluster	[ADORA1, ADRA2A, ANKS1B, ARG2, ARNTL, ASH1L, ATF4, ATXN3, BAD, BAX, BCL2L1, BCL6, BCR, BID, BRCC3, C1QBP, CAV3, CCM2, CD81, CD9, CDC42, CHCHD2, CLOCK, COPS5, CREB3L3, CTGF, CTNNB1, CTSL, DBNL, DDIT3, DDT, DDX5, DNAJB1, DNAJC7, DUSP19, ENPP4, ERN1, F2R, F3, FAM168A, FAM46A, FYN, FZD7, GADD45B, GFI1, GPR37L1, GPS2, GRIK5, GRINA, HBEGF, HEXIM1, HIF1A, HNRNPC, HNRNPK, HSBP1, HSP90AB1, HSPA1A, HSPA8, …	[A2M, ABAT, ABR, ACKR3, ADAMTS12, ADAMTS18, AKT1, ALOX12, ANKRD6, ANXA2, APOD, BABAM2, BCL6B, BIRC7, BMP10, BMP7, BRD4, BRSK2, C1QTNF1, C3, C3AR1, CAMK2B, CASK, CCR7, CD300A, CD300LF, CDK19, CDK6, CEBPG, CERS2, CHORDC1, CHRFAM7A, CLEC4E, CLEC6A, CPB2, CPN1, CREBBP, CUL1, CXXC1, CYP19A1, DNAJC3, DTNBP1, DVL2, EIF2AK2, EIF4G1, EP300, EPHA4, ERAP1, EYA4, FFAR3, FGF13, FKTN, FOXO3, FOXP1, GJD4, GPER1…	53.6977	46.3023	[A2M, ABAT, ABR, ACKR3, ADAMTS12, ADAMTS18, ADORA1, ADRA2A, AKT1, ALOX12, ANKRD6, ANKS1B, ANXA2, APOD, ARG2, ARNTL, ASH1L, ATF4, ATXN3, BABAM2, BAD, BAX, BCL2L1, BCL6, BCL6B, BCR, BID, BIRC7, BMP10, BMP7, BRCC3, BRD4, BRSK2, C1QBP, C1QTNF1, C3, C3AR1, CAMK2B, CASK, CAV3, CCM2, CCR7, CD300A, CD300LF, CD81, CD9, CDC42, CDK19, CDK6, CEBPG, CERS2, CHCHD2, CHORDC1, CHRFAM7A, CLEC4E, CLEC6A, CLOCK, COP…
GO:0006793	phosphorus metabolic process	GO_BiologicalProcess-EBI-QuickGO-GOA_20.11.2017_00h00	1.19157e-10	2.5857e-08	4.59786e-11	5.05764e-10	[3]	Group10	19.9071	686	None Specific Cluster	[AAK1, ABHD6, ABI1, ACP2, ACSM3, ACTN2, ACVR1, ADAM10, ADCK1, ADCY1, ADK, ADORA1, ADRA2A, ADRB1, AGPAT5, AK2, AK8, ALDOC, ANKS1B, APLNR, AQP1, ARAF, ASH1L, ATP5A1, ATP5B, ATP5C1, ATP5E, ATP5F1, ATP5G1, ATP5G3, ATP5H, ATP5J, ATP5J2, ATP6AP1, ATP6V1B1, ATPIF1, AVPI1, BAD, BAX, BCR, BEND3, BID, BMPR2, CALM3, CASR, CAV3, CCDC88C, CCM2, CCNE1, CCNG1, CD40, CD81, CDC42, CDCA2, CDK5RAP1, CDKN2B, CERK, C…	[ABCA1, ACACA, ACACB, ACHE, ACKR3, ACOT9, ADARB1, ADCK2, ADCY2, ADCY3, ADCY4, ADCY8, ADCYAP1R1, ADGRF1, ADSSL1, AGPAT4, AKR1A1, AKT1, ALDOA, ALOX12B, ALPL, ALPPL2, AMPD2, AMPD3, ANKRD6, ANXA2, ATF3, ATP6V0A1, ATXN7, BIRC7, BMP10, BMP4, BMP7, BMP8B, BMPR1B, BOD1, BRD4, BRSK2, C1QTNF1, C3, CAMK2B, CAMKK1, CASK, CAVIN3, CBL, CCK, CCL3L1, CCND2, CCR7, CD300A, CDK12, CDK14, CDK19, CDK6, CDKL2, CHORDC1…	49.1254	50.8746	[AAK1, ABCA1, ABHD6, ABI1, ACACA, ACACB, ACHE, ACKR3, ACOT9, ACP2, ACSM3, ACTN2, ACVR1, ADAM10, ADARB1, ADCK1, ADCK2, ADCY1, ADCY2, ADCY3, ADCY4, ADCY8, ADCYAP1R1, ADGRF1, ADK, ADORA1, ADRA2A, ADRB1, ADSSL1, AGPAT4, AGPAT5, AK2, AK8, AKR1A1, AKT1, ALDOA, ALDOC, ALOX12B, ALPL, ALPPL2, AMPD2, AMPD3, ANKRD6, ANKS1B, ANXA2, APLNR, AQP1, ARAF, ASH1L, ATF3, ATP5A1, ATP5B, ATP5C1, ATP5E, ATP5F1, ATP5G1,…
GO:1901135	carbohydrate derivative metabolic process	GO_BiologicalProcess-EBI-QuickGO-GOA_20.11.2017_00h00	1.17351e-05	0.000821454	4.59786e-11	5.05764e-10	[3]	Group10	20.4545	288	None Specific Cluster	[A3GALT2, ADCY1, ADK, ADRA2A, ADRB1, AK2, ALDOC, AQP1, ATP5A1, ATP5B, ATP5C1, ATP5E, ATP5F1, ATP5G1, ATP5G3, ATP5H, ATP5J, ATP5J2, ATP6V1B1, ATPIF1, B3GALT1, B3GALT2, BAD, BAX, BEND3, BID, BMPR2, CALM3, CERK, CHST6, COL11A1, COX5A, COX6A1, COX6B1, COX6C, COX7B, COX7C, COX8A, CTNNB1, CYC1, DAG1, DDIT4, DNM1L, ENPP4, FBP2, FOXL1, FUT11, G6PD, GAPDH, GBA3, GCK, GIMAP7, GNPTG, GPD2, GTPBP1, GUSB, HAS…	[ABCA1, ACAN, ACER2, ADAMTS12, ADAMTS7, ADAMTS9, ADCY2, ADCY3, ADCY4, ADCY8, ADCYAP1R1, ADGRF1, ADSSL1, AKR1A1, AKT1, ALDOA, AMFR, AMPD2, AMPD3, ASAH1, ATP6V0A1, B3GAT1, B4GALT3, B4GALT6, BMPR1B, CASK, CCR7, CHORDC1, CHPF2, CHST12, CLPX, DCAKD, DLG2, DPY19L3, DPY19L4, DRD1, DRD4, EFL1, EGFL7, ENO2, ENPP1, ENPP7, ESRRB, ESYT1, FBXO6, FGF13, FKTN, FLCN, FSHR, FUT4, FUT9, GABBR2, GAL3ST2, GALNT18, G…	53.8194	46.1806	[A3GALT2, ABCA1, ACAN, ACER2, ADAMTS12, ADAMTS7, ADAMTS9, ADCY1, ADCY2, ADCY3, ADCY4, ADCY8, ADCYAP1R1, ADGRF1, ADK, ADRA2A, ADRB1, ADSSL1, AK2, AKR1A1, AKT1, ALDOA, ALDOC, AMFR, AMPD2, AMPD3, AQP1, ASAH1, ATP5A1, ATP5B, ATP5C1, ATP5E, ATP5F1, ATP5G1, ATP5G3, ATP5H, ATP5J, ATP5J2, ATP6V0A1, ATP6V1B1, ATPIF1, B3GALT1, B3GALT2, B3GAT1, B4GALT3, B4GALT6, BAD, BAX, BEND3, BID, BMPR1B, BMPR2, CALM3, C…
GO:0019637	organophosphate metabolic process	GO_BiologicalProcess-EBI-QuickGO-GOA_20.11.2017_00h00	0.000184729	0.00775861	4.59786e-11	5.05764e-10	[3, 4]	Group10	19.9696	263	None Specific Cluster	[ABHD6, ADCY1, ADK, ADRA2A, ADRB1, AGPAT5, AK2, AK8, ALDOC, AQP1, ATP5A1, ATP5B, ATP5C1, ATP5E, ATP5F1, ATP5G1, ATP5G3, ATP5H, ATP5J, ATP5J2, ATP6V1B1, ATPIF1, BAD, BEND3, BID, CALM3, CD81, CDC42, CHKB, COX5A, COX6A1, COX6B1, COX6C, COX7B, COX7C, COX8A, CTDSP2, CYC1, DDIT4, DNM1L, ETNK1, ETNK2, FAM126A, FBP2, FYN, G6PD, GAPDH, GCK, GIMAP7, GPD2, GTPBP1, HAAO, HADHB, HBEGF, HIF1A, HRH3, HSPA1A, HS…	[ABCA1, ACHE, ADCY2, ADCY3, ADCY4, ADCY8, ADCYAP1R1, ADGRF1, ADSSL1, AGPAT4, AKR1A1, ALDOA, AMPD2, AMPD3, ATP6V0A1, CASK, CCR7, CLPX, CSF1R, DBI, DCAKD, DGKE, DGKQ, DLG2, DRD1, DRD4, EFL1, EFR3B, ENO2, ENPP1, ENPP7, ERBB4, ESRRB, FGF13, FGF4, FGF6, FGFR3, FLCN, FSHR, GAB1, GABBR2, GDA, GFPT2, GNAS, GPER1, GPI, GPR176, GRB2, GUCA1B, GUCY2F, HPRT1, INPP5A, INPP5E, KIF2A, LPCAT2, LPL, MAPK1, MAPK7, …	52.8517	47.1483	[ABCA1, ABHD6, ACHE, ADCY1, ADCY2, ADCY3, ADCY4, ADCY8, ADCYAP1R1, ADGRF1, ADK, ADRA2A, ADRB1, ADSSL1, AGPAT4, AGPAT5, AK2, AK8, AKR1A1, ALDOA, ALDOC, AMPD2, AMPD3, AQP1, ATP5A1, ATP5B, ATP5C1, ATP5E, ATP5F1, ATP5G1, ATP5G3, ATP5H, ATP5J, ATP5J2, ATP6V0A1, ATP6V1B1, ATPIF1, BAD, BEND3, BID, CALM3, CASK, CCR7, CD81, CDC42, CHKB, CLPX, COX5A, COX6A1, COX6B1, COX6C, COX7B, COX7C, COX8A, CSF1R, CTDSP…
GO:0006796	phosphate-containing compound metabolic process	GO_BiologicalProcess-EBI-QuickGO-GOA_20.11.2017_00h00	3.82418e-11	8.48967e-09	4.59786e-11	5.05764e-10	[4]	Group10	20.0774	674	None Specific Cluster	[AAK1, ABHD6, ABI1, ACP2, ACTN2, ACVR1, ADAM10, ADCK1, ADCY1, ADK, ADORA1, ADRA2A, ADRB1, AGPAT5, AK2, AK8, ALDOC, ANKS1B, APLNR, AQP1, ARAF, ASH1L, ATP5A1, ATP5B, ATP5C1, ATP5E, ATP5F1, ATP5G1, ATP5G3, ATP5H, ATP5J, ATP5J2, ATP6AP1, ATP6V1B1, ATPIF1, AVPI1, BAD, BAX, BCR, BEND3, BID, BMPR2, CALM3, CASR, CAV3, CCDC88C, CCM2, CCNE1, CCNG1, CD40, CD81, CDC42, CDCA2, CDK5RAP1, CDKN2B, CERK, CHKB, CH…	[ABCA1, ACHE, ACKR3, ADARB1, ADCK2, ADCY2, ADCY3, ADCY4, ADCY8, ADCYAP1R1, ADGRF1, ADSSL1, AGPAT4, AKR1A1, AKT1, ALDOA, ALOX12B, ALPL, ALPPL2, AMPD2, AMPD3, ANKRD6, ANXA2, ATF3, ATP6V0A1, ATXN7, BIRC7, BMP10, BMP4, BMP7, BMP8B, BMPR1B, BOD1, BRD4, BRSK2, C1QTNF1, C3, CAMK2B, CAMKK1, CASK, CAVIN3, CBL, CCK, CCL3L1, CCND2, CCR7, CD300A, CDK12, CDK14, CDK19, CDK6, CDKL2, CHORDC1, CHRFAM7A, CISH, CKM…	49.2582	50.7418	[AAK1, ABCA1, ABHD6, ABI1, ACHE, ACKR3, ACP2, ACTN2, ACVR1, ADAM10, ADARB1, ADCK1, ADCK2, ADCY1, ADCY2, ADCY3, ADCY4, ADCY8, ADCYAP1R1, ADGRF1, ADK, ADORA1, ADRA2A, ADRB1, ADSSL1, AGPAT4, AGPAT5, AK2, AK8, AKR1A1, AKT1, ALDOA, ALDOC, ALOX12B, ALPL, ALPPL2, AMPD2, AMPD3, ANKRD6, ANKS1B, ANXA2, APLNR, AQP1, ARAF, ASH1L, ATF3, ATP5A1, ATP5B, ATP5C1, ATP5E, ATP5F1, ATP5G1, ATP5G3, ATP5H, ATP5J, ATP5J…
GO:0055086	nucleobase-containing small molecule metabolic process	GO_BiologicalProcess-EBI-QuickGO-GOA_20.11.2017_00h00	3.55911e-05	0.00202869	4.59786e-11	5.05764e-10	[3, 4, 5]	Group10	21.522	181	None Specific Cluster	[ADCY1, ADK, ADRA2A, ADRB1, AK2, AK8, ALDOC, AQP1, ATP5A1, ATP5B, ATP5C1, ATP5E, ATP5F1, ATP5G1, ATP5G3, ATP5H, ATP5J, ATP5J2, ATP6V1B1, ATPIF1, BAD, BEND3, BID, CALM3, COX5A, COX6A1, COX6B1, COX6C, COX7B, COX7C, COX8A, CYC1, DDIT4, DNM1L, ENPP4, ENTPD6, G6PD, GAPDH, GCK, GIMAP7, GPD2, GSR, GTPBP1, HAAO, HIF1A, HRH3, HSPA1A, HSPA8, HTR1B, KARS, KCNAB2, MACROD1, MOCS1, MYH4, NANOS2, NAXD, NDUFA1, …	[ABCA1, ADCY2, ADCY3, ADCY4, ADCY8, ADCYAP1R1, ADGRF1, ADSSL1, ALDOA, AMPD2, AMPD3, ATP6V0A1, CASK, CLPX, DCAKD, DLG2, DRD1, DRD4, EFL1, ENO2, ENPP1, ENTPD1, ESRRB, FLCN, FSHR, GABBR2, GDA, GNAS, GPER1, GPI, GPR176, GUCA1B, GUCY2F, HPRT1, KIF2A, MAPK1, MAPK7, MECP2, MED12, MPP2, MTOR, NADK, NLRP3, NPPA, NPR2, NUDT5, NUP188, NUP37, P2RY11, PANK1, PDCL, PDE2A, PFKFB1, PGM2, PODXL2, PRKCA, PRTFDC1, …	59.116	40.884	[ABCA1, ADCY1, ADCY2, ADCY3, ADCY4, ADCY8, ADCYAP1R1, ADGRF1, ADK, ADRA2A, ADRB1, ADSSL1, AK2, AK8, ALDOA, ALDOC, AMPD2, AMPD3, AQP1, ATP5A1, ATP5B, ATP5C1, ATP5E, ATP5F1, ATP5G1, ATP5G3, ATP5H, ATP5J, ATP5J2, ATP6V0A1, ATP6V1B1, ATPIF1, BAD, BEND3, BID, CALM3, CASK, CLPX, COX5A, COX6A1, COX6B1, COX6C, COX7B, COX7C, COX8A, CYC1, DCAKD, DDIT4, DLG2, DNM1L, DRD1, DRD4, EFL1, ENO2, ENPP1, ENPP4, ENT…
GO:0006753	nucleoside phosphate metabolic process	GO_BiologicalProcess-EBI-QuickGO-GOA_20.11.2017_00h00	5.87016e-05	0.00305248	4.59786e-11	5.05764e-10	[4, 5, 6]	Group10	21.5736	170	None Specific Cluster	[ADCY1, ADK, ADRA2A, ADRB1, AK2, AK8, ALDOC, AQP1, ATP5A1, ATP5B, ATP5C1, ATP5E, ATP5F1, ATP5G1, ATP5G3, ATP5H, ATP5J, ATP5J2, ATP6V1B1, ATPIF1, BAD, BEND3, BID, CALM3, COX5A, COX6A1, COX6B1, COX6C, COX7B, COX7C, COX8A, CYC1, DDIT4, DNM1L, G6PD, GAPDH, GCK, GIMAP7, GPD2, GTPBP1, HAAO, HIF1A, HRH3, HSPA1A, HSPA8, HTR1B, KARS, KCNAB2, MOCS1, MYH4, NANOS2, NAXD, NDUFA1, NDUFA4, NDUFA7, NDUFB1, NDUFB…	[ABCA1, ADCY2, ADCY3, ADCY4, ADCY8, ADCYAP1R1, ADGRF1, ADSSL1, ALDOA, AMPD2, AMPD3, ATP6V0A1, CASK, CLPX, DCAKD, DLG2, DRD1, DRD4, EFL1, ENO2, ENPP1, ESRRB, FLCN, FSHR, GABBR2, GDA, GNAS, GPER1, GPI, GPR176, GUCA1B, GUCY2F, HPRT1, KIF2A, MAPK1, MAPK7, MECP2, MED12, MPP2, NADK, NLRP3, NPPA, NPR2, NUDT5, NUP188, NUP37, P2RY11, PANK1, PDE2A, PFKFB1, PGM2, PODXL2, PRKCA, RAF1, SCRIB, SDHA, SEM1, SLC2…	58.8235	41.1765	[ABCA1, ADCY1, ADCY2, ADCY3, ADCY4, ADCY8, ADCYAP1R1, ADGRF1, ADK, ADRA2A, ADRB1, ADSSL1, AK2, AK8, ALDOA, ALDOC, AMPD2, AMPD3, AQP1, ATP5A1, ATP5B, ATP5C1, ATP5E, ATP5F1, ATP5G1, ATP5G3, ATP5H, ATP5J, ATP5J2, ATP6V0A1, ATP6V1B1, ATPIF1, BAD, BEND3, BID, CALM3, CASK, CLPX, COX5A, COX6A1, COX6B1, COX6C, COX7B, COX7C, COX8A, CYC1, DCAKD, DDIT4, DLG2, DNM1L, DRD1, DRD4, EFL1, ENO2, ENPP1, ESRRB, FLC…
GO:0009117	nucleotide metabolic process	GO_BiologicalProcess-EBI-QuickGO-GOA_20.11.2017_00h00	5.5174e-05	0.00292422	4.59786e-11	5.05764e-10	[5, 6, 7]	Group10	21.6113	169	None Specific Cluster	[ADCY1, ADK, ADRA2A, ADRB1, AK2, AK8, ALDOC, AQP1, ATP5A1, ATP5B, ATP5C1, ATP5E, ATP5F1, ATP5G1, ATP5G3, ATP5H, ATP5J, ATP5J2, ATP6V1B1, ATPIF1, BAD, BEND3, BID, CALM3, COX5A, COX6A1, COX6B1, COX6C, COX7B, COX7C, COX8A, CYC1, DDIT4, DNM1L, G6PD, GAPDH, GCK, GIMAP7, GPD2, GTPBP1, HAAO, HIF1A, HRH3, HSPA1A, HSPA8, HTR1B, KARS, KCNAB2, MOCS1, MYH4, NANOS2, NAXD, NDUFA1, NDUFA4, NDUFA7, NDUFB1, NDUFB…	[ABCA1, ADCY2, ADCY3, ADCY4, ADCY8, ADCYAP1R1, ADGRF1, ADSSL1, ALDOA, AMPD2, AMPD3, ATP6V0A1, CASK, CLPX, DCAKD, DLG2, DRD1, DRD4, EFL1, ENO2, ENPP1, ESRRB, FLCN, FSHR, GABBR2, GDA, GNAS, GPER1, GPI, GPR176, GUCA1B, GUCY2F, HPRT1, KIF2A, MAPK1, MAPK7, MECP2, MED12, MPP2, NADK, NLRP3, NPPA, NPR2, NUDT5, NUP188, NUP37, P2RY11, PANK1, PDE2A, PFKFB1, PGM2, PODXL2, PRKCA, RAF1, SCRIB, SDHA, SEM1, SLC2…	59.1716	40.8284	[ABCA1, ADCY1, ADCY2, ADCY3, ADCY4, ADCY8, ADCYAP1R1, ADGRF1, ADK, ADRA2A, ADRB1, ADSSL1, AK2, AK8, ALDOA, ALDOC, AMPD2, AMPD3, AQP1, ATP5A1, ATP5B, ATP5C1, ATP5E, ATP5F1, ATP5G1, ATP5G3, ATP5H, ATP5J, ATP5J2, ATP6V0A1, ATP6V1B1, ATPIF1, BAD, BEND3, BID, CALM3, CASK, CLPX, COX5A, COX6A1, COX6B1, COX6C, COX7B, COX7C, COX8A, CYC1, DCAKD, DDIT4, DLG2, DNM1L, DRD1, DRD4, EFL1, ENO2, ENPP1, ESRRB, FLC…
GO:0044087	regulation of cellular component biogenesis	GO_BiologicalProcess-EBI-QuickGO-GOA_20.11.2017_00h00	6.24291e-07	7.42907e-05	8.69131e-15	1.47752e-13	[2, 3]	Group11	22.4195	202	None Specific Cluster	[AP1AR, AQP1, ARHGAP35, ARL2, ATF7IP, ATP8B1, BAX, BID, CAMSAP2, CAND1, CAV3, CDC42, CHMP2A, CHMP4B, CHMP5, CRBN, CTGF, CTNNB1, DAG1, DNAJB1, DNM1L, DYNLL1, FMN1, FYN, GMFG, GSN, GTF2H2, H3F3A, HAS2, HAX1, HCFC1, HNF1B, HSPA1A, HSPA8, INSM1, IRF8, JUN, LAMP2, LIMS1, MACF1, MIEN1, MSN, NECTIN1, NLRC3, NOP53, NPRL3, PAK1, PINK1, PPM1A, PREB, PREX1, PRKCD, PSMC1, PTPRD, RAB7A, RACK1, RAP1A, RB1, RBX…	[ABCA1, ACTR2, ADD2, ADGRB3, ADGRL1, APOD, ARAP1, ARFIP2, ARHGAP6, ASAP1, AUTS2, BAIAP2L1, BBS4, BCAS3, BCL11A, BMF, BMP10, BMP7, CAPZA1, CAPZB, CBLN1, CCK, CCR7, CCSAP, CNOT2, CORO1C, DLEC1, DNM2, DYNC1H1, EFNA5, EIF2AK2, EIF4G1, EPS8L2, FEZ2, FHOD3, FLRT1, FLRT2, FNBP1L, GRB2, GSK3B, IKBKB, KANK1, KIRREL1, LDB2, LINGO2, MAP4, MAPRE2, MAPT, MECP2, MKKS, MMP14, MPP7, MTOR, MYO10, NCLN, NELL1, NLG…	44.0594	55.9406	[ABCA1, ACTR2, ADD2, ADGRB3, ADGRL1, AP1AR, APOD, AQP1, ARAP1, ARFIP2, ARHGAP35, ARHGAP6, ARL2, ASAP1, ATF7IP, ATP8B1, AUTS2, BAIAP2L1, BAX, BBS4, BCAS3, BCL11A, BID, BMF, BMP10, BMP7, CAMSAP2, CAND1, CAPZA1, CAPZB, CAV3, CBLN1, CCK, CCR7, CCSAP, CDC42, CHMP2A, CHMP4B, CHMP5, CNOT2, CORO1C, CRBN, CTGF, CTNNB1, DAG1, DLEC1, DNAJB1, DNM1L, DNM2, DYNC1H1, DYNLL1, EFNA5, EIF2AK2, EIF4G1, EPS8L2, FEZ2…
GO:0050793	regulation of developmental process	GO_BiologicalProcess-EBI-QuickGO-GOA_20.11.2017_00h00	1.00167e-08	1.71286e-06	8.69131e-15	1.47752e-13	[2, 3]	Group11	20.2511	500	None Specific Cluster	[ACVR1, ADIPOR1, ADRB1, AHI1, ANGPTL4, ANP32B, AP1AR, APLNR, AQP1, ARG2, ARHGAP15, ARHGAP35, ARHGEF18, ARNTL, ATP6AP1, ATXN1L, B2M, BAD, BAX, BCL6, BCR, BMPR2, BNIP3, BTG1, C1QBP, CAMSAP2, CAPRIN1, CAV3, CD40, CDC42, CDC42SE2, CDK5RAP1, CITED1, CLOCK, CNOT3, COPS2, CREBL2, CRTC1, CSNK1G2, CTDP1, CTGF, CTNNB1, CTSL, CTSZ, CYSLTR2, DAG1, DDIT3, DDX5, DNM1L, DYNLL1, EIF4E, EIF5A, EPB41, ESRRA, ETV5,…	[ABCA1, ABR, ACACB, ACTR2, ADAMTS12, ADAMTS7, ADAMTS9, ADGRB3, ADGRL1, AGO4, AKT1, ALDOA, ALOX12, ANKRD6, ANXA2, AP2A2, ARAP1, ARHGAP44, ARX, ASAP1, ATRN, BAMBI, BASP1, BBS4, BCL11A, BCL6B, BMP10, BMP4, BMP7, BMPR1B, BNIP2, C3, C3AR1, CACNA2D2, CALR, CAMK2B, CAPZB, CBLN1, CCSAP, CDH15, CDH4, CDK12, CDK6, CELF4, CERS2, CHRFAM7A, CLDN18, CLIC1, CNOT2, CORO1C, CPB2, CPNE9, CREBBP, CSF1, CSF1R, CSNK1…	47.6	52.4	[ABCA1, ABR, ACACB, ACTR2, ACVR1, ADAMTS12, ADAMTS7, ADAMTS9, ADGRB3, ADGRL1, ADIPOR1, ADRB1, AGO4, AHI1, AKT1, ALDOA, ALOX12, ANGPTL4, ANKRD6, ANP32B, ANXA2, AP1AR, AP2A2, APLNR, AQP1, ARAP1, ARG2, ARHGAP15, ARHGAP35, ARHGAP44, ARHGEF18, ARNTL, ARX, ASAP1, ATP6AP1, ATRN, ATXN1L, B2M, BAD, BAMBI, BASP1, BAX, BBS4, BCL11A, BCL6, BCL6B, BCR, BMP10, BMP4, BMP7, BMPR1B, BMPR2, BNIP2, BNIP3, BTG1, C1Q…
GO:0006996	organelle organization	GO_BiologicalProcess-EBI-QuickGO-GOA_20.11.2017_00h00	5.34997e-09	9.36245e-07	8.69131e-15	1.47752e-13	[3]	Group11	19.3531	736	None Specific Cluster	[ABI1, ACP2, ACTG1, ACTN1, ACTN2, ACTR1A, ACTR6, ADRA2A, AHI1, ALAS1, ANK1, ANP32B, AP1AR, AQP1, ARHGAP35, ARHGEF18, ARIH2, ARL2, ARL3, ASH1L, ATAD2, ATL3, ATP5A1, ATP5B, ATP5C1, ATP5E, ATP5F1, ATP5G1, ATP5G3, ATP5H, ATP5J, ATP5J2, ATP6V0C, ATP6V0D1, ATP6V0E2, ATP6V1B1, ATP6V1D, ATP6V1E1, ATP6V1E2, ATP6V1F, ATP8B1, ATPIF1, ATXN3, BAD, BAX, BBIP1, BBOF1, BCL2L1, BCL6, BCR, BEND3, BICD2, BID, BLOC1…	[ABCA1, ABLIM1, ABLIM2, ABR, ACAA2, ACTR2, ADD2, AGO4, AHCTF1, AKT1, ALDOA, ANK2, ANK3, ANKRD28, ANXA2, AP1M1, ARAP1, ARFIP2, ARHGAP44, ARHGAP6, ARID1B, ARID4B, ASAP1, ATAD2B, ATG13, ATG16L1, ATG9A, ATL2, ATP6V0A1, ATXN7, AUTS2, BABAM2, BAHCC1, BAHD1, BAIAP2L1, BBS4, BCAS3, BMF, BMP10, BMP4, BMP7, BOD1, BRD4, BRPF1, BRSK2, BUB3, CALR, CAPZA1, CAPZB, CAVIN3, CBX7, CCDC115, CCDC136, CCDC69, CCK, CC…	55.5707	44.4293	[ABCA1, ABI1, ABLIM1, ABLIM2, ABR, ACAA2, ACP2, ACTG1, ACTN1, ACTN2, ACTR1A, ACTR2, ACTR6, ADD2, ADRA2A, AGO4, AHCTF1, AHI1, AKT1, ALAS1, ALDOA, ANK1, ANK2, ANK3, ANKRD28, ANP32B, ANXA2, AP1AR, AP1M1, AQP1, ARAP1, ARFIP2, ARHGAP35, ARHGAP44, ARHGAP6, ARHGEF18, ARID1B, ARID4B, ARIH2, ARL2, ARL3, ASAP1, ASH1L, ATAD2, ATAD2B, ATG13, ATG16L1, ATG9A, ATL2, ATL3, ATP5A1, ATP5B, ATP5C1, ATP5E, ATP5F1, A…
GO:0022607	cellular component assembly	GO_BiologicalProcess-EBI-QuickGO-GOA_20.11.2017_00h00	1.59547e-12	3.84508e-10	8.69131e-15	1.47752e-13	[3]	Group11	20.7263	605	None Specific Cluster	[ACTG1, ACTN1, ACTN2, ACTR1A, AHI1, ANGPTL4, ANP32B, AP1AR, APBA1, AQP1, ARHGAP35, ARL2, ARL3, ATF7IP, ATL3, ATP6V0D1, ATP6V1D, ATP8B1, ATPIF1, BAD, BAX, BBIP1, BBOF1, BEND3, BID, BMS1, BOP1, C1QBP, CAMSAP2, CAND1, CAT, CAV3, CCDC88C, CCT2, CCT3, CD2AP, CD40, CD9, CDC42, CDC45, CDHR5, CENPV, CEP162, CEP57, CHMP2A, CHMP4B, CHMP5, CHMP6, CIRBP, CLDN14, CNTNAP1, COA3, COX14, CPT1A, CRAT, CRBN, CRTC1…	[ABCA1, ABLIM1, ACACA, ACACB, ACHE, ACTR2, ADD2, ADGRB3, ADGRF1, ADGRL1, ADRM1, AGO4, AHCTF1, ALDOA, AMFR, ANK2, ANK3, ANKRD28, ANXA2, APOD, ARAP1, ARFIP2, ARHGAP6, ARHGEF26, ARID1B, ASAP1, ASIC1, ATG13, ATG16L1, ATG9A, ATL2, ATP6V0A1, AUTS2, BAHCC1, BAHD1, BAIAP2L1, BBS4, BCAS3, BCL11A, BMF, BMP10, BMP7, C1QL2, C1QTNF1, CALR, CAPZA1, CAPZB, CBLN1, CCDC136, CCDC69, CCK, CCR7, CCSAP, CELF4, CENPI,…	52.7273	47.2727	[ABCA1, ABLIM1, ACACA, ACACB, ACHE, ACTG1, ACTN1, ACTN2, ACTR1A, ACTR2, ADD2, ADGRB3, ADGRF1, ADGRL1, ADRM1, AGO4, AHCTF1, AHI1, ALDOA, AMFR, ANGPTL4, ANK2, ANK3, ANKRD28, ANP32B, ANXA2, AP1AR, APBA1, APOD, AQP1, ARAP1, ARFIP2, ARHGAP35, ARHGAP6, ARHGEF26, ARID1B, ARL2, ARL3, ASAP1, ASIC1, ATF7IP, ATG13, ATG16L1, ATG9A, ATL2, ATL3, ATP6V0A1, ATP6V0D1, ATP6V1D, ATP8B1, ATPIF1, AUTS2, BAD, BAHCC1, …
GO:0051094	positive regulation of developmental process	GO_BiologicalProcess-EBI-QuickGO-GOA_20.11.2017_00h00	5.22508e-05	0.00282154	8.69131e-15	1.47752e-13	[2, 3, 4]	Group11	20.3246	263	None Specific Cluster	[ACVR1, AHI1, ANGPTL4, APLNR, AQP1, ARG2, ARHGAP35, ARNTL, ATP6AP1, ATXN1L, BAD, BAX, BCL6, BMPR2, BNIP3, BTG1, C1QBP, CAPRIN1, CAV3, CD40, CDC42, CREBL2, CRTC1, CTGF, CTNNB1, CYSLTR2, DAG1, DNM1L, EIF5A, ETV5, EXOSC3, F3, FIS1, FOS, FOXP2, FYN, GATA2, GPR37L1, HAS2, HAX1, HES1, HIF1A, HSP90AB1, HSPA8, IGFBP3, INSM1, IST1, ITCH, ITGB1, ITGB2, JUN, JUNB, KALRN, KDM2B, LGALS9, LIMS1, MACF1, MFF, MI…	[ACACB, ACTR2, ADAMTS9, ADGRB3, ADGRL1, AKT1, ALOX12, ARX, BAMBI, BASP1, BBS4, BCL11A, BMP10, BMP4, BMP7, BMPR1B, BNIP2, C3, C3AR1, CACNA2D2, CALR, CAMK2B, CBLN1, CDH15, CDH4, CHRFAM7A, CLIC1, CORO1C, CPNE9, CSF1, DCT, DNM2, DOCK1, EFNA5, EFNB2, EHD2, EIF4G1, EPHA4, ERAP1, ERBB4, ESRRB, FGF13, FLNA, FLRT1, FLRT2, FN1, FOXO3, FOXO6, FZD3, GAB1, GATA4, GDNF, GLI2, GNAS, GOLGA4, GPER1, GPR68, H2AFY,…	41.4449	58.5551	[ACACB, ACTR2, ACVR1, ADAMTS9, ADGRB3, ADGRL1, AHI1, AKT1, ALOX12, ANGPTL4, APLNR, AQP1, ARG2, ARHGAP35, ARNTL, ARX, ATP6AP1, ATXN1L, BAD, BAMBI, BASP1, BAX, BBS4, BCL11A, BCL6, BMP10, BMP4, BMP7, BMPR1B, BMPR2, BNIP2, BNIP3, BTG1, C1QBP, C3, C3AR1, CACNA2D2, CALR, CAMK2B, CAPRIN1, CAV3, CBLN1, CD40, CDC42, CDH15, CDH4, CHRFAM7A, CLIC1, CORO1C, CPNE9, CREBL2, CRTC1, CSF1, CTGF, CTNNB1, CYSLTR2, D…
GO:0051128	regulation of cellular component organization	GO_BiologicalProcess-EBI-QuickGO-GOA_20.11.2017_00h00	1.84646e-10	3.9145e-08	8.69131e-15	1.47752e-13	[3, 4]	Group11	20.7347	508	None Specific Cluster	[AAK1, ACTN2, ADAM10, ADIPOR1, ADIPOR2, AHI1, ANK1, AP1AR, AQP1, ARHGAP15, ARHGAP35, ARHGEF18, ARIH2, ARL2, ATAD2, ATF7IP, ATL3, ATP8B1, ATPIF1, B2M, BAD, BAX, BCL2L1, BCL6, BCR, BICD2, BID, BMPR2, BNIP3, BNIP3L, BTG1, C1QBP, CAMSAP2, CAND1, CAPRIN1, CAV3, CCM2, CCT2, CCT3, CD2AP, CDC42, CDC42SE2, CDC45, CDHR5, CENPV, CHMP2A, CHMP4B, CHMP5, CHTOP, COLGALT1, CRBN, CRTC1, CSNK1G2, CTBP1, CTDP1, CTG…	[ABCA1, ABR, ACAA2, ACTR2, ADD2, ADGRB3, ADGRL1, AGO4, AKT1, ALDOA, ALOX12, ANXA2, APOD, ARAP1, ARFIP2, ARHGAP44, ARHGAP6, ASAP1, ASPH, ATAD2B, ATG13, AUTS2, BAIAP2L1, BAMBI, BBS4, BCAS3, BCL11A, BMF, BMP10, BMP4, BMP7, BUB3, C3, CALR, CAMK2B, CAPN5, CAPZA1, CAPZB, CBL, CBLN1, CCK, CCR7, CCSAP, CD300A, CD300LF, CDH4, CDKL2, CERS2, CHORDC1, CHRFAM7A, CISH, CNOT2, CORO1C, CPB2, CPNE9, CSF1R, CSK, C…	48.4252	51.5748	[AAK1, ABCA1, ABR, ACAA2, ACTN2, ACTR2, ADAM10, ADD2, ADGRB3, ADGRL1, ADIPOR1, ADIPOR2, AGO4, AHI1, AKT1, ALDOA, ALOX12, ANK1, ANXA2, AP1AR, APOD, AQP1, ARAP1, ARFIP2, ARHGAP15, ARHGAP35, ARHGAP44, ARHGAP6, ARHGEF18, ARIH2, ARL2, ASAP1, ASPH, ATAD2, ATAD2B, ATF7IP, ATG13, ATL3, ATP8B1, ATPIF1, AUTS2, B2M, BAD, BAIAP2L1, BAMBI, BAX, BBS4, BCAS3, BCL11A, BCL2L1, BCL6, BCR, BICD2, BID, BMF, BMP10, B…
GO:0051130	positive regulation of cellular component organization	GO_BiologicalProcess-EBI-QuickGO-GOA_20.11.2017_00h00	1.49757e-05	0.00103332	8.69131e-15	1.47752e-13	[3, 4, 5]	Group11	20.6651	261	None Specific Cluster	[ACTN2, AHI1, ANK1, AP1AR, AQP1, ARHGAP35, ARIH2, ARL2, ATL3, ATPIF1, B2M, BAD, BAX, BCL6, BCR, BID, BMPR2, BNIP3, C1QBP, CAND1, CAPRIN1, CAV3, CCT2, CCT3, CDC42, CHTOP, COLGALT1, CRTC1, CTBP1, CTGF, CTNNB1, DAG1, DKC1, DNM1L, DPH6, DYNLL1, DYNLL2, EIF5A, F3, FIS1, FMN1, FYN, GATA2, GMFG, GNL3, GSN, GTF2H2, HAS2, HAX1, HES1, HIF1A, HMBOX1, HNF1B, HNRNPC, HNRNPK, HSPA1A, IRF8, IST1, JUN, KALRN, LI…	[ABR, ACTR2, ADGRB3, ADGRL1, ANXA2, ARAP1, ARFIP2, ASAP1, ATG13, AUTS2, BAIAP2L1, BBS4, BCAS3, BCL11A, BMF, BMP10, BMP7, C3, CALR, CAMK2B, CBL, CBLN1, CCK, CCR7, CD300LF, CDH4, CDKL2, CNOT2, CORO1C, CPB2, CPNE9, DAZL, DNM2, DOC2B, DOCK1, DOCK2, DYNC1H1, EFNA5, EHD2, EIF4G1, EPHA4, EPS8L2, FLNA, FLRT1, FLRT2, FN1, FNBP1L, FOXO6, GDNF, GOLGA4, GPER1, GRB2, GSK3B, H2AFY, HHAT, HTRA2, ITSN2, JARID2, …	46.7433	53.2567	[ABR, ACTN2, ACTR2, ADGRB3, ADGRL1, AHI1, ANK1, ANXA2, AP1AR, AQP1, ARAP1, ARFIP2, ARHGAP35, ARIH2, ARL2, ASAP1, ATG13, ATL3, ATPIF1, AUTS2, B2M, BAD, BAIAP2L1, BAX, BBS4, BCAS3, BCL11A, BCL6, BCR, BID, BMF, BMP10, BMP7, BMPR2, BNIP3, C1QBP, C3, CALR, CAMK2B, CAND1, CAPRIN1, CAV3, CBL, CBLN1, CCK, CCR7, CCT2, CCT3, CD300LF, CDC42, CDH4, CDKL2, CHTOP, CNOT2, COLGALT1, CORO1C, CPB2, CPNE9, CRTC1, C…
GO:0033043	regulation of organelle organization	GO_BiologicalProcess-EBI-QuickGO-GOA_20.11.2017_00h00	7.00475e-06	0.000532361	8.69131e-15	1.47752e-13	[4, 5]	Group11	20.7944	267	None Specific Cluster	[ACTN2, ANK1, AP1AR, ARHGAP35, ARIH2, ARL2, ATAD2, ATL3, ATPIF1, BAD, BAX, BCL2L1, BCL6, BICD2, BID, BNIP3, BNIP3L, CAMSAP2, CAV3, CCM2, CCT2, CCT3, CD2AP, CDC42, CDC45, CENPV, CHMP2A, CHMP4B, CHMP5, CHTOP, CTBP1, CTGF, CTNNB1, DKC1, DNM1L, DPH6, DYNLL1, DYNLL2, EHD3, F11R, FIS1, FMN1, GATA2, GFI1, GMFG, GNL3, GRIK5, GSN, H3F3A, HAX1, HES1, HIF1A, HMBOX1, HNRNPC, HSPA1A, KMT2B, LNPK, MFF, MLLT11,…	[ACAA2, ACTR2, ADD2, AKT1, ANXA2, ARAP1, ARFIP2, ARHGAP44, ARHGAP6, ASAP1, ATAD2B, ATG13, AUTS2, BAIAP2L1, BBS4, BCAS3, BMF, BMP10, BMP4, BMP7, BUB3, CALR, CAPZA1, CAPZB, CCR7, CCSAP, CDKL2, CHORDC1, CNOT2, CSF1R, DAZL, DIXDC1, DLEC1, DNM2, DOC2B, DUSP12, DYNC1H1, EFNA5, FBXW5, FEZ2, FGF13, FHOD3, FLCN, GPER1, GPR3, GRB2, GRTP1, GSK3B, H2AFY, HHAT, HTRA2, IWS1, JARID2, KANK1, KIF2A, KIF5B, KIRREL…	47.9401	52.0599	[ACAA2, ACTN2, ACTR2, ADD2, AKT1, ANK1, ANXA2, AP1AR, ARAP1, ARFIP2, ARHGAP35, ARHGAP44, ARHGAP6, ARIH2, ARL2, ASAP1, ATAD2, ATAD2B, ATG13, ATL3, ATPIF1, AUTS2, BAD, BAIAP2L1, BAX, BBS4, BCAS3, BCL2L1, BCL6, BICD2, BID, BMF, BMP10, BMP4, BMP7, BNIP3, BNIP3L, BUB3, CALR, CAMSAP2, CAPZA1, CAPZB, CAV3, CCM2, CCR7, CCSAP, CCT2, CCT3, CD2AP, CDC42, CDC45, CDKL2, CENPV, CHMP2A, CHMP4B, CHMP5, CHORDC1, …
GO:0006810	transport	GO_BiologicalProcess-EBI-QuickGO-GOA_20.11.2017_00h00	3.07736e-19	8.67816e-17	3.07736e-19	5.84699e-18	[3]	Group12	20.076	1057	None Specific Cluster	[AAK1, ABCB6, ABCB9, ABI1, ACAP1, ACO1, ACTG1, ACTN1, ACTN2, ACTR1A, ADAM10, ADIPOR2, ADORA1, ADRA2A, AGAP1, AHI1, ALDOC, ALYREF, ANK1, ANO7, ANP32A, ANP32B, ANXA11, ANXA4, AP1AR, AP1S2, AP4B1, APBA1, APLNR, APPL1, AQP1, ARG2, ARIH2, ARL2, ARL3, ARL4C, ARNTL, ASPSCR1, ATF4, ATP11A, ATP2B1, ATP2B2, ATP5A1, ATP5B, ATP5C1, ATP5E, ATP5F1, ATP5G1, ATP5G3, ATP5H, ATP5J, ATP5J2, ATP6AP1, ATP6V0C, ATP6V0…	[A2M, ABAT, ABCA1, ABCA2, ABCC1, ABCF1, ABCF2, ABR, ACAA2, ACACA, ACACB, ACHE, ACKR3, ACTR2, ADAMTS9, ADCYAP1R1, ADD2, ADGRE5, ADGRG3, AGAP2, AHCTF1, AKT1, ALDOA, ALOX12B, AMPD3, ANK2, ANK3, ANKRD28, ANO1, ANO10, ANO8, ANXA2, AP1B1, AP1M1, AP2A2, AP5M1, APLP2, APOD, AQP4, ARHGAP44, ARMC8, ASAH1, ASIC1, ASIC4, ASPH, ATG13, ATG16L1, ATG9A, ATP2B3, ATP6V0A1, ATP7B, ATP9B, BAMBI, BBS4, BCAS3, BMF, BM…	56.2914	43.7086	[A2M, AAK1, ABAT, ABCA1, ABCA2, ABCB6, ABCB9, ABCC1, ABCF1, ABCF2, ABI1, ABR, ACAA2, ACACA, ACACB, ACAP1, ACHE, ACKR3, ACO1, ACTG1, ACTN1, ACTN2, ACTR1A, ACTR2, ADAM10, ADAMTS9, ADCYAP1R1, ADD2, ADGRE5, ADGRG3, ADIPOR2, ADORA1, ADRA2A, AGAP1, AGAP2, AHCTF1, AHI1, AKT1, ALDOA, ALDOC, ALOX12B, ALYREF, AMPD3, ANK1, ANK2, ANK3, ANKRD28, ANO1, ANO10, ANO7, ANO8, ANP32A, ANP32B, ANXA11, ANXA2, ANXA4, A…
GO:0032940	secretion by cell	GO_BiologicalProcess-EBI-QuickGO-GOA_20.11.2017_00h00	4.34235e-07	5.42794e-05	3.07736e-19	5.84699e-18	[2, 5]	Group12	20.9121	321	None Specific Cluster	[ACTN1, ACTN2, ADAM10, ADORA1, ADRA2A, ALDOC, ANK1, ANXA4, APBA1, AQP1, ARG2, ARL2, ARNTL, ATP11A, ATP6AP1, ATP6V0C, ATP6V1D, B2M, BAD, BCR, BRPF3, C16orf62, CACNA1E, CAND1, CAPN1, CASR, CAT, CBARP, CCM2, CCT2, CD40, CD9, CHMP2A, CKAP4, CLOCK, COPS5, CPLX2, CPT1A, CRAT, CREG1, CSTB, CTGF, CTSD, CTSZ, CYB5R3, DBNL, DNM1L, DYNLL1, EEF2, ENPP4, ENY2, EXOC2, EXOC4, F2R, F3, FGL2, FTH1, GAA, GAPDH, GA…	[A2M, ABAT, ABCA1, ABR, ACHE, ACTR2, ADGRE5, ADGRG3, ALDOA, AMPD3, ANO1, ANXA2, AP1M1, AP2A2, APLP2, ARHGAP44, ARMC8, ASAH1, ASIC1, ATP6V0A1, BRSK2, BTN2A2, C1QTNF1, C3, C3AR1, CACNA1D, CACNA2D2, CASK, CBL, CBLN1, CCK, CCR7, CD300A, CHORDC1, CHRFAM7A, CHRNA4, CLEC4E, CLEC6A, CPB2, CSF1R, DISP1, DNAJC3, DOC2B, DOCK2, DRD4, DTNBP1, DYNC1H1, EFNA5, EGFL7, ENSA, FFAR3, FLNA, FN1, FOXP1, FRMPD3, FURIN…	54.8287	45.1713	[A2M, ABAT, ABCA1, ABR, ACHE, ACTN1, ACTN2, ACTR2, ADAM10, ADGRE5, ADGRG3, ADORA1, ADRA2A, ALDOA, ALDOC, AMPD3, ANK1, ANO1, ANXA2, ANXA4, AP1M1, AP2A2, APBA1, APLP2, AQP1, ARG2, ARHGAP44, ARL2, ARMC8, ARNTL, ASAH1, ASIC1, ATP11A, ATP6AP1, ATP6V0A1, ATP6V0C, ATP6V1D, B2M, BAD, BCR, BRPF3, BRSK2, BTN2A2, C16orf62, C1QTNF1, C3, C3AR1, CACNA1D, CACNA1E, CACNA2D2, CAND1, CAPN1, CASK, CASR, CAT, CBARP,…
GO:0051049	regulation of transport	GO_BiologicalProcess-EBI-QuickGO-GOA_20.11.2017_00h00	1.05734e-09	2.09353e-07	3.07736e-19	5.84699e-18	[3, 4]	Group12	21.119	419	None Specific Cluster	[AAK1, ACTN2, ADIPOR2, ADORA1, ADRA2A, AHI1, ANP32B, ANXA4, APLNR, APPL1, AQP1, ARG2, ARIH2, ARL2, ARNTL, ASPSCR1, ATF4, ATP6AP1, ATPIF1, B2M, BAD, BAX, BCR, BET1L, BID, BNIP3L, CACNA1E, CACNG5, CALM3, CASR, CAV3, CBARP, CCM2, CD2AP, CD40, CDC42, CHERP, CHMP2A, CLIC2, CLIC5, CLOCK, COPS2, CPLX2, CPT1A, CRBN, CREBL2, CTDSP2, CTDSPL2, CTNNB1, DNM1L, DPH6, DYNLL1, DYNLL2, EHD3, ENY2, F2R, F3, FIS1, …	[ABAT, ABCA1, ABCA2, ABR, ACAA2, ACHE, ADCYAP1R1, AKT1, ALOX12B, ANK2, ANK3, ANO1, ANXA2, APOD, ASIC1, ASPH, ATG13, BAMBI, BCAS3, BMF, BMP4, BMP7, BRSK2, BTN2A2, C1QTNF1, C3, CABP1, CACNA1D, CACNA2D2, CALR, CAMK2B, CASK, CBL, CCK, CCR7, CD300A, CD300LF, CDH15, CDKL2, CHORDC1, CHRFAM7A, CHRNA4, CLCN2, CLEC4E, CLEC6A, CLIC1, CLTCL1, CNGA1, CNKSR3, CNST, CPB2, CRY2, CSF1R, CSK, CTTNBP2NL, CXXC1, CYP…	47.9714	52.0286	[AAK1, ABAT, ABCA1, ABCA2, ABR, ACAA2, ACHE, ACTN2, ADCYAP1R1, ADIPOR2, ADORA1, ADRA2A, AHI1, AKT1, ALOX12B, ANK2, ANK3, ANO1, ANP32B, ANXA2, ANXA4, APLNR, APOD, APPL1, AQP1, ARG2, ARIH2, ARL2, ARNTL, ASIC1, ASPH, ASPSCR1, ATF4, ATG13, ATP6AP1, ATPIF1, B2M, BAD, BAMBI, BAX, BCAS3, BCR, BET1L, BID, BMF, BMP4, BMP7, BNIP3L, BRSK2, BTN2A2, C1QTNF1, C3, CABP1, CACNA1D, CACNA1E, CACNA2D2, CACNG5, CALM…
GO:0016192	vesicle-mediated transport	GO_BiologicalProcess-EBI-QuickGO-GOA_20.11.2017_00h00	6.60872e-05	0.00330436	3.07736e-19	5.84699e-18	[4]	Group12	19.3281	397	None Specific Cluster	[AAK1, ABI1, ACTG1, ACTN1, ACTN2, ACTR1A, ADAM10, ADORA1, ADRA2A, AHI1, ALDOC, ANK1, ANXA11, AP1AR, AP1S2, AP4B1, ARL3, ARL4C, ATP11A, ATP6AP1, ATP6V0C, ATP6V1D, B2M, BCL2L1, BCR, BET1L, BICD2, BLOC1S4, BNIP1, BRPF3, C16orf62, CAND1, CAPN1, CAT, CAV3, CBARP, CCT2, CD2AP, CD81, CD9, CDC42, CDC42SE2, CHMP2A, CHMP4B, CHMP5, CKAP4, COPB2, COPS5, CPLX2, CRAT, CREG1, CSNK1G2, CSTB, CTNNB1, CTSD, CTSZ, …	[A2M, ABCA1, ABR, ACHE, ACKR3, ACTR2, ADAMTS9, ADGRE5, ADGRG3, ALDOA, AMPD3, ANK2, ANK3, ANKRD28, ANXA2, AP1B1, AP1M1, AP2A2, APLP2, ARHGAP44, ARMC8, ASAH1, ATP6V0A1, ATP9B, BCAS3, BRSK2, C3, C3AR1, CALR, CAPZA1, CAPZB, CBL, CD300A, CD300LF, CEP83, CES1, CHORDC1, CHRFAM7A, CLTCL1, CNST, CORO1C, CORO7, CSK, CSNK1G1, CYTH1, CYTH3, DENND1A, DENND1B, DNAJC3, DNM2, DOC2B, DOCK1, DOCK2, DPYSL2, DTNBP1,…	54.6599	45.3401	[A2M, AAK1, ABCA1, ABI1, ABR, ACHE, ACKR3, ACTG1, ACTN1, ACTN2, ACTR1A, ACTR2, ADAM10, ADAMTS9, ADGRE5, ADGRG3, ADORA1, ADRA2A, AHI1, ALDOA, ALDOC, AMPD3, ANK1, ANK2, ANK3, ANKRD28, ANXA11, ANXA2, AP1AR, AP1B1, AP1M1, AP1S2, AP2A2, AP4B1, APLP2, ARHGAP44, ARL3, ARL4C, ARMC8, ASAH1, ATP11A, ATP6AP1, ATP6V0A1, ATP6V0C, ATP6V1D, ATP9B, B2M, BCAS3, BCL2L1, BCR, BET1L, BICD2, BLOC1S4, BNIP1, BRPF3, BR…
GO:0046903	secretion	GO_BiologicalProcess-EBI-QuickGO-GOA_20.11.2017_00h00	1.22141e-06	0.000135577	3.07736e-19	5.84699e-18	[4]	Group12	20.4884	344	None Specific Cluster	[ACTN1, ACTN2, ADAM10, ADORA1, ADRA2A, ALDOC, ANK1, ANXA4, APBA1, AQP1, ARG2, ARL2, ARNTL, ATP11A, ATP6AP1, ATP6V0C, ATP6V1D, B2M, BAD, BCR, BRPF3, C16orf62, CACNA1E, CAND1, CAPN1, CASR, CAT, CBARP, CCM2, CCT2, CD40, CD9, CHMP2A, CKAP4, CLOCK, COPS2, COPS5, CPLX2, CPT1A, CRAT, CREG1, CSTB, CTGF, CTSD, CTSZ, CYB5R3, DBNL, DNM1L, DYNLL1, EEF2, ENPP4, ENY2, EXOC2, EXOC4, F2R, F3, FGL2, FTH1, GAA, GA…	[A2M, ABAT, ABCA1, ABR, ACHE, ACTR2, ADGRE5, ADGRG3, ALDOA, ALOX12B, AMPD3, ANO1, ANXA2, AP1M1, AP2A2, APLP2, ARHGAP44, ARMC8, ASAH1, ASIC1, ATP6V0A1, ATP7B, BRSK2, BTN2A2, C1QTNF1, C3, C3AR1, CACNA1D, CACNA2D2, CASK, CBL, CBLN1, CCK, CCR7, CD300A, CHORDC1, CHRFAM7A, CHRNA4, CLEC4E, CLEC6A, CPB2, CSF1R, CXXC1, CYP19A1, DISP1, DNAJC3, DOC2B, DOCK2, DRD4, DTNBP1, DYNC1H1, EFNA5, EGFL7, ENSA, ERBB4,…	54.3605	45.6395	[A2M, ABAT, ABCA1, ABR, ACHE, ACTN1, ACTN2, ACTR2, ADAM10, ADGRE5, ADGRG3, ADORA1, ADRA2A, ALDOA, ALDOC, ALOX12B, AMPD3, ANK1, ANO1, ANXA2, ANXA4, AP1M1, AP2A2, APBA1, APLP2, AQP1, ARG2, ARHGAP44, ARL2, ARMC8, ARNTL, ASAH1, ASIC1, ATP11A, ATP6AP1, ATP6V0A1, ATP6V0C, ATP6V1D, ATP7B, B2M, BAD, BCR, BRPF3, BRSK2, BTN2A2, C16orf62, C1QTNF1, C3, C3AR1, CACNA1D, CACNA1E, CACNA2D2, CAND1, CAPN1, CASK, C…
GO:0006887	exocytosis	GO_BiologicalProcess-EBI-QuickGO-GOA_20.11.2017_00h00	0.00022473	0.00921393	3.07736e-19	5.84699e-18	[3, 5, 6]	Group12	20.7197	190	Specific for Cluster #1	[ACTN1, ACTN2, ADAM10, ADRA2A, ALDOC, ANK1, ATP11A, ATP6AP1, ATP6V0C, ATP6V1D, B2M, BCR, BRPF3, C16orf62, CAND1, CAPN1, CAT, CBARP, CCT2, CD9, CHMP2A, CKAP4, COPS5, CPLX2, CRAT, CREG1, CSTB, CTSD, CTSZ, CYB5R3, DBNL, DNM1L, DYNLL1, EEF2, ENPP4, EXOC2, EXOC4, F3, FGL2, FTH1, GAA, GATA2, GCA, GMFG, GRIK5, GRN, GSN, GTPBP2, GUSB, HBB, HSP90AB1, HSPA1A, HSPA8, IST1, ITGB2, ITIH3, ITM2C, JAGN1, JUP, K…	[A2M, ABR, ACTR2, ADGRE5, ADGRG3, ALDOA, AMPD3, ANXA2, AP1M1, AP2A2, APLP2, ARHGAP44, ARMC8, ASAH1, ATP6V0A1, BRSK2, C3, C3AR1, CBL, CD300A, CHORDC1, DNAJC3, DOC2B, DOCK2, DYNC1H1, EGFL7, FLNA, FN1, FRMPD3, GPI, IGF2R, KCMF1, KCNB1, LAMP1, MAGT1, MAPK1, MVP, MYO5A, NFASC, NOTCH1, PGM2, PKN1, PLD1, PRSS3, PSMB7, PXDN, RAB11B, RAB11FIP1, RAB31, RAB3D, RHOG, SCFD1, SCFD2, SCRIB, SELL, SERPINF2, SIGL…	60	40	[A2M, ABR, ACTN1, ACTN2, ACTR2, ADAM10, ADGRE5, ADGRG3, ADRA2A, ALDOA, ALDOC, AMPD3, ANK1, ANXA2, AP1M1, AP2A2, APLP2, ARHGAP44, ARMC8, ASAH1, ATP11A, ATP6AP1, ATP6V0A1, ATP6V0C, ATP6V1D, B2M, BCR, BRPF3, BRSK2, C16orf62, C3, C3AR1, CAND1, CAPN1, CAT, CBARP, CBL, CCT2, CD300A, CD9, CHMP2A, CHORDC1, CKAP4, COPS5, CPLX2, CRAT, CREG1, CSTB, CTSD, CTSZ, CYB5R3, DBNL, DNAJC3, DNM1L, DOC2B, DOCK2, DYNC…
GO:0090087	regulation of peptide transport	GO_BiologicalProcess-EBI-QuickGO-GOA_20.11.2017_00h00	3.42308e-08	5.34e-06	3.07736e-19	5.84699e-18	[4, 5, 6, 7]	Group12	23.2082	204	None Specific Cluster	[ADORA1, ADRA2A, ANP32B, ANXA4, ARG2, ARIH2, ARL2, ARNTL, ATPIF1, BAD, BNIP3L, CACNA1E, CASR, CD40, CDC42, CHERP, CLOCK, CPT1A, CTDSPL2, DNM1L, DPH6, ENY2, F2R, FIS1, FYN, FZD7, GAPDH, GAPVD1, GCK, GNAQ, HADH, HAX1, HES1, HIF1A, HSP90AB1, HSPA8, HYAL2, JAGN1, JUP, KALRN, KARS, LGALS9, LGALSL, MAP4K4, MBD1, MDFI, MFF, MXI1, MYOM1, NANOS2, NDFIP1, NFKBIA, NKAP, NLRP1, NLRP12, NR1D1, NUP93, OAZ1, OA…	[ABAT, ACHE, ANK3, ANO1, APOD, ASPH, ATG13, BAMBI, BCAS3, BMP4, BMP7, BRSK2, BTN2A2, C1QTNF1, CABP1, CACNA1D, CACNA2D2, CCR7, CDKL2, CHORDC1, CLEC4E, CLEC6A, CNST, CSF1R, CSK, DISP1, DOC2B, DRD4, EFNA5, ENSA, ERBB4, FFAR3, FLNA, FN1, FOXP1, GNAS, GPER1, GPI, GPR68, GSK3B, HHAT, HMGN3, HTRA2, ILDR1, ITPR1, ITPR2, IWS1, KANK1, KCNB1, KEAP1, KIF5B, LEP, LITAF, LPL, MAPK1, MAPK11, MAPK7, MBTPS1, MTOR…	50	50	[ABAT, ACHE, ADORA1, ADRA2A, ANK3, ANO1, ANP32B, ANXA4, APOD, ARG2, ARIH2, ARL2, ARNTL, ASPH, ATG13, ATPIF1, BAD, BAMBI, BCAS3, BMP4, BMP7, BNIP3L, BRSK2, BTN2A2, C1QTNF1, CABP1, CACNA1D, CACNA1E, CACNA2D2, CASR, CCR7, CD40, CDC42, CDKL2, CHERP, CHORDC1, CLEC4E, CLEC6A, CLOCK, CNST, CPT1A, CSF1R, CSK, CTDSPL2, DISP1, DNM1L, DOC2B, DPH6, DRD4, EFNA5, ENSA, ENY2, ERBB4, F2R, FFAR3, FIS1, FLNA, FN1,…
GO:0045055	regulated exocytosis	GO_BiologicalProcess-EBI-QuickGO-GOA_20.11.2017_00h00	0.000862772	0.0276087	3.07736e-19	5.84699e-18	[4, 6, 7]	Group12	20.57	166	Specific for Cluster #1	[ACTN1, ACTN2, ADAM10, ADRA2A, ALDOC, ATP11A, ATP6V0C, ATP6V1D, B2M, BCR, BRPF3, C16orf62, CAND1, CAPN1, CAT, CBARP, CCT2, CD9, CKAP4, CPLX2, CRAT, CREG1, CSTB, CTSD, CTSZ, CYB5R3, DBNL, DNM1L, DYNLL1, EEF2, ENPP4, F3, FGL2, FTH1, GAA, GATA2, GCA, GMFG, GRIK5, GRN, GSN, GTPBP2, GUSB, HBB, HSP90AB1, HSPA1A, HSPA8, IST1, ITGB2, ITIH3, ITM2C, JUP, KCNAB2, LAMP2, LAMTOR1, LAMTOR3, LGALS9, LHFPL2, LRM…	[A2M, ABR, ACTR2, ADGRE5, ADGRG3, ALDOA, AMPD3, ANXA2, AP1M1, AP2A2, APLP2, ARMC8, ASAH1, ATP6V0A1, C3, C3AR1, CBL, CD300A, CHORDC1, DNAJC3, DOC2B, DOCK2, DYNC1H1, EGFL7, FLNA, FN1, FRMPD3, GPI, IGF2R, KCMF1, KCNB1, LAMP1, MAGT1, MAPK1, MVP, NFASC, NOTCH1, PGM2, PLD1, PRSS3, PSMB7, PXDN, RAB11B, RAB11FIP1, RAB31, RAB3D, RHOG, SCRIB, SELL, SERPINF2, SIGLEC9, SLC44A2, STOM, SYK, SYT11, SYT6, SYT7, …	60.8434	39.1566	[A2M, ABR, ACTN1, ACTN2, ACTR2, ADAM10, ADGRE5, ADGRG3, ADRA2A, ALDOA, ALDOC, AMPD3, ANXA2, AP1M1, AP2A2, APLP2, ARMC8, ASAH1, ATP11A, ATP6V0A1, ATP6V0C, ATP6V1D, B2M, BCR, BRPF3, C16orf62, C3, C3AR1, CAND1, CAPN1, CAT, CBARP, CBL, CCT2, CD300A, CD9, CHORDC1, CKAP4, CPLX2, CRAT, CREG1, CSTB, CTSD, CTSZ, CYB5R3, DBNL, DNAJC3, DNM1L, DOC2B, DOCK2, DYNC1H1, DYNLL1, EEF2, EGFL7, ENPP4, F3, FGL2, FLNA…
GO:0051223	regulation of protein transport	GO_BiologicalProcess-EBI-QuickGO-GOA_20.11.2017_00h00	2.48018e-08	4.06749e-06	3.07736e-19	5.84699e-18	[5, 6, 7, 8]	Group12	23.432	198	None Specific Cluster	[ADRA2A, ANP32B, ANXA4, ARG2, ARIH2, ARL2, ARNTL, ATPIF1, BAD, BNIP3L, CACNA1E, CASR, CD40, CDC42, CHERP, CLOCK, CPT1A, CTDSPL2, DNM1L, DPH6, ENY2, F2R, FIS1, FYN, FZD7, GAPDH, GAPVD1, GCK, GNAQ, HADH, HAX1, HES1, HIF1A, HSP90AB1, HSPA8, HYAL2, JAGN1, JUP, KARS, LGALS9, MAP4K4, MBD1, MDFI, MFF, MXI1, MYOM1, NANOS2, NDFIP1, NFKBIA, NKAP, NLRP1, NLRP12, NR1D1, NUP93, OAZ1, OAZ2, OSCP1, PAK1, PHPT1,…	[ABAT, ACHE, ANK3, ANO1, APOD, ASPH, ATG13, BAMBI, BCAS3, BMP4, BMP7, BRSK2, BTN2A2, C1QTNF1, CABP1, CACNA1D, CACNA2D2, CCR7, CDKL2, CHORDC1, CLEC4E, CLEC6A, CNST, CSF1R, CSK, DISP1, DOC2B, DRD4, EFNA5, ENSA, ERBB4, FLNA, FN1, FOXP1, GNAS, GPER1, GPI, GPR68, GSK3B, HHAT, HMGN3, HTRA2, ITPR1, ITPR2, IWS1, KANK1, KCNB1, KEAP1, KIF5B, LEP, LITAF, LPL, MAPK1, MAPK11, MAPK7, MBTPS1, MTOR, NLGN2, NLRP3…	49.4949	50.5051	[ABAT, ACHE, ADRA2A, ANK3, ANO1, ANP32B, ANXA4, APOD, ARG2, ARIH2, ARL2, ARNTL, ASPH, ATG13, ATPIF1, BAD, BAMBI, BCAS3, BMP4, BMP7, BNIP3L, BRSK2, BTN2A2, C1QTNF1, CABP1, CACNA1D, CACNA1E, CACNA2D2, CASR, CCR7, CD40, CDC42, CDKL2, CHERP, CHORDC1, CLEC4E, CLEC6A, CLOCK, CNST, CPT1A, CSF1R, CSK, CTDSPL2, DISP1, DNM1L, DOC2B, DPH6, DRD4, EFNA5, ENSA, ENY2, ERBB4, F2R, FIS1, FLNA, FN1, FOXP1, FYN, FZ…
GO:0044087	regulation of cellular component biogenesis	GO_BiologicalProcess-EBI-QuickGO-GOA_20.11.2017_00h00	6.24291e-07	7.42907e-05	1.20981e-12	1.69374e-11	[2, 3]	Group13	22.4195	202	None Specific Cluster	[AP1AR, AQP1, ARHGAP35, ARL2, ATF7IP, ATP8B1, BAX, BID, CAMSAP2, CAND1, CAV3, CDC42, CHMP2A, CHMP4B, CHMP5, CRBN, CTGF, CTNNB1, DAG1, DNAJB1, DNM1L, DYNLL1, FMN1, FYN, GMFG, GSN, GTF2H2, H3F3A, HAS2, HAX1, HCFC1, HNF1B, HSPA1A, HSPA8, INSM1, IRF8, JUN, LAMP2, LIMS1, MACF1, MIEN1, MSN, NECTIN1, NLRC3, NOP53, NPRL3, PAK1, PINK1, PPM1A, PREB, PREX1, PRKCD, PSMC1, PTPRD, RAB7A, RACK1, RAP1A, RB1, RBX…	[ABCA1, ACTR2, ADD2, ADGRB3, ADGRL1, APOD, ARAP1, ARFIP2, ARHGAP6, ASAP1, AUTS2, BAIAP2L1, BBS4, BCAS3, BCL11A, BMF, BMP10, BMP7, CAPZA1, CAPZB, CBLN1, CCK, CCR7, CCSAP, CNOT2, CORO1C, DLEC1, DNM2, DYNC1H1, EFNA5, EIF2AK2, EIF4G1, EPS8L2, FEZ2, FHOD3, FLRT1, FLRT2, FNBP1L, GRB2, GSK3B, IKBKB, KANK1, KIRREL1, LDB2, LINGO2, MAP4, MAPRE2, MAPT, MECP2, MKKS, MMP14, MPP7, MTOR, MYO10, NCLN, NELL1, NLG…	44.0594	55.9406	[ABCA1, ACTR2, ADD2, ADGRB3, ADGRL1, AP1AR, APOD, AQP1, ARAP1, ARFIP2, ARHGAP35, ARHGAP6, ARL2, ASAP1, ATF7IP, ATP8B1, AUTS2, BAIAP2L1, BAX, BBS4, BCAS3, BCL11A, BID, BMF, BMP10, BMP7, CAMSAP2, CAND1, CAPZA1, CAPZB, CAV3, CBLN1, CCK, CCR7, CCSAP, CDC42, CHMP2A, CHMP4B, CHMP5, CNOT2, CORO1C, CRBN, CTGF, CTNNB1, DAG1, DLEC1, DNAJB1, DNM1L, DNM2, DYNC1H1, DYNLL1, EFNA5, EIF2AK2, EIF4G1, EPS8L2, FEZ2…
GO:0006996	organelle organization	GO_BiologicalProcess-EBI-QuickGO-GOA_20.11.2017_00h00	5.34997e-09	9.36245e-07	1.20981e-12	1.69374e-11	[3]	Group13	19.3531	736	None Specific Cluster	[ABI1, ACP2, ACTG1, ACTN1, ACTN2, ACTR1A, ACTR6, ADRA2A, AHI1, ALAS1, ANK1, ANP32B, AP1AR, AQP1, ARHGAP35, ARHGEF18, ARIH2, ARL2, ARL3, ASH1L, ATAD2, ATL3, ATP5A1, ATP5B, ATP5C1, ATP5E, ATP5F1, ATP5G1, ATP5G3, ATP5H, ATP5J, ATP5J2, ATP6V0C, ATP6V0D1, ATP6V0E2, ATP6V1B1, ATP6V1D, ATP6V1E1, ATP6V1E2, ATP6V1F, ATP8B1, ATPIF1, ATXN3, BAD, BAX, BBIP1, BBOF1, BCL2L1, BCL6, BCR, BEND3, BICD2, BID, BLOC1…	[ABCA1, ABLIM1, ABLIM2, ABR, ACAA2, ACTR2, ADD2, AGO4, AHCTF1, AKT1, ALDOA, ANK2, ANK3, ANKRD28, ANXA2, AP1M1, ARAP1, ARFIP2, ARHGAP44, ARHGAP6, ARID1B, ARID4B, ASAP1, ATAD2B, ATG13, ATG16L1, ATG9A, ATL2, ATP6V0A1, ATXN7, AUTS2, BABAM2, BAHCC1, BAHD1, BAIAP2L1, BBS4, BCAS3, BMF, BMP10, BMP4, BMP7, BOD1, BRD4, BRPF1, BRSK2, BUB3, CALR, CAPZA1, CAPZB, CAVIN3, CBX7, CCDC115, CCDC136, CCDC69, CCK, CC…	55.5707	44.4293	[ABCA1, ABI1, ABLIM1, ABLIM2, ABR, ACAA2, ACP2, ACTG1, ACTN1, ACTN2, ACTR1A, ACTR2, ACTR6, ADD2, ADRA2A, AGO4, AHCTF1, AHI1, AKT1, ALAS1, ALDOA, ANK1, ANK2, ANK3, ANKRD28, ANP32B, ANXA2, AP1AR, AP1M1, AQP1, ARAP1, ARFIP2, ARHGAP35, ARHGAP44, ARHGAP6, ARHGEF18, ARID1B, ARID4B, ARIH2, ARL2, ARL3, ASAP1, ASH1L, ATAD2, ATAD2B, ATG13, ATG16L1, ATG9A, ATL2, ATL3, ATP5A1, ATP5B, ATP5C1, ATP5E, ATP5F1, A…
GO:0022607	cellular component assembly	GO_BiologicalProcess-EBI-QuickGO-GOA_20.11.2017_00h00	1.59547e-12	3.84508e-10	1.20981e-12	1.69374e-11	[3]	Group13	20.7263	605	None Specific Cluster	[ACTG1, ACTN1, ACTN2, ACTR1A, AHI1, ANGPTL4, ANP32B, AP1AR, APBA1, AQP1, ARHGAP35, ARL2, ARL3, ATF7IP, ATL3, ATP6V0D1, ATP6V1D, ATP8B1, ATPIF1, BAD, BAX, BBIP1, BBOF1, BEND3, BID, BMS1, BOP1, C1QBP, CAMSAP2, CAND1, CAT, CAV3, CCDC88C, CCT2, CCT3, CD2AP, CD40, CD9, CDC42, CDC45, CDHR5, CENPV, CEP162, CEP57, CHMP2A, CHMP4B, CHMP5, CHMP6, CIRBP, CLDN14, CNTNAP1, COA3, COX14, CPT1A, CRAT, CRBN, CRTC1…	[ABCA1, ABLIM1, ACACA, ACACB, ACHE, ACTR2, ADD2, ADGRB3, ADGRF1, ADGRL1, ADRM1, AGO4, AHCTF1, ALDOA, AMFR, ANK2, ANK3, ANKRD28, ANXA2, APOD, ARAP1, ARFIP2, ARHGAP6, ARHGEF26, ARID1B, ASAP1, ASIC1, ATG13, ATG16L1, ATG9A, ATL2, ATP6V0A1, AUTS2, BAHCC1, BAHD1, BAIAP2L1, BBS4, BCAS3, BCL11A, BMF, BMP10, BMP7, C1QL2, C1QTNF1, CALR, CAPZA1, CAPZB, CBLN1, CCDC136, CCDC69, CCK, CCR7, CCSAP, CELF4, CENPI,…	52.7273	47.2727	[ABCA1, ABLIM1, ACACA, ACACB, ACHE, ACTG1, ACTN1, ACTN2, ACTR1A, ACTR2, ADD2, ADGRB3, ADGRF1, ADGRL1, ADRM1, AGO4, AHCTF1, AHI1, ALDOA, AMFR, ANGPTL4, ANK2, ANK3, ANKRD28, ANP32B, ANXA2, AP1AR, APBA1, APOD, AQP1, ARAP1, ARFIP2, ARHGAP35, ARHGAP6, ARHGEF26, ARID1B, ARL2, ARL3, ASAP1, ASIC1, ATF7IP, ATG13, ATG16L1, ATG9A, ATL2, ATL3, ATP6V0A1, ATP6V0D1, ATP6V1D, ATP8B1, ATPIF1, AUTS2, BAD, BAHCC1, …
GO:0043933	macromolecular complex subunit organization	GO_BiologicalProcess-EBI-QuickGO-GOA_20.11.2017_00h00	3.10323e-10	6.36162e-08	1.20981e-12	1.69374e-11	[3]	Group13	21.0092	458	None Specific Cluster	[ACTN2, ANGPTL4, ANP32B, AP1AR, APBA1, ARL2, ATF7IP, ATL3, ATPIF1, BAD, BAX, BEND3, BID, BMS1, BNIP3, BOP1, C1QBP, CAMSAP2, CAND1, CAT, CAV3, CCDC88C, CCT2, CCT3, CD2AP, CD40, CDC42, CDC45, CENPV, CEP57, CHMP2A, CHMP4B, CHMP5, CHMP6, CIRBP, CLDN14, COA3, COL11A1, COLGALT1, COX14, CPT1A, CRAT, CRBN, CRTC1, CRTC2, CTNNB1, CTSZ, DBNL, DDIT3, DDIT4, DENR, DNM1L, ECSIT, EHD3, EIF4B, EIF5, EIF5A, EPB41…	[ABCA1, ACACA, ACACB, ACHE, ACTR2, ADAMTS2, ADAMTS3, ADD2, ADRM1, AGO4, AHCTF1, ALDOA, AMFR, ANKRD28, ANXA2, ARFIP2, ARHGAP6, ASAP1, ASIC1, ASPH, ATG16L1, ATL2, ATP6V0A1, BAIAP2L1, BBS4, BCL11A, BMF, C1QL2, C1QTNF1, CALR, CAPZA1, CAPZB, CCK, CCR7, CCSAP, CELF4, CENPI, CENPP, CHORDC1, CLTCL1, CNKSR3, CNOT2, COL11A2, COL12A1, COL14A1, CORO7, CREBBP, CUL1, DDX6, DGKQ, DISP1, DMC1, DNAJB12, DNM2, DVL…	56.5502	43.4498	[ABCA1, ACACA, ACACB, ACHE, ACTN2, ACTR2, ADAMTS2, ADAMTS3, ADD2, ADRM1, AGO4, AHCTF1, ALDOA, AMFR, ANGPTL4, ANKRD28, ANP32B, ANXA2, AP1AR, APBA1, ARFIP2, ARHGAP6, ARL2, ASAP1, ASIC1, ASPH, ATF7IP, ATG16L1, ATL2, ATL3, ATP6V0A1, ATPIF1, BAD, BAIAP2L1, BAX, BBS4, BCL11A, BEND3, BID, BMF, BMS1, BNIP3, BOP1, C1QBP, C1QL2, C1QTNF1, CALR, CAMSAP2, CAND1, CAPZA1, CAPZB, CAT, CAV3, CCDC88C, CCK, CCR7, C…
GO:0070271	protein complex biogenesis	GO_BiologicalProcess-EBI-QuickGO-GOA_20.11.2017_00h00	4.45221e-09	7.88041e-07	1.20981e-12	1.69374e-11	[3]	Group13	21.7742	324	None Specific Cluster	[ACTN2, ANGPTL4, AP1AR, APBA1, ARL2, ATF7IP, ATL3, ATPIF1, BAD, BAX, BEND3, BID, CAMSAP2, CAND1, CAT, CAV3, CCDC88C, CCT2, CCT3, CD2AP, CD40, CDC42, CEP57, CHMP2A, CHMP4B, CHMP6, CLDN14, COA3, COX14, CPT1A, CRAT, CRBN, CRTC1, CRTC2, CTNNB1, CTSZ, DBNL, DDIT3, DNM1L, ECSIT, EHD3, EIF4B, EPB41, EXOC2, FGFRL1, FIS1, FKBP1A, FMN1, GLS, GMFG, GMNN, GSN, GTF2H2, HAX1, HBA1, HBB, HBE1, HCFC1, HDAC1, HES…	[ACACA, ACACB, ACHE, ACTR2, ADD2, ADRM1, AHCTF1, ALDOA, AMFR, ANKRD28, ANXA2, ARFIP2, ARHGAP6, ASAP1, ASIC1, ATG16L1, ATL2, ATP6V0A1, BAIAP2L1, BBS4, BCL11A, BMF, C1QL2, C1QTNF1, CALR, CAPZA1, CAPZB, CCK, CCR7, CHORDC1, CLTCL1, CNKSR3, CORO7, CREBBP, CUL1, DGKQ, DISP1, DNAJB12, DNM2, DVL2, EFNA5, EIF2AK2, EIF4G1, ELOB, EP300, FGF13, FHOD3, FN1, GCHFR, GDNF, GLRA1, GNB1, GRB2, GRHPR, GSK3B, HPRT1,…	52.4691	47.5309	[ACACA, ACACB, ACHE, ACTN2, ACTR2, ADD2, ADRM1, AHCTF1, ALDOA, AMFR, ANGPTL4, ANKRD28, ANXA2, AP1AR, APBA1, ARFIP2, ARHGAP6, ARL2, ASAP1, ASIC1, ATF7IP, ATG16L1, ATL2, ATL3, ATP6V0A1, ATPIF1, BAD, BAIAP2L1, BAX, BBS4, BCL11A, BEND3, BID, BMF, C1QL2, C1QTNF1, CALR, CAMSAP2, CAND1, CAPZA1, CAPZB, CAT, CAV3, CCDC88C, CCK, CCR7, CCT2, CCT3, CD2AP, CD40, CDC42, CEP57, CHMP2A, CHMP4B, CHMP6, CHORDC1, C…
GO:0065003	macromolecular complex assembly	GO_BiologicalProcess-EBI-QuickGO-GOA_20.11.2017_00h00	4.47795e-11	9.89627e-09	1.20981e-12	1.69374e-11	[4]	Group13	21.6951	407	None Specific Cluster	[ACTN2, ANGPTL4, ANP32B, AP1AR, APBA1, ARL2, ATF7IP, ATL3, ATPIF1, BAD, BAX, BEND3, BID, BMS1, BOP1, C1QBP, CAMSAP2, CAND1, CAT, CAV3, CCDC88C, CCT2, CCT3, CD2AP, CD40, CDC42, CDC45, CENPV, CEP57, CHMP2A, CHMP4B, CHMP6, CIRBP, CLDN14, COA3, COX14, CPT1A, CRAT, CRBN, CRTC1, CRTC2, CTNNB1, CTSZ, DBNL, DDIT3, DENR, DNM1L, ECSIT, EHD3, EIF4B, EIF5, EPB41, ERAL1, EXOC2, FGFRL1, FIS1, FKBP1A, FMN1, GLS…	[ABCA1, ACACA, ACACB, ACHE, ACTR2, ADD2, ADRM1, AGO4, AHCTF1, ALDOA, AMFR, ANKRD28, ANXA2, ARFIP2, ARHGAP6, ASAP1, ASIC1, ATG16L1, ATL2, ATP6V0A1, BAIAP2L1, BBS4, BCL11A, BMF, C1QL2, C1QTNF1, CALR, CAPZA1, CAPZB, CCK, CCR7, CELF4, CENPI, CENPP, CHORDC1, CLTCL1, CNKSR3, CNOT2, CORO7, CREBBP, CUL1, DDX6, DGKQ, DISP1, DMC1, DNAJB12, DNM2, DVL2, DYNC1H1, EFL1, EFNA5, EIF2A, EIF2AK2, EIF4G1, ELOB, EP3…	57.0025	42.9975	[ABCA1, ACACA, ACACB, ACHE, ACTN2, ACTR2, ADD2, ADRM1, AGO4, AHCTF1, ALDOA, AMFR, ANGPTL4, ANKRD28, ANP32B, ANXA2, AP1AR, APBA1, ARFIP2, ARHGAP6, ARL2, ASAP1, ASIC1, ATF7IP, ATG16L1, ATL2, ATL3, ATP6V0A1, ATPIF1, BAD, BAIAP2L1, BAX, BBS4, BCL11A, BEND3, BID, BMF, BMS1, BOP1, C1QBP, C1QL2, C1QTNF1, CALR, CAMSAP2, CAND1, CAPZA1, CAPZB, CAT, CAV3, CCDC88C, CCK, CCR7, CCT2, CCT3, CD2AP, CD40, CDC42, …
GO:0071822	protein complex subunit organization	GO_BiologicalProcess-EBI-QuickGO-GOA_20.11.2017_00h00	1.38142e-08	2.30697e-06	1.20981e-12	1.69374e-11	[4]	Group13	21.1284	367	None Specific Cluster	[ACTN2, ANGPTL4, AP1AR, APBA1, ARL2, ATF7IP, ATL3, ATPIF1, BAD, BAX, BEND3, BID, BNIP3, CAMSAP2, CAND1, CAT, CAV3, CCDC88C, CCT2, CCT3, CD2AP, CD40, CDC42, CEP57, CHMP2A, CHMP4B, CHMP5, CHMP6, CLDN14, COA3, COL11A1, COLGALT1, COX14, CPT1A, CRAT, CRBN, CRTC1, CRTC2, CTNNB1, CTSZ, DBNL, DDIT3, DDIT4, DNM1L, ECSIT, EHD3, EIF4B, EIF5A, EPB41, ERAL1, EXOC2, FGFRL1, FIS1, FKBP1A, FMN1, FRAT2, GABARAP, …	[ACACA, ACACB, ACHE, ACTR2, ADAMTS2, ADAMTS3, ADD2, ADRM1, AHCTF1, ALDOA, AMFR, ANKRD28, ANXA2, ARFIP2, ARHGAP6, ASAP1, ASIC1, ASPH, ATG16L1, ATL2, ATP6V0A1, BAIAP2L1, BBS4, BCL11A, BMF, C1QL2, C1QTNF1, CALR, CAPZA1, CAPZB, CCK, CCR7, CCSAP, CHORDC1, CLTCL1, CNKSR3, COL11A2, COL12A1, COL14A1, CORO7, CREBBP, CUL1, DGKQ, DISP1, DNAJB12, DNM2, DVL2, EFNA5, EIF2AK2, EIF4G1, ELOB, EP300, FGF13, FHOD3,…	52.861	47.139	[ACACA, ACACB, ACHE, ACTN2, ACTR2, ADAMTS2, ADAMTS3, ADD2, ADRM1, AHCTF1, ALDOA, AMFR, ANGPTL4, ANKRD28, ANXA2, AP1AR, APBA1, ARFIP2, ARHGAP6, ARL2, ASAP1, ASIC1, ASPH, ATF7IP, ATG16L1, ATL2, ATL3, ATP6V0A1, ATPIF1, BAD, BAIAP2L1, BAX, BBS4, BCL11A, BEND3, BID, BMF, BNIP3, C1QL2, C1QTNF1, CALR, CAMSAP2, CAND1, CAPZA1, CAPZB, CAT, CAV3, CCDC88C, CCK, CCR7, CCSAP, CCT2, CCT3, CD2AP, CD40, CDC42, CE…
GO:0006461	protein complex assembly	GO_BiologicalProcess-EBI-QuickGO-GOA_20.11.2017_00h00	4.38429e-09	7.80403e-07	1.20981e-12	1.69374e-11	[4, 5]	Group13	21.7888	324	None Specific Cluster	[ACTN2, ANGPTL4, AP1AR, APBA1, ARL2, ATF7IP, ATL3, ATPIF1, BAD, BAX, BEND3, BID, CAMSAP2, CAND1, CAT, CAV3, CCDC88C, CCT2, CCT3, CD2AP, CD40, CDC42, CEP57, CHMP2A, CHMP4B, CHMP6, CLDN14, COA3, COX14, CPT1A, CRAT, CRBN, CRTC1, CRTC2, CTNNB1, CTSZ, DBNL, DDIT3, DNM1L, ECSIT, EHD3, EIF4B, EPB41, EXOC2, FGFRL1, FIS1, FKBP1A, FMN1, GLS, GMFG, GMNN, GSN, GTF2H2, HAX1, HBA1, HBB, HBE1, HCFC1, HDAC1, HES…	[ACACA, ACACB, ACHE, ACTR2, ADD2, ADRM1, AHCTF1, ALDOA, AMFR, ANKRD28, ANXA2, ARFIP2, ARHGAP6, ASAP1, ASIC1, ATG16L1, ATL2, ATP6V0A1, BAIAP2L1, BBS4, BCL11A, BMF, C1QL2, C1QTNF1, CALR, CAPZA1, CAPZB, CCK, CCR7, CHORDC1, CLTCL1, CNKSR3, CORO7, CREBBP, CUL1, DGKQ, DISP1, DNAJB12, DNM2, DVL2, EFNA5, EIF2AK2, EIF4G1, ELOB, EP300, FGF13, FHOD3, FN1, GCHFR, GDNF, GLRA1, GNB1, GRB2, GRHPR, GSK3B, HPRT1,…	52.4691	47.5309	[ACACA, ACACB, ACHE, ACTN2, ACTR2, ADD2, ADRM1, AHCTF1, ALDOA, AMFR, ANGPTL4, ANKRD28, ANXA2, AP1AR, APBA1, ARFIP2, ARHGAP6, ARL2, ASAP1, ASIC1, ATF7IP, ATG16L1, ATL2, ATL3, ATP6V0A1, ATPIF1, BAD, BAIAP2L1, BAX, BBS4, BCL11A, BEND3, BID, BMF, C1QL2, C1QTNF1, CALR, CAMSAP2, CAND1, CAPZA1, CAPZB, CAT, CAV3, CCDC88C, CCK, CCR7, CCT2, CCT3, CD2AP, CD40, CDC42, CEP57, CHMP2A, CHMP4B, CHMP6, CHORDC1, C…
GO:0034622	cellular macromolecular complex assembly	GO_BiologicalProcess-EBI-QuickGO-GOA_20.11.2017_00h00	2.20509e-06	0.000220509	1.20981e-12	1.69374e-11	[5]	Group13	21.5962	230	Specific for Cluster #1	[ANP32B, AP1AR, ARL2, ATF7IP, BMS1, BOP1, C1QBP, CAMSAP2, CAND1, CAV3, CCT2, CDC45, CENPV, CHMP2A, CHMP4B, CIRBP, COA3, COX14, DENR, DNM1L, ECSIT, EIF4B, EIF5, ERAL1, EXOC2, FKBP1A, FMN1, GMFG, GMNN, GSN, GTF2H2, H1FX, H3F3A, HAX1, HEXIM1, HIST1H1C, HIST1H1D, HIST2H3A, HNF1B, HNRNPC, HSP90AB1, HSPA1A, LSM14A, LUC7L, MED6, MTERF3, MYOM1, NDUFA1, NDUFA7, NDUFAF5, NDUFB1, NDUFB10, NDUFB2, NDUFB4, ND…	[ACTR2, ADD2, ADRM1, AGO4, AHCTF1, ARFIP2, ARHGAP6, ATP6V0A1, BAIAP2L1, BBS4, CALR, CAPZA1, CAPZB, CCR7, CELF4, CENPI, CENPP, CLTCL1, CNOT2, CORO7, CUL1, DDX6, DGKQ, DMC1, DNAJB12, DNM2, DYNC1H1, EFL1, EFNA5, EIF2A, EIF2AK2, EIF4G1, FGF13, FHOD3, GDNF, GRB2, H2AFY, KANK1, KIRREL1, MAPT, MECP2, MED12, MKKS, MPV17L2, MRPS7, MSRB1, MSRB2, MTOR, MYH11, NEFL, NLRP3, NOCT, NPHS1, NUBPL, NUMA1, PDE4DIP,…	63.4783	36.5217	[ACTR2, ADD2, ADRM1, AGO4, AHCTF1, ANP32B, AP1AR, ARFIP2, ARHGAP6, ARL2, ATF7IP, ATP6V0A1, BAIAP2L1, BBS4, BMS1, BOP1, C1QBP, CALR, CAMSAP2, CAND1, CAPZA1, CAPZB, CAV3, CCR7, CCT2, CDC45, CELF4, CENPI, CENPP, CENPV, CHMP2A, CHMP4B, CIRBP, CLTCL1, CNOT2, COA3, CORO7, COX14, CUL1, DDX6, DENR, DGKQ, DMC1, DNAJB12, DNM1L, DNM2, DYNC1H1, ECSIT, EFL1, EFNA5, EIF2A, EIF2AK2, EIF4B, EIF4G1, EIF5, ERAL1, …
GO:0012501	programmed cell death	GO_BiologicalProcess-EBI-QuickGO-GOA_20.11.2017_00h00	2.00621e-07	2.68832e-05	3.56759e-13	5.70815e-12	[3]	Group14	20.2077	428	None Specific Cluster	[ACTN1, ACTN2, ACVR1, ADORA1, AHI1, AHR, AIMP1, ALDOC, ANGPTL4, ANP32A, ANP32B, ANXA4, APPL1, AQP1, ARAF, ARG2, ARHGEF1, ARHGEF18, ATAD3A, ATF4, ATPIF1, BAD, BAX, BCL2L1, BCL6, BID, BMPR2, BNIP1, BNIP3, BNIP3L, BTG1, C19orf12, C1QBP, CAPN1, CAPNS1, CASP2, CASR, CAST, CAT, CCM2, CD3EAP, CD40, CDC42, CDIP1, CHAC1, CHERP, CITED1, COPS5, CRAT, CTGF, CTNNB1, CTSL, CTSZ, CUL5, DAP, DDIT3, DDIT4, DDRGK1…	[ABR, ACAA2, ACER2, ACKR3, ADARB1, AGAP2, AGO4, AIFM3, AKT1, ALOX12, ALX4, ARHGEF26, ARHGEF9, ATF3, BABAM2, BIRC7, BMF, BMP10, BMP4, BMP7, BMP8B, BMPR1B, BNIP2, BRSK2, BTG2, CALR, CBL, CCK, CCND2, CCR7, CDK19, COL18A1, CPEB4, CREBBP, CSF1R, CSRNP3, CUL1, DAPK1, DDX42, DIDO1, DLEC1, DNAJC3, DNM2, DOCK1, DRAM1, DUSP12, E2F2, EIF2AK2, ELMO2, EP300, ERBB4, EVA1A, EYA4, FGD1, FGF4, FGFR3, FLCN, FLNA, …	54.6729	45.3271	[ABR, ACAA2, ACER2, ACKR3, ACTN1, ACTN2, ACVR1, ADARB1, ADORA1, AGAP2, AGO4, AHI1, AHR, AIFM3, AIMP1, AKT1, ALDOC, ALOX12, ALX4, ANGPTL4, ANP32A, ANP32B, ANXA4, APPL1, AQP1, ARAF, ARG2, ARHGEF1, ARHGEF18, ARHGEF26, ARHGEF9, ATAD3A, ATF3, ATF4, ATPIF1, BABAM2, BAD, BAX, BCL2L1, BCL6, BID, BIRC7, BMF, BMP10, BMP4, BMP7, BMP8B, BMPR1B, BMPR2, BNIP1, BNIP2, BNIP3, BNIP3L, BRSK2, BTG1, BTG2, C19orf12,…
GO:0010941	regulation of cell death	GO_BiologicalProcess-EBI-QuickGO-GOA_20.11.2017_00h00	4.31272e-09	7.71976e-07	3.56759e-13	5.70815e-12	[3, 4]	Group14	21.3248	367	None Specific Cluster	[ACTN1, ACTN2, ACVR1, ADORA1, AHI1, ALDOC, ANGPTL4, ANP32A, ANP32B, ANXA4, AQP1, ARAF, ARG2, ARHGEF1, ARHGEF18, ATAD3A, ATF4, ATPIF1, BAD, BAX, BCL2L1, BCL6, BID, BNIP1, BNIP3, BNIP3L, BTG1, C1QBP, CASP2, CAST, CAT, CCM2, CD3EAP, CD40, CDC42, CHERP, CHMP2A, CHMP4B, CITED1, COPS5, CRAT, CTGF, CTNNB1, CTSZ, CYSLTR2, DAP, DDIT3, DDIT4, DDRGK1, DEDD, DEDD2, DNM1L, DNMT3A, DYNLL1, DYNLL2, EEF1A2, EIF5…	[ABR, ACAA2, ACER2, ACKR3, ADCYAP1R1, AGAP2, AGO4, AKT1, ALOX12, ALX4, ARHGEF26, ARHGEF9, ATF3, BABAM2, BIRC7, BMF, BMP10, BMP4, BMP7, BMP8B, BMPR1B, BNIP2, BTG2, CALR, CBL, CCK, CCND2, CCR7, CDK19, CHORDC1, CHRFAM7A, COL18A1, CPEB4, CREBBP, CSF1R, CSRNP3, DAPK1, DDX42, DLEC1, DNAJC3, DNM2, DUSP12, EFNB2, EIF2AK2, EIF4G1, ERBB4, EYA4, FGD1, FGF13, FGF4, FLCN, FLNA, FOXO3, FOXP1, FZD3, GABRA5, GAB…	55.3134	44.6866	[ABR, ACAA2, ACER2, ACKR3, ACTN1, ACTN2, ACVR1, ADCYAP1R1, ADORA1, AGAP2, AGO4, AHI1, AKT1, ALDOC, ALOX12, ALX4, ANGPTL4, ANP32A, ANP32B, ANXA4, AQP1, ARAF, ARG2, ARHGEF1, ARHGEF18, ARHGEF26, ARHGEF9, ATAD3A, ATF3, ATF4, ATPIF1, BABAM2, BAD, BAX, BCL2L1, BCL6, BID, BIRC7, BMF, BMP10, BMP4, BMP7, BMP8B, BMPR1B, BNIP1, BNIP2, BNIP3, BNIP3L, BTG1, BTG2, C1QBP, CALR, CASP2, CAST, CAT, CBL, CCK, CCM2,…
GO:0006915	apoptotic process	GO_BiologicalProcess-EBI-QuickGO-GOA_20.11.2017_00h00	1.05734e-09	2.09353e-07	3.56759e-13	5.70815e-12	[4]	Group14	21.119	419	None Specific Cluster	[ACTN1, ACTN2, ACVR1, ADORA1, AHI1, AHR, AIMP1, ALDOC, ANGPTL4, ANP32A, ANP32B, ANXA4, APPL1, AQP1, ARAF, ARG2, ARHGEF1, ARHGEF18, ATAD3A, ATF4, ATPIF1, BAD, BAX, BCL2L1, BCL6, BID, BMPR2, BNIP1, BNIP3, BNIP3L, BTG1, C19orf12, C1QBP, CASP2, CASR, CAST, CAT, CCM2, CD3EAP, CD40, CDC42, CDIP1, CHAC1, CHERP, CITED1, COPS5, CRAT, CTGF, CTNNB1, CTSL, CTSZ, CUL5, DAP, DDIT3, DDIT4, DDRGK1, DDX5, DEDD, D…	[ABR, ACAA2, ACER2, ACKR3, ADARB1, AGAP2, AGO4, AIFM3, AKT1, ALOX12, ALX4, ARHGEF26, ARHGEF9, ATF3, BABAM2, BIRC7, BMF, BMP10, BMP4, BMP7, BMP8B, BMPR1B, BNIP2, BRSK2, BTG2, CALR, CBL, CCK, CCND2, CCR7, CDK19, COL18A1, CPEB4, CREBBP, CSF1R, CSRNP3, CUL1, DAPK1, DDX42, DIDO1, DLEC1, DNAJC3, DNM2, DOCK1, DRAM1, DUSP12, E2F2, EIF2AK2, ELMO2, EP300, ERBB4, EVA1A, EYA4, FGD1, FGF4, FGFR3, FLCN, FLNA, …	54.6539	45.3461	[ABR, ACAA2, ACER2, ACKR3, ACTN1, ACTN2, ACVR1, ADARB1, ADORA1, AGAP2, AGO4, AHI1, AHR, AIFM3, AIMP1, AKT1, ALDOC, ALOX12, ALX4, ANGPTL4, ANP32A, ANP32B, ANXA4, APPL1, AQP1, ARAF, ARG2, ARHGEF1, ARHGEF18, ARHGEF26, ARHGEF9, ATAD3A, ATF3, ATF4, ATPIF1, BABAM2, BAD, BAX, BCL2L1, BCL6, BID, BIRC7, BMF, BMP10, BMP4, BMP7, BMP8B, BMPR1B, BMPR2, BNIP1, BNIP2, BNIP3, BNIP3L, BRSK2, BTG1, BTG2, C19orf12,…
GO:0010942	positive regulation of cell death	GO_BiologicalProcess-EBI-QuickGO-GOA_20.11.2017_00h00	9.23073e-10	1.85538e-07	3.56759e-13	5.70815e-12	[3, 4, 5]	Group14	25.0716	175	None Specific Cluster	[ALDOC, ANP32B, ARHGEF1, ARHGEF18, ATF4, ATPIF1, BAD, BAX, BCL2L1, BCL6, BID, BNIP3, BNIP3L, BTG1, C1QBP, CASP2, CCM2, CD40, CDC42, CTGF, CTNNB1, CTSZ, CYSLTR2, DAP, DDIT3, DDIT4, DEDD2, DNM1L, DNMT3A, DYNLL1, DYNLL2, EEF1A2, EIF5A, F2R, F3, FIS1, FOS, FYN, GADD45B, GAPDH, GRIK5, GSN, HBA1, HBB, HYAL2, IGFBP3, ING5, ITGB1, ITM2C, JUN, KALRN, KLF11, LATS2, LGALS9, MAL, MFF, MLLT11, MTCH1, MTCH2, M…	[ABR, ACER2, AKT1, ALOX12, ARHGEF26, ARHGEF9, ATF3, BMF, BMP4, BMP7, BMPR1B, CCK, CDK19, COL18A1, CSRNP3, DAPK1, DLEC1, DNM2, DUSP12, EFNB2, EIF4G1, ERBB4, FGD1, FLCN, FOXO3, GDNF, GNA13, GPER1, GSK3B, HTRA2, IGF2R, ITGA6, ITSN1, LEP, MAP3K10, MAPT, MARK4, MTOR, MUL1, NACC2, NFATC4, NLRP3, NOTCH1, PAWR, PDGFRB, PDZD2, PLAGL2, PPP2R1A, PPP3CC, PSEN2, RARG, SCRIB, SIVA1, SLC6A4, SNCA, SPDEF, SRPK2,…	59.4286	40.5714	[ABR, ACER2, AKT1, ALDOC, ALOX12, ANP32B, ARHGEF1, ARHGEF18, ARHGEF26, ARHGEF9, ATF3, ATF4, ATPIF1, BAD, BAX, BCL2L1, BCL6, BID, BMF, BMP4, BMP7, BMPR1B, BNIP3, BNIP3L, BTG1, C1QBP, CASP2, CCK, CCM2, CD40, CDC42, CDK19, COL18A1, CSRNP3, CTGF, CTNNB1, CTSZ, CYSLTR2, DAP, DAPK1, DDIT3, DDIT4, DEDD2, DLEC1, DNM1L, DNM2, DNMT3A, DUSP12, DYNLL1, DYNLL2, EEF1A2, EFNB2, EIF4G1, EIF5A, ERBB4, F2R, F3, FG…
GO:0060548	negative regulation of cell death	GO_BiologicalProcess-EBI-QuickGO-GOA_20.11.2017_00h00	2.2238e-05	0.00142323	3.56759e-13	5.70815e-12	[3, 4, 5]	Group14	21.173	213	None Specific Cluster	[ACVR1, ADORA1, AHI1, ANGPTL4, ANXA4, AQP1, ARAF, ARG2, ATAD3A, ATF4, BAD, BAX, BCL2L1, BCL6, BID, BNIP1, BNIP3, BNIP3L, CASP2, CAST, CAT, CD3EAP, CHMP2A, CHMP4B, CITED1, COPS5, CRAT, CTGF, CTNNB1, DDRGK1, EIF5A, F2R, FAIM, FYN, GCLC, GPR37L1, GRIK5, GRINA, HAX1, HDAC1, HIF1A, HIGD1A, HNF1B, HNRNPK, HSP90AB1, HSPA1A, HSPA9, HYOU1, ITCH, ITGB1, JUN, KDM2B, LAMTOR5, LSM8, MAP4K4, MIEN1, MTCH1, MYC,…	[ACAA2, ACKR3, ADCYAP1R1, AGAP2, AGO4, AKT1, ALOX12, BABAM2, BIRC7, BMP4, BMP7, BNIP2, BTG2, CBL, CCND2, CCR7, CPEB4, CSF1R, DAPK1, DNAJC3, DUSP12, EIF2AK2, EIF4G1, ERBB4, EYA4, FGF13, FGF4, FLNA, FOXP1, FZD3, GABRA5, GABRB3, GDNF, GLI2, GLO1, GPI, GSK3B, HSPB1, HTRA2, IKBKB, IKBKG, IL6ST, ITGA6, ITSN1, KIFAP3, LEP, MAEA, MAPK7, MECOM, MECP2, MED12, MPZ, MTOR, NCOA7, NEFL, NELL1, NES, NLRP3, NOTC…	53.5211	46.4789	[ACAA2, ACKR3, ACVR1, ADCYAP1R1, ADORA1, AGAP2, AGO4, AHI1, AKT1, ALOX12, ANGPTL4, ANXA4, AQP1, ARAF, ARG2, ATAD3A, ATF4, BABAM2, BAD, BAX, BCL2L1, BCL6, BID, BIRC7, BMP4, BMP7, BNIP1, BNIP2, BNIP3, BNIP3L, BTG2, CASP2, CAST, CAT, CBL, CCND2, CCR7, CD3EAP, CHMP2A, CHMP4B, CITED1, COPS5, CPEB4, CRAT, CSF1R, CTGF, CTNNB1, DAPK1, DDRGK1, DNAJC3, DUSP12, EIF2AK2, EIF4G1, EIF5A, ERBB4, EYA4, F2R, FAIM…
GO:0009967	positive regulation of signal transduction	GO_BiologicalProcess-EBI-QuickGO-GOA_20.11.2017_00h00	2.26377e-11	5.11613e-09	3.56759e-13	5.70815e-12	[3, 4, 5, 6]	Group14	22.3197	356	None Specific Cluster	[AAK1, ACVR1, ADIPOR1, ADORA1, ADRA2A, ADRB1, ARAF, ARNTL, ARRDC3, ATP6AP1, ATP6V0C, ATPIF1, AVPI1, BAD, BAX, BCL2L1, BID, BMPR2, BNIP3, C18orf32, C1QBP, CALM3, CASP2, CAT, CCM2, CD40, CD81, CDC42, CDKN2B, CITED1, CNTNAP1, CRAT, CTGF, CTNNB1, CYSLTR2, DBNL, DDIT3, DDRGK1, DDT, DDX5, DEDD2, DNM1L, DUSP19, DUSP7, DYNLL1, DYNLL2, ERN1, ETFA, F2R, F3, FIS1, FKBP1A, FYN, FZD7, GADD45B, GFI1, GPR183, G…	[ABAT, ACKR3, ADAMTS3, ADCYAP1R1, AKT1, ALOX12B, ANKRD6, ARAP1, ARHGAP6, ASPH, ATF3, AUTS2, BAMBI, BIRC7, BMF, BMP10, BMP4, BMP7, BMP8B, BMPR1B, BRD4, C1QTNF1, C3, CALR, CAVIN3, CBL, CCL3L1, CCR7, CD300A, CD300LF, CDH15, CHRFAM7A, CLEC6A, CNKSR2, CNOT9, CSF1, CSF1R, CSK, DISP1, DIXDC1, DKK2, DRD4, DVL2, EIF2A, EIF2AK2, EMP2, EPHA4, ERBB4, F10, FAM53B, FGF13, FGF4, FGF6, FGFR3, FLCN, FLNA, FSHR, G…	48.3146	51.6854	[AAK1, ABAT, ACKR3, ACVR1, ADAMTS3, ADCYAP1R1, ADIPOR1, ADORA1, ADRA2A, ADRB1, AKT1, ALOX12B, ANKRD6, ARAF, ARAP1, ARHGAP6, ARNTL, ARRDC3, ASPH, ATF3, ATP6AP1, ATP6V0C, ATPIF1, AUTS2, AVPI1, BAD, BAMBI, BAX, BCL2L1, BID, BIRC7, BMF, BMP10, BMP4, BMP7, BMP8B, BMPR1B, BMPR2, BNIP3, BRD4, C18orf32, C1QBP, C1QTNF1, C3, CALM3, CALR, CASP2, CAT, CAVIN3, CBL, CCL3L1, CCM2, CCR7, CD300A, CD300LF, CD40, C…
GO:0043067	regulation of programmed cell death	GO_BiologicalProcess-EBI-QuickGO-GOA_20.11.2017_00h00	9.84599e-08	1.38829e-05	3.56759e-13	5.70815e-12	[4, 5]	Group14	21.0559	335	None Specific Cluster	[ACTN1, ACTN2, ACVR1, ADORA1, AHI1, ALDOC, ANGPTL4, ANP32A, ANP32B, ANXA4, AQP1, ARAF, ARG2, ARHGEF1, ARHGEF18, ATAD3A, ATF4, ATPIF1, BAD, BAX, BCL2L1, BCL6, BID, BNIP1, BNIP3, BNIP3L, BTG1, C1QBP, CASP2, CAST, CAT, CCM2, CD3EAP, CD40, CDC42, CHERP, CITED1, COPS5, CRAT, CTGF, CTNNB1, CTSZ, DAP, DDIT3, DDRGK1, DEDD, DEDD2, DNM1L, DYNLL1, DYNLL2, EEF1A2, EIF5A, ETFA, F2R, F3, FAIM, FIS1, FYN, G6PD,…	[ABR, ACAA2, ACER2, ACKR3, AGAP2, AGO4, AKT1, ALOX12, ALX4, ARHGEF26, ARHGEF9, ATF3, BABAM2, BIRC7, BMF, BMP10, BMP4, BMP7, BMP8B, BMPR1B, BNIP2, BTG2, CALR, CBL, CCK, CCND2, CCR7, CDK19, COL18A1, CPEB4, CREBBP, CSF1R, CSRNP3, DAPK1, DDX42, DLEC1, DNAJC3, DNM2, DUSP12, EIF2AK2, ERBB4, EYA4, FGD1, FGF4, FLCN, FLNA, FOXO3, FOXP1, FZD3, GABRA5, GABRB3, GDNF, GLI2, GLO1, GNA13, GPER1, GPI, GRM4, GSK3…	54.3284	45.6716	[ABR, ACAA2, ACER2, ACKR3, ACTN1, ACTN2, ACVR1, ADORA1, AGAP2, AGO4, AHI1, AKT1, ALDOC, ALOX12, ALX4, ANGPTL4, ANP32A, ANP32B, ANXA4, AQP1, ARAF, ARG2, ARHGEF1, ARHGEF18, ARHGEF26, ARHGEF9, ATAD3A, ATF3, ATF4, ATPIF1, BABAM2, BAD, BAX, BCL2L1, BCL6, BID, BIRC7, BMF, BMP10, BMP4, BMP7, BMP8B, BMPR1B, BNIP1, BNIP2, BNIP3, BNIP3L, BTG1, BTG2, C1QBP, CALR, CASP2, CAST, CAT, CBL, CCK, CCM2, CCND2, CCR…
GO:0043069	negative regulation of programmed cell death	GO_BiologicalProcess-EBI-QuickGO-GOA_20.11.2017_00h00	8.85511e-05	0.00425045	3.56759e-13	5.70815e-12	[4, 5, 6]	Group14	21.024	193	None Specific Cluster	[ACVR1, ADORA1, AHI1, ANGPTL4, ANXA4, AQP1, ARAF, ARG2, ATAD3A, BAD, BAX, BCL2L1, BCL6, BID, BNIP1, BNIP3, BNIP3L, CASP2, CAST, CAT, CD3EAP, CITED1, COPS5, CRAT, CTNNB1, DDRGK1, EIF5A, F2R, FAIM, FYN, GCLC, GRIK5, GRINA, HAX1, HDAC1, HIF1A, HIGD1A, HNF1B, HNRNPK, HSP90AB1, HSPA1A, HSPA9, HYOU1, ITCH, ITGB1, JUN, KDM2B, LAMTOR5, LSM8, MAP4K4, MIEN1, MYC, MYD88, NFKB1, NFKBIA, NGFR, NLE1, NR4A2, OX…	[ACAA2, ACKR3, AGAP2, AGO4, AKT1, ALOX12, BABAM2, BIRC7, BMP4, BMP7, BNIP2, BTG2, CBL, CCND2, CCR7, CPEB4, CSF1R, DAPK1, DNAJC3, DUSP12, EIF2AK2, ERBB4, EYA4, FGF4, FLNA, FOXP1, FZD3, GABRA5, GABRB3, GDNF, GLI2, GLO1, GPI, GSK3B, HSPB1, HTRA2, IKBKB, IL6ST, ITGA6, ITSN1, KIFAP3, LEP, MAEA, MAPK7, MECOM, MECP2, MED12, MPZ, MTOR, NEFL, NELL1, NES, NLRP3, NOTCH1, NR1H4, NRBP2, NRP1, PDGFRB, PDZD2, P…	52.3316	47.6684	[ACAA2, ACKR3, ACVR1, ADORA1, AGAP2, AGO4, AHI1, AKT1, ALOX12, ANGPTL4, ANXA4, AQP1, ARAF, ARG2, ATAD3A, BABAM2, BAD, BAX, BCL2L1, BCL6, BID, BIRC7, BMP4, BMP7, BNIP1, BNIP2, BNIP3, BNIP3L, BTG2, CASP2, CAST, CAT, CBL, CCND2, CCR7, CD3EAP, CITED1, COPS5, CPEB4, CRAT, CSF1R, CTNNB1, DAPK1, DDRGK1, DNAJC3, DUSP12, EIF2AK2, EIF5A, ERBB4, EYA4, F2R, FAIM, FGF4, FLNA, FOXP1, FYN, FZD3, GABRA5, GABRB3,…
GO:1902531	regulation of intracellular signal transduction	GO_BiologicalProcess-EBI-QuickGO-GOA_20.11.2017_00h00	1.36711e-10	2.93928e-08	3.56759e-13	5.70815e-12	[4, 5, 6]	Group14	21.5076	408	None Specific Cluster	[ADIPOR1, ADORA1, ADRA2A, ADRB1, AKIP1, ANKS1B, APLNR, ARAF, ARHGAP15, ARHGAP35, ARHGEF1, ARHGEF18, ARNTL, ASH1L, ATP6AP1, AVPI1, BAD, BAX, BCL2L1, BCL6, BCR, BID, BOP1, C12orf66, C18orf32, C1QBP, CALM3, CASTOR2, CAT, CAV3, CCM2, CD2AP, CD40, CD81, CDC42, CLIC2, COPS5, CRAT, CTGF, CTNNB1, CYSLTR2, DAG1, DBNL, DDIT3, DDIT4, DDRGK1, DDT, DDX5, DNM1L, DUSP19, DUSP7, DYNLL1, ERN1, ETFA, F2R, F3, FAM1…	[A2M, ABCA1, ABR, ACKR3, ADCYAP1R1, ADGRG3, AKT1, ALOX12B, ANKRD6, ARAP1, ARHGAP19, ARHGAP22, ARHGAP39, ARHGAP44, ARHGAP6, ARHGEF26, ARHGEF28, ARHGEF33, ARHGEF9, ASPH, ATF3, AUTS2, BIRC7, BMF, BMP10, BMP4, BMP7, BMP8B, BRD4, BRPF1, C1QTNF1, CALR, CAVIN3, CBL, CCL3L1, CCR7, CD300A, CDK12, CHORDC1, CHRFAM7A, CISH, CLEC6A, CNKSR2, CNKSR3, CSF1, CSF1R, CSK, CYTH1, CYTH3, DENND1A, DENND4B, DGKQ, DLEC1…	49.2647	50.7353	[A2M, ABCA1, ABR, ACKR3, ADCYAP1R1, ADGRG3, ADIPOR1, ADORA1, ADRA2A, ADRB1, AKIP1, AKT1, ALOX12B, ANKRD6, ANKS1B, APLNR, ARAF, ARAP1, ARHGAP15, ARHGAP19, ARHGAP22, ARHGAP35, ARHGAP39, ARHGAP44, ARHGAP6, ARHGEF1, ARHGEF18, ARHGEF26, ARHGEF28, ARHGEF33, ARHGEF9, ARNTL, ASH1L, ASPH, ATF3, ATP6AP1, AUTS2, AVPI1, BAD, BAX, BCL2L1, BCL6, BCR, BID, BIRC7, BMF, BMP10, BMP4, BMP7, BMP8B, BOP1, BRD4, BRPF1…
GO:0042981	regulation of apoptotic process	GO_BiologicalProcess-EBI-QuickGO-GOA_20.11.2017_00h00	1.0617e-07	1.48639e-05	3.56759e-13	5.70815e-12	[5, 6]	Group14	21.066	332	None Specific Cluster	[ACTN1, ACTN2, ACVR1, ADORA1, AHI1, ALDOC, ANGPTL4, ANP32A, ANP32B, ANXA4, AQP1, ARAF, ARG2, ARHGEF1, ARHGEF18, ATAD3A, ATF4, ATPIF1, BAD, BAX, BCL2L1, BCL6, BID, BNIP1, BNIP3, BNIP3L, BTG1, C1QBP, CASP2, CAST, CAT, CCM2, CD3EAP, CD40, CDC42, CHERP, CITED1, COPS5, CRAT, CTGF, CTNNB1, CTSZ, DAP, DDIT3, DDRGK1, DEDD, DEDD2, DNM1L, DYNLL1, DYNLL2, EEF1A2, EIF5A, ETFA, F2R, F3, FAIM, FIS1, FYN, G6PD,…	[ABR, ACAA2, ACER2, ACKR3, AGAP2, AGO4, AKT1, ALOX12, ALX4, ARHGEF26, ARHGEF9, ATF3, BABAM2, BIRC7, BMF, BMP10, BMP4, BMP7, BMP8B, BMPR1B, BNIP2, BTG2, CALR, CBL, CCK, CCND2, CCR7, CDK19, COL18A1, CPEB4, CREBBP, CSF1R, CSRNP3, DAPK1, DDX42, DLEC1, DNAJC3, DNM2, DUSP12, EIF2AK2, ERBB4, EYA4, FGD1, FGF4, FLCN, FLNA, FOXO3, FOXP1, FZD3, GABRA5, GABRB3, GDNF, GLI2, GLO1, GNA13, GPER1, GPI, GRM4, GSK3…	54.8193	45.1807	[ABR, ACAA2, ACER2, ACKR3, ACTN1, ACTN2, ACVR1, ADORA1, AGAP2, AGO4, AHI1, AKT1, ALDOC, ALOX12, ALX4, ANGPTL4, ANP32A, ANP32B, ANXA4, AQP1, ARAF, ARG2, ARHGEF1, ARHGEF18, ARHGEF26, ARHGEF9, ATAD3A, ATF3, ATF4, ATPIF1, BABAM2, BAD, BAX, BCL2L1, BCL6, BID, BIRC7, BMF, BMP10, BMP4, BMP7, BMP8B, BMPR1B, BNIP1, BNIP2, BNIP3, BNIP3L, BTG1, BTG2, C1QBP, CALR, CASP2, CAST, CAT, CBL, CCK, CCM2, CCND2, CCR…
GO:0043066	negative regulation of apoptotic process	GO_BiologicalProcess-EBI-QuickGO-GOA_20.11.2017_00h00	9.59579e-05	0.00451002	3.56759e-13	5.70815e-12	[5, 6, 7]	Group14	21.0177	190	None Specific Cluster	[ACVR1, ADORA1, AHI1, ANGPTL4, ANXA4, AQP1, ARAF, ARG2, ATAD3A, BAX, BCL2L1, BCL6, BID, BNIP1, BNIP3, BNIP3L, CASP2, CAST, CAT, CD3EAP, CITED1, COPS5, CRAT, CTNNB1, DDRGK1, EIF5A, F2R, FAIM, FYN, GCLC, GRIK5, GRINA, HAX1, HDAC1, HIF1A, HIGD1A, HNF1B, HNRNPK, HSP90AB1, HSPA1A, HSPA9, HYOU1, ITCH, ITGB1, JUN, KDM2B, LAMTOR5, LSM8, MAP4K4, MIEN1, MYC, MYD88, NFKB1, NFKBIA, NGFR, NLE1, NR4A2, OXR1, P…	[ACAA2, ACKR3, AGAP2, AGO4, AKT1, ALOX12, BABAM2, BIRC7, BMP4, BMP7, BNIP2, BTG2, CBL, CCND2, CCR7, CPEB4, CSF1R, DAPK1, DNAJC3, DUSP12, EIF2AK2, ERBB4, EYA4, FGF4, FLNA, FOXP1, FZD3, GABRA5, GABRB3, GDNF, GLI2, GLO1, GPI, GSK3B, HSPB1, HTRA2, IKBKB, IL6ST, ITGA6, ITSN1, KIFAP3, LEP, MAEA, MAPK7, MECP2, MED12, MPZ, MTOR, NEFL, NELL1, NES, NLRP3, NOTCH1, NR1H4, NRBP2, NRP1, PDGFRB, PDZD2, PHIP, PI…	52.6316	47.3684	[ACAA2, ACKR3, ACVR1, ADORA1, AGAP2, AGO4, AHI1, AKT1, ALOX12, ANGPTL4, ANXA4, AQP1, ARAF, ARG2, ATAD3A, BABAM2, BAX, BCL2L1, BCL6, BID, BIRC7, BMP4, BMP7, BNIP1, BNIP2, BNIP3, BNIP3L, BTG2, CASP2, CAST, CAT, CBL, CCND2, CCR7, CD3EAP, CITED1, COPS5, CPEB4, CRAT, CSF1R, CTNNB1, DAPK1, DDRGK1, DNAJC3, DUSP12, EIF2AK2, EIF5A, ERBB4, EYA4, F2R, FAIM, FGF4, FLNA, FOXP1, FYN, FZD3, GABRA5, GABRB3, GCLC…
GO:0022613	ribonucleoprotein complex biogenesis	GO_BiologicalProcess-EBI-QuickGO-GOA_20.11.2017_00h00	2.71093e-08	4.3917e-06	5.59423e-23	1.17479e-21	[3]	Group15	25.9109	128	Specific for Cluster #1	[AK8, BMS1, BMT2, BOP1, C1QBP, CIRBP, DDX21, DENR, DKC1, EIF4B, EIF5, EMG1, ERAL1, EXOSC3, EXOSC8, FAU, FBL, GNL3, HEXIM1, HNRNPC, HSP90AB1, LSM14A, LUC7L, MTERF3, NLE1, NOLC1, NOP53, NOP58, PA2G4, PAPD5, PTBP2, RAN, RBM5, RPL10, RPL10A, RPL12, RPL13, RPL13A, RPL14, RPL15, RPL17, RPL18, RPL19, RPL21, RPL23, RPL23A, RPL26L1, RPL27, RPL28, RPL29, RPL30, RPL31, RPL32, RPL35, RPL36, RPL36A, RPL37, RP…	[AGO4, CELF4, CNOT2, DDX6, DYNC1H1, EFL1, EIF2A, GYG2, METTL15, MPV17L2, MRPS7, NOCT, PIH1D1, PIN4, SF3A1, SRPK2, TSR1]	86.7188	13.2812	[AGO4, AK8, BMS1, BMT2, BOP1, C1QBP, CELF4, CIRBP, CNOT2, DDX21, DDX6, DENR, DKC1, DYNC1H1, EFL1, EIF2A, EIF4B, EIF5, EMG1, ERAL1, EXOSC3, EXOSC8, FAU, FBL, GNL3, GYG2, HEXIM1, HNRNPC, HSP90AB1, LSM14A, LUC7L, METTL15, MPV17L2, MRPS7, MTERF3, NLE1, NOCT, NOLC1, NOP53, NOP58, PA2G4, PAPD5, PIH1D1, PIN4, PTBP2, RAN, RBM5, RPL10, RPL10A, RPL12, RPL13, RPL13A, RPL14, RPL15, RPL17, RPL18, RPL19, RPL21…
GO:0070727	cellular macromolecule localization	GO_BiologicalProcess-EBI-QuickGO-GOA_20.11.2017_00h00	1.58808e-24	4.71661e-22	5.59423e-23	1.17479e-21	[3]	Group15	24.8669	467	Specific for Cluster #1	[ACTN2, ADORA1, AHI1, ALYREF, ANK1, ANP32B, AP1AR, AP1S2, AP4B1, APBA1, APPL1, ARIH2, ARL2, ARL3, ARNTL, ASPSCR1, ATP6V1D, ATPIF1, BAD, BAX, BBIP1, BCL2L1, BCL6, BCR, BICD2, BID, BNIP3L, BSG, C12orf66, CAV3, CCNE1, CCT2, CCT3, CD2AP, CD81, CDC40, CDC42, CEP57, CHERP, CHMP4B, CHTOP, CNTNAP1, COPB2, CPE, CTDSP2, CTDSPL2, CTNNB1, DAG1, DCLK2, DDIT3, DDRGK1, DKC1, DNM1L, DPH6, DYNLL1, DYNLL2, EHD3, E…	[ABHD17A, AKT1, ANK2, ANK3, ANXA2, AP1B1, AP1M1, AP2A2, APOD, ARHGAP44, ASPH, ATG13, ATG16L1, ATG9A, BAMBI, BBS4, BCAS3, BMF, BMP4, BMP7, BOD1, BRSK2, C2orf71, CABP1, CALR, CDKL2, CEP83, CHORDC1, CLDN18, CLTCL1, CNST, CSK, DDX19B, DLG2, DRD1, DVL2, EFR3B, EHD2, EMP2, ERBB4, FAM53B, FAM83H, FGF13, FIP1L1, FLCN, FLNA, FRMD6, GAK, GAS8, GOLGA4, GPER1, GRTP1, GSK3B, H2AFY, HHAT, HSPB1, HTRA2, ICK, IC…	61.6702	38.3298	[ABHD17A, ACTN2, ADORA1, AHI1, AKT1, ALYREF, ANK1, ANK2, ANK3, ANP32B, ANXA2, AP1AR, AP1B1, AP1M1, AP1S2, AP2A2, AP4B1, APBA1, APOD, APPL1, ARHGAP44, ARIH2, ARL2, ARL3, ARNTL, ASPH, ASPSCR1, ATG13, ATG16L1, ATG9A, ATP6V1D, ATPIF1, BAD, BAMBI, BAX, BBIP1, BBS4, BCAS3, BCL2L1, BCL6, BCR, BICD2, BID, BMF, BMP4, BMP7, BNIP3L, BOD1, BRSK2, BSG, C12orf66, C2orf71, CABP1, CALR, CAV3, CCNE1, CCT2, CCT3, …
GO:0019439	aromatic compound catabolic process	GO_BiologicalProcess-EBI-QuickGO-GOA_20.11.2017_00h00	4.38059e-15	1.14333e-12	5.59423e-23	1.17479e-21	[4]	Group15	28.8625	170	Specific for Cluster #1	[ANP32A, BAX, BLVRA, BLVRB, CIRBP, CNOT11, CNOT3, CTIF, DDX5, DEDD2, DKC1, DNASE2, EDC4, EIF3E, EIF4B, EIF4E, ENPP4, ENTPD6, ERN1, EXOSC3, EXOSC8, FAU, GSPT1, GTPBP1, HAAO, HNRNPA0, HNRNPC, HNRNPR, HSPA1A, HSPA8, KYAT1, LSM7, MAGOH, MYD88, NANOS2, NT5C2, NT5C3A, NUDT3, PABPC1, PABPC4, PAPD5, PDE1B, PDE4D, PNP, PRKCD, PSMA4, PSMA6, PSMB2, PSMB3, PSMC1, PSMD10, PSMD11, PSMD7, PSMD8, PSMD9, PSME2, Q…	[AGO4, AKT1, ALDH1L2, AMPD3, ANGEL2, BTG2, CNOT2, CNOT9, DAZL, DDX6, EIF4A2, EIF4G1, ENPP1, ENTPD1, GALT, GDA, GDNF, GIGYF2, HPRT1, HSPB1, MAPK7, MEX3D, MTHFS, MTOR, NBAS, NOCT, NUDT5, PDE2A, PPP2R1A, PRKCA, PSMB7, PSMC6, SAMD4A, SEM1, SETMAR, SMPDL3A, THRAP3, UPF3A, VCP, ZC3H12A, ZFP36L2]	75.8824	24.1176	[AGO4, AKT1, ALDH1L2, AMPD3, ANGEL2, ANP32A, BAX, BLVRA, BLVRB, BTG2, CIRBP, CNOT11, CNOT2, CNOT3, CNOT9, CTIF, DAZL, DDX5, DDX6, DEDD2, DKC1, DNASE2, EDC4, EIF3E, EIF4A2, EIF4B, EIF4E, EIF4G1, ENPP1, ENPP4, ENTPD1, ENTPD6, ERN1, EXOSC3, EXOSC8, FAU, GALT, GDA, GDNF, GIGYF2, GSPT1, GTPBP1, HAAO, HNRNPA0, HNRNPC, HNRNPR, HPRT1, HSPA1A, HSPA8, HSPB1, KYAT1, LSM7, MAGOH, MAPK7, MEX3D, MTHFS, MTOR, M…
GO:0034613	cellular protein localization	GO_BiologicalProcess-EBI-QuickGO-GOA_20.11.2017_00h00	2.56655e-24	7.59698e-22	5.59423e-23	1.17479e-21	[4]	Group15	24.8394	464	Specific for Cluster #1	[ACTN2, ADORA1, AHI1, ALYREF, ANK1, ANP32B, AP1AR, AP1S2, AP4B1, APBA1, APPL1, ARIH2, ARL2, ARL3, ARNTL, ASPSCR1, ATP6V1D, ATPIF1, BAD, BAX, BBIP1, BCL2L1, BCL6, BCR, BICD2, BID, BNIP3L, BSG, C12orf66, CAV3, CCNE1, CCT2, CCT3, CD2AP, CD81, CDC40, CDC42, CEP57, CHERP, CHMP4B, CHTOP, CNTNAP1, COPB2, CPE, CTDSP2, CTDSPL2, CTNNB1, DAG1, DCLK2, DDIT3, DDRGK1, DKC1, DNM1L, DPH6, DYNLL1, DYNLL2, EHD3, E…	[ABHD17A, AKT1, ANK2, ANK3, ANXA2, AP1B1, AP1M1, AP2A2, APOD, ARHGAP44, ASPH, ATG13, ATG16L1, ATG9A, BAMBI, BBS4, BCAS3, BMF, BMP4, BMP7, BOD1, BRSK2, C2orf71, CABP1, CALR, CDKL2, CEP83, CHORDC1, CLDN18, CLTCL1, CNST, CSK, DDX19B, DLG2, DRD1, DVL2, EFR3B, EHD2, EMP2, ERBB4, FAM53B, FAM83H, FGF13, FIP1L1, FLCN, FLNA, FRMD6, GAK, GAS8, GOLGA4, GPER1, GRTP1, GSK3B, H2AFY, HHAT, HSPB1, HTRA2, ICK, IC…	61.8534	38.1466	[ABHD17A, ACTN2, ADORA1, AHI1, AKT1, ALYREF, ANK1, ANK2, ANK3, ANP32B, ANXA2, AP1AR, AP1B1, AP1M1, AP1S2, AP2A2, AP4B1, APBA1, APOD, APPL1, ARHGAP44, ARIH2, ARL2, ARL3, ARNTL, ASPH, ASPSCR1, ATG13, ATG16L1, ATG9A, ATP6V1D, ATPIF1, BAD, BAMBI, BAX, BBIP1, BBS4, BCAS3, BCL2L1, BCL6, BCR, BICD2, BID, BMF, BMP4, BMP7, BNIP3L, BOD1, BRSK2, BSG, C12orf66, C2orf71, CABP1, CALR, CAV3, CCNE1, CCT2, CCT3, …
GO:0034655	nucleobase-containing compound catabolic process	GO_BiologicalProcess-EBI-QuickGO-GOA_20.11.2017_00h00	6.18685e-18	1.71376e-15	5.59423e-23	1.17479e-21	[4, 5]	Group15	31.1195	164	Specific for Cluster #1	[ANP32A, BAX, CIRBP, CNOT11, CNOT3, CTIF, DDX5, DEDD2, DKC1, DNASE2, EDC4, EIF3E, EIF4B, EIF4E, ENPP4, ENTPD6, ERN1, EXOSC3, EXOSC8, FAU, GSPT1, GTPBP1, HNRNPA0, HNRNPC, HNRNPR, HSPA1A, HSPA8, LSM7, MAGOH, MYD88, NANOS2, NT5C2, NT5C3A, NUDT3, PABPC1, PABPC4, PAPD5, PDE1B, PDE4D, PNP, PRKCD, PSMA4, PSMA6, PSMB2, PSMB3, PSMC1, PSMD10, PSMD11, PSMD7, PSMD8, PSMD9, PSME2, QKI, RACK1, RBM38, RPL10, RP…	[AGO4, AKT1, AMPD3, ANGEL2, BTG2, CNOT2, CNOT9, DAZL, DDX6, EIF4A2, EIF4G1, ENPP1, ENTPD1, GALT, GDA, GDNF, GIGYF2, HPRT1, HSPB1, MAPK7, MEX3D, MTOR, NBAS, NOCT, NUDT5, PDE2A, PPP2R1A, PRKCA, PSMB7, PSMC6, SAMD4A, SEM1, SETMAR, SMPDL3A, THRAP3, UPF3A, VCP, ZC3H12A, ZFP36L2]	76.2195	23.7805	[AGO4, AKT1, AMPD3, ANGEL2, ANP32A, BAX, BTG2, CIRBP, CNOT11, CNOT2, CNOT3, CNOT9, CTIF, DAZL, DDX5, DDX6, DEDD2, DKC1, DNASE2, EDC4, EIF3E, EIF4A2, EIF4B, EIF4E, EIF4G1, ENPP1, ENPP4, ENTPD1, ENTPD6, ERN1, EXOSC3, EXOSC8, FAU, GALT, GDA, GDNF, GIGYF2, GSPT1, GTPBP1, HNRNPA0, HNRNPC, HNRNPR, HPRT1, HSPA1A, HSPA8, HSPB1, LSM7, MAGOH, MAPK7, MEX3D, MTOR, MYD88, NANOS2, NBAS, NOCT, NT5C2, NT5C3A, NU…
GO:0033365	protein localization to organelle	GO_BiologicalProcess-EBI-QuickGO-GOA_20.11.2017_00h00	5.21805e-20	1.49236e-17	5.59423e-23	1.17479e-21	[5]	Group15	27.3	273	Specific for Cluster #1	[ARIH2, ARL2, ARNTL, ATP6V1D, ATPIF1, BAD, BAX, BBIP1, BCL6, BICD2, BID, BNIP3L, C12orf66, CCT2, CCT3, CD2AP, CD81, CEP57, CHERP, CHMP4B, CTNNB1, DAG1, DCLK2, DDIT3, DDRGK1, DKC1, DNM1L, DPH6, DYNLL1, DYNLL2, ESCO2, F2R, FAU, FIS1, FYN, FZD7, GNAQ, GNL3, GNPTG, GPN3, GRIK5, GRPEL1, HAX1, HES1, HSP90AB1, HSPA8, HYAL2, JUN, JUP, KPNA6, LAMP2, LAMTOR5, LGALS9, MBD1, MDFI, MFF, MSN, MTCH2, MXI1, NCOA…	[ABHD17A, AKT1, ANK2, APOD, ATG13, BAMBI, BBS4, BMF, BMP4, BMP7, BOD1, C2orf71, CABP1, CALR, CDKL2, CEP83, CHORDC1, CLDN18, DRD1, ERBB4, FAM53B, FAM83H, FLCN, FLNA, GAK, GSK3B, H2AFY, HHAT, HTRA2, KANK1, KEAP1, KIF2A, LAMP1, LEP, LITAF, MAPK1, MAPK7, MAPT, MBTPS1, MORC3, MTBP, MTOR, NELL1, NLRP3, NRP1, NUMA1, NUP188, OS9, OSBPL8, OTUD7B, PACS1, PDE2A, PDIA2, PDZD2, PEX26, PIH1D1, PLAGL2, PMM1, PO…	67.033	32.967	[ABHD17A, AKT1, ANK2, APOD, ARIH2, ARL2, ARNTL, ATG13, ATP6V1D, ATPIF1, BAD, BAMBI, BAX, BBIP1, BBS4, BCL6, BICD2, BID, BMF, BMP4, BMP7, BNIP3L, BOD1, C12orf66, C2orf71, CABP1, CALR, CCT2, CCT3, CD2AP, CD81, CDKL2, CEP57, CEP83, CHERP, CHMP4B, CHORDC1, CLDN18, CTNNB1, DAG1, DCLK2, DDIT3, DDRGK1, DKC1, DNM1L, DPH6, DRD1, DYNLL1, DYNLL2, ERBB4, ESCO2, F2R, FAM53B, FAM83H, FAU, FIS1, FLCN, FLNA, FYN…
GO:0072594	establishment of protein localization to organelle	GO_BiologicalProcess-EBI-QuickGO-GOA_20.11.2017_00h00	2.2266e-20	6.43489e-18	5.59423e-23	1.17479e-21	[4, 5, 6]	Group15	29.9145	210	Specific for Cluster #1	[ARIH2, ARNTL, ATPIF1, BAD, BAX, BCL6, BICD2, BID, BNIP3L, CCT2, CEP57, CHERP, CHMP4B, CTNNB1, DAG1, DDIT3, DKC1, DPH6, DYNLL1, DYNLL2, F2R, FAU, FIS1, FZD7, GNAQ, GNPTG, GPN3, GRPEL1, HAX1, HES1, HSP90AB1, HSPA8, HYAL2, JUN, JUP, KPNA6, LAMP2, LGALS9, MDFI, MFF, MXI1, NCOA4, NFKBIA, NKAP, NLRP12, NUP93, OPTN, OSCP1, PHB2, PINK1, PPM1A, PPM1B, PRKCD, PSMD10, PSMD8, PTTG1IP, RAB6A, RAB7A, RAN, RAN…	[AKT1, APOD, ATG13, BAMBI, BMF, BMP4, BMP7, CABP1, CDKL2, CHORDC1, DRD1, ERBB4, FAM53B, FLNA, GAK, GSK3B, H2AFY, HHAT, HTRA2, KANK1, KEAP1, KIF2A, LAMP1, LEP, LITAF, MAPK1, MAPK7, MAPT, MBTPS1, MTOR, NLRP3, NUP188, PACS1, PDE2A, PEX26, PIH1D1, PLAGL2, PMM1, POU5F1, PPP3CA, PPP3CC, PSMB7, RERE, RNF31, SAMM50, SCARB2, SCRIB, SEC62, SIX3, SLC25A23, SPHK1, SULF2, SYK, TGFB2, TLR2, TP53BP1, TP53BP2, T…	70	30	[AKT1, APOD, ARIH2, ARNTL, ATG13, ATPIF1, BAD, BAMBI, BAX, BCL6, BICD2, BID, BMF, BMP4, BMP7, BNIP3L, CABP1, CCT2, CDKL2, CEP57, CHERP, CHMP4B, CHORDC1, CTNNB1, DAG1, DDIT3, DKC1, DPH6, DRD1, DYNLL1, DYNLL2, ERBB4, F2R, FAM53B, FAU, FIS1, FLNA, FZD7, GAK, GNAQ, GNPTG, GPN3, GRPEL1, GSK3B, H2AFY, HAX1, HES1, HHAT, HSP90AB1, HSPA8, HTRA2, HYAL2, JUN, JUP, KANK1, KEAP1, KIF2A, KPNA6, LAMP1, LAMP2, L…
GO:0072657	protein localization to membrane	GO_BiologicalProcess-EBI-QuickGO-GOA_20.11.2017_00h00	1.64371e-20	4.76676e-18	5.59423e-23	1.17479e-21	[5]	Group15	31.9495	177	Specific for Cluster #1	[ACTN2, ADORA1, ANK1, APPL1, BAD, BAX, BBIP1, BCL2L1, BID, BSG, CAV3, CHMP4B, CPE, CTDSP2, DYNLL1, DYNLL2, EHD3, ETV5, EXOC4, F11R, FAM126A, FAU, FIS1, FLOT2, FYN, GOLGA7B, GRIK5, GSN, ITGB1, ITGB2, JUP, KALRN, KCNIP3, LIN7B, MACF1, MFF, MPP5, NSG1, OPTN, PACS2, PAK1, PICALM, PKDCC, PRKCI, RAB32, RAB40C, RACK1, RILPL2, RPL10, RPL10A, RPL12, RPL13, RPL13A, RPL14, RPL15, RPL17, RPL18, RPL19, RPL21,…	[ABHD17A, AKT1, ANK2, ANK3, ANXA2, ARHGAP44, BMF, CHORDC1, CNST, CSK, DLG2, EFR3B, EHD2, EMP2, FGF13, FLNA, GAK, GOLGA4, GPER1, ICMT, IKBKB, ITGB7, KCNB1, KCNIP4, KIF5B, MPP2, MPZ, MYO5A, NFASC, NLGN2, NRXN1, P2RY1, PACS1, PACSIN1, PARD3, PEX26, PKN1, PPP3CC, PRKCE, RAB11B, RAB31, RABGEF1, RAPGEF6, RHOG, SAMM50, SCRIB, SEC62, SHANK3, SPTBN4, STOM, SYNGAP1, TESC, TP53BP1, TP53BP2, VPS4A, WNT4, ZMY…	67.7966	32.2034	[ABHD17A, ACTN2, ADORA1, AKT1, ANK1, ANK2, ANK3, ANXA2, APPL1, ARHGAP44, BAD, BAX, BBIP1, BCL2L1, BID, BMF, BSG, CAV3, CHMP4B, CHORDC1, CNST, CPE, CSK, CTDSP2, DLG2, DYNLL1, DYNLL2, EFR3B, EHD2, EHD3, EMP2, ETV5, EXOC4, F11R, FAM126A, FAU, FGF13, FIS1, FLNA, FLOT2, FYN, GAK, GOLGA4, GOLGA7B, GPER1, GRIK5, GSN, ICMT, IKBKB, ITGB1, ITGB2, ITGB7, JUP, KALRN, KCNB1, KCNIP3, KCNIP4, KIF5B, LIN7B, MACF…
GO:0006401	RNA catabolic process	GO_BiologicalProcess-EBI-QuickGO-GOA_20.11.2017_00h00	4.55306e-21	1.32494e-18	5.59423e-23	1.17479e-21	[5, 6, 7]	Group15	35.443	140	Specific for Cluster #1	[ANP32A, CIRBP, CNOT11, CNOT3, CTIF, DDX5, DEDD2, DKC1, EDC4, EIF3E, EIF4B, EIF4E, ERN1, EXOSC3, EXOSC8, FAU, GSPT1, GTPBP1, HNRNPA0, HNRNPC, HNRNPR, HSPA1A, HSPA8, LSM7, MAGOH, MYD88, NANOS2, PABPC1, PABPC4, PAPD5, PRKCD, PSMA4, PSMA6, PSMB2, PSMB3, PSMC1, PSMD10, PSMD11, PSMD7, PSMD8, PSMD9, PSME2, QKI, RBM38, RPL10, RPL10A, RPL12, RPL13, RPL13A, RPL14, RPL15, RPL17, RPL18, RPL19, RPL21, RPL23,…	[AGO4, AKT1, ANGEL2, BTG2, CNOT2, CNOT9, DAZL, DDX6, EIF4A2, EIF4G1, GDNF, GIGYF2, HSPB1, MEX3D, MTOR, NBAS, NOCT, PPP2R1A, PRKCA, PSMB7, PSMC6, SAMD4A, SEM1, THRAP3, UPF3A, ZC3H12A, ZFP36L2]	80.7143	19.2857	[AGO4, AKT1, ANGEL2, ANP32A, BTG2, CIRBP, CNOT11, CNOT2, CNOT3, CNOT9, CTIF, DAZL, DDX5, DDX6, DEDD2, DKC1, EDC4, EIF3E, EIF4A2, EIF4B, EIF4E, EIF4G1, ERN1, EXOSC3, EXOSC8, FAU, GDNF, GIGYF2, GSPT1, GTPBP1, HNRNPA0, HNRNPC, HNRNPR, HSPA1A, HSPA8, HSPB1, LSM7, MAGOH, MEX3D, MTOR, MYD88, NANOS2, NBAS, NOCT, PABPC1, PABPC4, PAPD5, PPP2R1A, PRKCA, PRKCD, PSMA4, PSMA6, PSMB2, PSMB3, PSMB7, PSMC1, PSMC…
GO:0006886	intracellular protein transport	GO_BiologicalProcess-EBI-QuickGO-GOA_20.11.2017_00h00	4.23603e-18	1.17762e-15	5.59423e-23	1.17479e-21	[4, 5, 6, 7, 8]	Group15	25.6453	308	Specific for Cluster #1	[ADORA1, ALYREF, ANP32B, AP1S2, AP4B1, APBA1, ARIH2, ARL3, ARNTL, ASPSCR1, ATPIF1, BCL6, BCR, BICD2, BID, BNIP3L, CDC40, CDC42, CEP57, CHERP, CHMP4B, CHTOP, COPB2, CTDSPL2, CTNNB1, DAG1, DPH6, DYNLL1, DYNLL2, EIF4E, EIF5A, ENY2, EXOC4, F2R, FAU, FIS1, FYN, FYTTD1, FZD7, GABARAP, GNAQ, GNPTG, GOLGA7B, GPN3, GRIK5, GRPEL1, HAX1, HES1, HSP90AB1, HSPA8, HYAL2, IFT81, JUN, JUP, KCNIP3, KIF3A, KPNA6, L…	[AKT1, ANK3, AP1B1, AP1M1, AP2A2, APOD, ARHGAP44, ASPH, ATG13, BAMBI, BCAS3, BMP4, BMP7, BRSK2, CABP1, CALR, CDKL2, CHORDC1, CLTCL1, DDX19B, DRD1, ERBB4, FAM53B, FIP1L1, FLNA, GRTP1, GSK3B, HHAT, HSPB1, HTRA2, ICK, ICMT, IWS1, KANK1, KCNB1, KEAP1, KIF1A, KIF5B, KIFAP3, LEP, LITAF, MAK, MAPK1, MAPK7, MBTPS1, MPZ, MTOR, NLRP3, NUP188, NUP37, OS9, PACS1, PARD3, PDE2A, PEX26, PKN1, PLAGL2, PMM1, POU5…	67.8571	32.1429	[ADORA1, AKT1, ALYREF, ANK3, ANP32B, AP1B1, AP1M1, AP1S2, AP2A2, AP4B1, APBA1, APOD, ARHGAP44, ARIH2, ARL3, ARNTL, ASPH, ASPSCR1, ATG13, ATPIF1, BAMBI, BCAS3, BCL6, BCR, BICD2, BID, BMP4, BMP7, BNIP3L, BRSK2, CABP1, CALR, CDC40, CDC42, CDKL2, CEP57, CHERP, CHMP4B, CHORDC1, CHTOP, CLTCL1, COPB2, CTDSPL2, CTNNB1, DAG1, DDX19B, DPH6, DRD1, DYNLL1, DYNLL2, EIF4E, EIF5A, ENY2, ERBB4, EXOC4, F2R, FAM53…
GO:0006402	mRNA catabolic process	GO_BiologicalProcess-EBI-QuickGO-GOA_20.11.2017_00h00	3.87927e-23	1.14051e-20	5.59423e-23	1.17479e-21	[5, 6, 7, 8]	Group15	37.7095	135	Specific for Cluster #1	[ANP32A, CIRBP, CNOT11, CNOT3, CTIF, DDX5, EDC4, EIF3E, EIF4B, EIF4E, ERN1, EXOSC3, EXOSC8, FAU, GSPT1, GTPBP1, HNRNPA0, HNRNPC, HNRNPR, HSPA1A, HSPA8, LSM7, MAGOH, MYD88, NANOS2, PABPC1, PAPD5, PRKCD, PSMA4, PSMA6, PSMB2, PSMB3, PSMC1, PSMD10, PSMD11, PSMD7, PSMD8, PSMD9, PSME2, QKI, RBM38, RPL10, RPL10A, RPL12, RPL13, RPL13A, RPL14, RPL15, RPL17, RPL18, RPL19, RPL21, RPL23, RPL23A, RPL27, RPL28…	[AGO4, AKT1, ANGEL2, BTG2, CNOT2, CNOT9, DAZL, DDX6, EIF4A2, EIF4G1, GDNF, GIGYF2, HSPB1, MEX3D, MTOR, NBAS, NOCT, PPP2R1A, PRKCA, PSMB7, PSMC6, SAMD4A, SEM1, THRAP3, UPF3A, ZC3H12A, ZFP36L2]	80	20	[AGO4, AKT1, ANGEL2, ANP32A, BTG2, CIRBP, CNOT11, CNOT2, CNOT3, CNOT9, CTIF, DAZL, DDX5, DDX6, EDC4, EIF3E, EIF4A2, EIF4B, EIF4E, EIF4G1, ERN1, EXOSC3, EXOSC8, FAU, GDNF, GIGYF2, GSPT1, GTPBP1, HNRNPA0, HNRNPC, HNRNPR, HSPA1A, HSPA8, HSPB1, LSM7, MAGOH, MEX3D, MTOR, MYD88, NANOS2, NBAS, NOCT, PABPC1, PAPD5, PPP2R1A, PRKCA, PRKCD, PSMA4, PSMA6, PSMB2, PSMB3, PSMB7, PSMC1, PSMC6, PSMD10, PSMD11, PS…
GO:0006605	protein targeting	GO_BiologicalProcess-EBI-QuickGO-GOA_20.11.2017_00h00	1.74482e-15	4.58888e-13	5.59423e-23	1.17479e-21	[5, 6, 7, 8, 9]	Group15	31.6038	134	Specific for Cluster #1	[ADORA1, AP4B1, ARIH2, ATPIF1, BICD2, BID, BNIP3L, CHMP4B, DPH6, EXOC4, FAU, FIS1, FYN, GABARAP, GNPTG, GOLGA7B, GRPEL1, HAX1, HES1, HSPA8, LAMP2, MFF, NCOA4, NKAP, OPTN, OSCP1, PAK1, PINK1, PRKCI, PSMD8, RAB6A, RAB7A, RPL10, RPL10A, RPL12, RPL13, RPL13A, RPL14, RPL15, RPL17, RPL18, RPL19, RPL21, RPL23, RPL23A, RPL27, RPL28, RPL29, RPL30, RPL31, RPL32, RPL35, RPL36, RPL36A, RPL37, RPL37A, RPL38, …	[ANK3, ATG13, CDKL2, CHORDC1, HHAT, HTRA2, ICMT, KCNB1, MPZ, OS9, PACS1, PARD3, PDE2A, PEX26, PKN1, PLAGL2, PMM1, PSMB7, RABGEF1, RNF31, SAMM50, SCARB2, SEC62, STOM, TRAK2, UBE2L3, UGCG, VPS4A]	79.1045	20.8955	[ADORA1, ANK3, AP4B1, ARIH2, ATG13, ATPIF1, BICD2, BID, BNIP3L, CDKL2, CHMP4B, CHORDC1, DPH6, EXOC4, FAU, FIS1, FYN, GABARAP, GNPTG, GOLGA7B, GRPEL1, HAX1, HES1, HHAT, HSPA8, HTRA2, ICMT, KCNB1, LAMP2, MFF, MPZ, NCOA4, NKAP, OPTN, OS9, OSCP1, PACS1, PAK1, PARD3, PDE2A, PEX26, PINK1, PKN1, PLAGL2, PMM1, PRKCI, PSMB7, PSMD8, RAB6A, RAB7A, RABGEF1, RNF31, RPL10, RPL10A, RPL12, RPL13, RPL13A, RPL14, …
GO:0048519	negative regulation of biological process	GO_BiologicalProcess-EBI-QuickGO-GOA_20.11.2017_00h00	2.22462e-23	6.56263e-21	1.20911e-19	2.41823e-18	[1, 2, 3]	Group16	20.5369	1071	None Specific Cluster	[ABHD6, ABI1, ACADVL, ACTN1, ACTN2, ACVR1, ADAM10, ADIPOR1, ADIPOR2, ADORA1, ADRA2A, ADRB1, AHI1, AHR, AIMP1, ANGPTL4, ANKS1B, ANP32A, ANP32B, ANXA4, AP1AR, APLNR, AQP1, ARAF, ARG2, ARHGAP35, ARL2, ARNTL, ARRDC3, ASH1L, ATAD2, ATAD3A, ATF4, ATF7IP, ATP5A1, ATP5B, ATP8B1, ATPIF1, ATXN1, ATXN1L, B2M, BACH2, BAD, BAX, BCL2L1, BCL6, BCL7A, BCR, BEND3, BID, BMPR2, BNIP1, BNIP3, BNIP3L, BRCC3, BTG1, C1…	[A2M, A2ML1, ABAT, ABCA1, ABHD17A, ABR, ACAA2, ACACB, ACER2, ACHE, ACKR3, ADAMTS12, ADAMTS18, ADAMTS7, ADAMTS9, ADARB1, ADCYAP1R1, ADD2, ADGRB3, ADGRG3, AEBP1, AGAP2, AGO4, AKT1, ALOX12, ANGEL2, ANK2, ANK3, ANKRD6, ANXA2, APLP2, APOD, ARAP1, ARHGAP44, ARHGAP6, ARID3A, ARX, ASAP1, ASIC1, ASPH, ATAD2B, ATF3, ATF7, ATXN7, BABAM2, BAHCC1, BAHD1, BAMBI, BASP1, BBS4, BCAS3, BCL11A, BCL6B, BIRC7, BMF, B…	54.902	45.098	[A2M, A2ML1, ABAT, ABCA1, ABHD17A, ABHD6, ABI1, ABR, ACAA2, ACACB, ACADVL, ACER2, ACHE, ACKR3, ACTN1, ACTN2, ACVR1, ADAM10, ADAMTS12, ADAMTS18, ADAMTS7, ADAMTS9, ADARB1, ADCYAP1R1, ADD2, ADGRB3, ADGRG3, ADIPOR1, ADIPOR2, ADORA1, ADRA2A, ADRB1, AEBP1, AGAP2, AGO4, AHI1, AHR, AIMP1, AKT1, ALOX12, ANGEL2, ANGPTL4, ANK2, ANK3, ANKRD6, ANKS1B, ANP32A, ANP32B, ANXA2, ANXA4, AP1AR, APLNR, APLP2, APOD, A…
GO:0019222	regulation of metabolic process	GO_BiologicalProcess-EBI-QuickGO-GOA_20.11.2017_00h00	2.298e-17	6.22758e-15	1.20911e-19	2.41823e-18	[2, 3]	Group16	19.1745	1310	None Specific Cluster	[ABHD6, ABI1, ABTB1, ACADM, ACADVL, ACO1, ACTN1, ACTN2, ACVR1, ADCY1, ADIPOR1, ADIPOR2, ADORA1, ADRA2A, ADRB1, AFF4, AHI1, AHR, ALAS1, ALYREF, ANGPTL4, ANKS1B, ANP32A, ANP32B, ANXA4, AP1AR, APBA1, APLNR, AQP1, ARAF, ARG2, ARHGAP35, ARIH1, ARIH2, ARNTL, ARRDC3, ASH1L, ASPSCR1, ATAD2, ATF4, ATF7IP, ATP6AP1, ATP6V0C, ATP6V0D1, ATP6V0E2, ATP6V1B1, ATP6V1D, ATP6V1E1, ATP6V1E2, ATP8B1, ATPIF1, ATXN1, A…	[A2M, A2ML1, ABAT, ABCA1, ABCA2, ABCF1, ACACA, ACACB, ACER2, ACHE, ACKR3, ADARB1, ADCY2, ADCY3, ADCY4, ADCY8, ADCYAP1R1, ADGRF1, ADGRG3, ADRM1, AEBP1, AGAP2, AGO4, AHCTF1, AKT1, ALOX12, ALOX12B, ALX4, ANGEL2, ANK2, ANK3, ANKRD6, ANXA2, APLP2, APOD, ARAP1, ARHGAP22, ARID1B, ARID3A, ARID4B, ARX, ASPH, ATAD2B, ATF3, ATF7, ATG13, ATP6V0A1, ATXN7, AUTS2, BABAM2, BAHCC1, BAHD1, BAMBI, BASP1, BBS4, BCAS…	56.4885	43.5115	[A2M, A2ML1, ABAT, ABCA1, ABCA2, ABCF1, ABHD6, ABI1, ABTB1, ACACA, ACACB, ACADM, ACADVL, ACER2, ACHE, ACKR3, ACO1, ACTN1, ACTN2, ACVR1, ADARB1, ADCY1, ADCY2, ADCY3, ADCY4, ADCY8, ADCYAP1R1, ADGRF1, ADGRG3, ADIPOR1, ADIPOR2, ADORA1, ADRA2A, ADRB1, ADRM1, AEBP1, AFF4, AGAP2, AGO4, AHCTF1, AHI1, AHR, AKT1, ALAS1, ALOX12, ALOX12B, ALX4, ALYREF, ANGEL2, ANGPTL4, ANK2, ANK3, ANKRD6, ANKS1B, ANP32A, ANP…
GO:0023051	regulation of signaling	GO_BiologicalProcess-EBI-QuickGO-GOA_20.11.2017_00h00	3.05027e-13	7.56467e-11	1.20911e-19	2.41823e-18	[2, 3]	Group16	20.3266	722	None Specific Cluster	[AAK1, ABHD6, ACVR1, ADIPOR1, ADORA1, ADRA2A, ADRB1, AGRP, AIMP1, AKIP1, ANKS1B, AP1AR, APLNR, ARAF, ARHGAP15, ARHGAP35, ARHGEF1, ARHGEF18, ARL2, ARNTL, ARRDC3, ASH1L, ATP2B1, ATP2B2, ATP6AP1, ATP6V0C, ATPIF1, AVPI1, BAD, BAX, BCL2L1, BCL6, BCR, BID, BMPR2, BNIP3, BOP1, C12orf66, C18orf32, C1QBP, CACNA1E, CACNG5, CALM3, CASP2, CASR, CASTOR2, CAT, CAV3, CCM2, CD2AP, CD40, CD81, CDC42, CDC42SE2, CD…	[A2M, ABAT, ABCA1, ABR, ACAA2, ACHE, ACKR3, ADAMTS12, ADAMTS3, ADCYAP1R1, ADGRG3, AKT1, ALOX12B, ANK2, ANKRD6, ANKS1A, ANO1, ANXA2, APOD, ARAP1, ARHGAP19, ARHGAP22, ARHGAP39, ARHGAP44, ARHGAP6, ARHGEF26, ARHGEF28, ARHGEF33, ARHGEF9, ASIC1, ASPH, ATF3, ATP2B3, ATXN7, AUTS2, BAIAP2L1, BAMBI, BIRC7, BMF, BMP10, BMP4, BMP7, BMP8B, BMPR1B, BRD4, BRPF1, BRSK2, C1QTNF1, C1QTNF4, C3, CACNA1D, CACNA2D2, C…	47.9224	52.0776	[A2M, AAK1, ABAT, ABCA1, ABHD6, ABR, ACAA2, ACHE, ACKR3, ACVR1, ADAMTS12, ADAMTS3, ADCYAP1R1, ADGRG3, ADIPOR1, ADORA1, ADRA2A, ADRB1, AGRP, AIMP1, AKIP1, AKT1, ALOX12B, ANK2, ANKRD6, ANKS1A, ANKS1B, ANO1, ANXA2, AP1AR, APLNR, APOD, ARAF, ARAP1, ARHGAP15, ARHGAP19, ARHGAP22, ARHGAP35, ARHGAP39, ARHGAP44, ARHGAP6, ARHGEF1, ARHGEF18, ARHGEF26, ARHGEF28, ARHGEF33, ARHGEF9, ARL2, ARNTL, ARRDC3, ASH1L,…
GO:0048583	regulation of response to stimulus	GO_BiologicalProcess-EBI-QuickGO-GOA_20.11.2017_00h00	2.94489e-08	4.71183e-06	1.20911e-19	2.41823e-18	[2, 3]	Group16	19.0067	796	None Specific Cluster	[AAK1, ABHD6, ABI1, ACTG1, ACVR1, ADAM10, ADIPOR1, ADORA1, ADRA2A, ADRB1, AGRP, AIMP1, AKIP1, ANKS1B, APLNR, ARAF, ARG2, ARHGAP15, ARHGAP35, ARHGEF1, ARHGEF18, ARNTL, ARRDC3, ASH1L, ATF4, ATP6AP1, ATP6V0C, ATPIF1, ATXN3, AVPI1, B2M, BAD, BAX, BCL2L1, BCL6, BCR, BID, BMPR2, BNIP3, BOP1, BRCC3, C12orf66, C18orf32, C1QBP, CACNG5, CALM3, CASP2, CASR, CASTOR2, CAT, CAV3, CCM2, CD2AP, CD40, CD81, CD9, …	[A2M, ABAT, ABCA1, ABR, ACAA2, ACKR3, ACTR2, ADAMTS12, ADAMTS18, ADAMTS3, ADCYAP1R1, ADGRG3, AKT1, ALOX12, ALOX12B, ANKRD6, ANKS1A, ANO1, ANXA2, APOD, ARAP1, ARHGAP19, ARHGAP22, ARHGAP39, ARHGAP44, ARHGAP6, ARHGEF26, ARHGEF28, ARHGEF33, ARHGEF9, ASPH, ATF3, ATXN7, AUTS2, BABAM2, BAIAP2L1, BAMBI, BBS4, BCL6B, BIRC7, BMF, BMP10, BMP4, BMP7, BMP8B, BMPR1B, BRD4, BRPF1, BRSK2, C1QTNF1, C1QTNF4, C3, C…	47.6131	52.3869	[A2M, AAK1, ABAT, ABCA1, ABHD6, ABI1, ABR, ACAA2, ACKR3, ACTG1, ACTR2, ACVR1, ADAM10, ADAMTS12, ADAMTS18, ADAMTS3, ADCYAP1R1, ADGRG3, ADIPOR1, ADORA1, ADRA2A, ADRB1, AGRP, AIMP1, AKIP1, AKT1, ALOX12, ALOX12B, ANKRD6, ANKS1A, ANKS1B, ANO1, ANXA2, APLNR, APOD, ARAF, ARAP1, ARG2, ARHGAP15, ARHGAP19, ARHGAP22, ARHGAP35, ARHGAP39, ARHGAP44, ARHGAP6, ARHGEF1, ARHGEF18, ARHGEF26, ARHGEF28, ARHGEF33, ARH…
GO:0009892	negative regulation of metabolic process	GO_BiologicalProcess-EBI-QuickGO-GOA_20.11.2017_00h00	2.71993e-17	7.3166e-15	1.20911e-19	2.41823e-18	[2, 3, 4]	Group16	21.5601	644	None Specific Cluster	[ACADVL, ADORA1, ADRA2A, AHR, ANKS1B, ANP32A, AP1AR, AQP1, ARHGAP35, ARNTL, ARRDC3, ASH1L, ATAD2, ATF4, ATF7IP, ATP8B1, ATXN1, ATXN1L, BACH2, BAX, BCL2L1, BCL6, BCL7A, BCR, BEND3, BMPR2, BNIP3, C1QBP, CALM3, CAPRIN1, CAST, CAV3, CCNE1, CD3EAP, CDC42, CDC45, CDK5RAP1, CDKN2B, CDYL, CHAC1, CHMP4B, CHMP6, CIR1, CIRBP, CITED1, CLOCK, CNBP, CNOT11, CNOT3, COPS2, CREG1, CST1, CSTB, CTBP1, CTDSP2, CTGF,…	[A2M, A2ML1, ACACB, ACER2, ADARB1, AEBP1, AGAP2, AGO4, AKT1, ANGEL2, ANXA2, APLP2, APOD, ARX, ATAD2B, ATF3, ATF7, ATXN7, BAHCC1, BAHD1, BASP1, BBS4, BCL11A, BCL6B, BIRC7, BMF, BMP4, BMP7, BOD1, BTG2, BTN2A2, BUB3, C3, CALR, CAVIN3, CBL, CBX1, CBX7, CD300A, CDK6, CELF4, CHORDC1, CHRFAM7A, CIART, CISH, CNKSR3, CNOT2, CNOT9, CNST, COL28A1, CORO1C, CPB2, CPEB4, CREBBP, CRY2, CSK, CSRNP3, CYGB, CYP2D6…	59.9379	40.0621	[A2M, A2ML1, ACACB, ACADVL, ACER2, ADARB1, ADORA1, ADRA2A, AEBP1, AGAP2, AGO4, AHR, AKT1, ANGEL2, ANKS1B, ANP32A, ANXA2, AP1AR, APLP2, APOD, AQP1, ARHGAP35, ARNTL, ARRDC3, ARX, ASH1L, ATAD2, ATAD2B, ATF3, ATF4, ATF7, ATF7IP, ATP8B1, ATXN1, ATXN1L, ATXN7, BACH2, BAHCC1, BAHD1, BASP1, BAX, BBS4, BCL11A, BCL2L1, BCL6, BCL6B, BCL7A, BCR, BEND3, BIRC7, BMF, BMP4, BMP7, BMPR2, BNIP3, BOD1, BTG2, BTN2A2…
GO:0048523	negative regulation of cellular process	GO_BiologicalProcess-EBI-QuickGO-GOA_20.11.2017_00h00	1.34716e-17	3.67775e-15	1.20911e-19	2.41823e-18	[2, 3, 4]	Group16	20.1947	954	None Specific Cluster	[ABHD6, ABI1, ACADVL, ACTN1, ACTN2, ACVR1, ADAM10, ADIPOR1, ADIPOR2, ADORA1, ADRA2A, AHI1, AHR, AIMP1, ANGPTL4, ANKS1B, ANP32B, ANXA4, AP1AR, APLNR, AQP1, ARAF, ARG2, ARHGAP35, ARNTL, ASH1L, ATAD2, ATAD3A, ATF4, ATF7IP, ATP5A1, ATP5B, ATP8B1, ATPIF1, ATXN1, ATXN1L, B2M, BACH2, BAD, BAX, BCL2L1, BCL6, BCL7A, BCR, BEND3, BID, BMPR2, BNIP1, BNIP3, BNIP3L, BRCC3, BTG1, C12orf66, C1QBP, CAB39L, CALM3,…	[A2M, A2ML1, ABAT, ABCA1, ABR, ACAA2, ACACB, ACER2, ACHE, ACKR3, ADAMTS12, ADAMTS18, ADAMTS7, ADAMTS9, ADARB1, ADCYAP1R1, ADD2, ADGRG3, AEBP1, AGAP2, AGO4, AKT1, ALOX12, ANGEL2, ANK2, ANK3, ANKRD6, ANXA2, APLP2, APOD, ARAP1, ARHGAP44, ARHGAP6, ARID3A, ARX, ASAP1, ASIC1, ASPH, ATAD2B, ATF3, ATF7, ATXN7, BABAM2, BAHCC1, BAHD1, BAMBI, BASP1, BBS4, BCAS3, BCL11A, BCL6B, BIRC7, BMF, BMP10, BMP4, BMP7,…	52.4109	47.5891	[A2M, A2ML1, ABAT, ABCA1, ABHD6, ABI1, ABR, ACAA2, ACACB, ACADVL, ACER2, ACHE, ACKR3, ACTN1, ACTN2, ACVR1, ADAM10, ADAMTS12, ADAMTS18, ADAMTS7, ADAMTS9, ADARB1, ADCYAP1R1, ADD2, ADGRG3, ADIPOR1, ADIPOR2, ADORA1, ADRA2A, AEBP1, AGAP2, AGO4, AHI1, AHR, AIMP1, AKT1, ALOX12, ANGEL2, ANGPTL4, ANK2, ANK3, ANKRD6, ANKS1B, ANP32B, ANXA2, ANXA4, AP1AR, APLNR, APLP2, APOD, AQP1, ARAF, ARAP1, ARG2, ARHGAP35…
GO:0048585	negative regulation of response to stimulus	GO_BiologicalProcess-EBI-QuickGO-GOA_20.11.2017_00h00	2.54285e-10	5.28913e-08	1.20911e-19	2.41823e-18	[2, 3, 4]	Group16	22.0654	344	None Specific Cluster	[ACVR1, ADIPOR1, ADORA1, ADRA2A, ANKS1B, APLNR, ARAF, ARG2, ARHGAP35, ARNTL, ASH1L, ATF4, BAX, BCL2L1, BCL6, BCR, BID, C12orf66, C1QBP, CALM3, CASTOR2, CAV3, CD2AP, CD9, CDC42, CHAC1, CHMP6, CITED1, CLIC2, CLOCK, CTDSPL2, CTNNB1, CTNND1, DAG1, DDIT3, DDIT4, DDT, DUSP19, DUSP7, DYNLL1, ENY2, FYN, GATA2, GCLC, GGNBP2, GPR37L1, GPS2, GRINA, GSTO1, GTF2H2, HBEGF, HDAC1, HEY1, HIF1A, HSPA1A, HTR1B, HY…	[A2M, ABAT, ABR, ACAA2, ACKR3, ADAMTS12, ADAMTS18, ADGRG3, AKT1, ALOX12, ANKRD6, ANXA2, APOD, ARHGAP44, ATF3, ATXN7, BAMBI, BBS4, BMP4, BMP7, BRD4, C1QTNF1, CALR, CAPN5, CASK, CAVIN3, CBL, CBLN1, CCK, CD300A, CD300LF, CDK6, CELF4, CERS2, CHORDC1, CHRFAM7A, CISH, CNKSR3, CNOT2, CNOT9, CPB2, CRY2, CSK, CXXC1, CYP19A1, DAPK1, DKK2, DLEC1, DNAJC3, DNM2, DRD1, DUSP12, DUSP26, DVL2, EGFL7, ELF1, ENPP1,…	48.2558	51.7442	[A2M, ABAT, ABR, ACAA2, ACKR3, ACVR1, ADAMTS12, ADAMTS18, ADGRG3, ADIPOR1, ADORA1, ADRA2A, AKT1, ALOX12, ANKRD6, ANKS1B, ANXA2, APLNR, APOD, ARAF, ARG2, ARHGAP35, ARHGAP44, ARNTL, ASH1L, ATF3, ATF4, ATXN7, BAMBI, BAX, BBS4, BCL2L1, BCL6, BCR, BID, BMP4, BMP7, BRD4, C12orf66, C1QBP, C1QTNF1, CALM3, CALR, CAPN5, CASK, CASTOR2, CAV3, CAVIN3, CBL, CBLN1, CCK, CD2AP, CD300A, CD300LF, CD9, CDC42, CDK6,…
GO:0010646	regulation of cell communication	GO_BiologicalProcess-EBI-QuickGO-GOA_20.11.2017_00h00	1.04801e-12	2.55715e-10	1.20911e-19	2.41823e-18	[3, 4]	Group16	20.2683	710	None Specific Cluster	[AAK1, ABHD6, ACVR1, ADIPOR1, ADORA1, ADRA2A, ADRB1, AGRP, AIMP1, AKIP1, ANKS1B, APLNR, ARAF, ARHGAP15, ARHGAP35, ARHGEF1, ARHGEF18, ARL2, ARNTL, ARRDC3, ASH1L, ATP6AP1, ATP6V0C, ATPIF1, AVPI1, BAD, BAX, BCL2L1, BCL6, BCR, BID, BMPR2, BNIP3, BOP1, C12orf66, C18orf32, C1QBP, CACNA1E, CACNG5, CALM3, CASP2, CASR, CASTOR2, CAT, CAV3, CCM2, CD2AP, CD40, CD81, CDC42, CDC42SE2, CDKN2B, CGA, CHAC1, CHERP…	[A2M, ABAT, ABCA1, ABR, ACAA2, ACHE, ACKR3, ADAMTS12, ADAMTS3, ADCYAP1R1, ADGRG3, AKT1, ALOX12B, ANK2, ANK3, ANKRD6, ANKS1A, ANO1, ANXA2, APOD, ARAP1, ARHGAP19, ARHGAP22, ARHGAP39, ARHGAP44, ARHGAP6, ARHGEF26, ARHGEF28, ARHGEF33, ARHGEF9, ASIC1, ASPH, ATF3, ATXN7, AUTS2, BAIAP2L1, BAMBI, BIRC7, BMF, BMP10, BMP4, BMP7, BMP8B, BMPR1B, BRD4, BRPF1, BRSK2, C1QTNF1, C1QTNF4, C3, CACNA1D, CACNA2D2, CAL…	47.8873	52.1127	[A2M, AAK1, ABAT, ABCA1, ABHD6, ABR, ACAA2, ACHE, ACKR3, ACVR1, ADAMTS12, ADAMTS3, ADCYAP1R1, ADGRG3, ADIPOR1, ADORA1, ADRA2A, ADRB1, AGRP, AIMP1, AKIP1, AKT1, ALOX12B, ANK2, ANK3, ANKRD6, ANKS1A, ANKS1B, ANO1, ANXA2, APLNR, APOD, ARAF, ARAP1, ARHGAP15, ARHGAP19, ARHGAP22, ARHGAP35, ARHGAP39, ARHGAP44, ARHGAP6, ARHGEF1, ARHGEF18, ARHGEF26, ARHGEF28, ARHGEF33, ARHGEF9, ARL2, ARNTL, ARRDC3, ASH1L, …
GO:0031323	regulation of cellular metabolic process	GO_BiologicalProcess-EBI-QuickGO-GOA_20.11.2017_00h00	3.4407e-15	9.01463e-13	1.20911e-19	2.41823e-18	[3, 4]	Group16	19.1462	1211	None Specific Cluster	[ABI1, ACADVL, ACO1, ACTN1, ACTN2, ACVR1, ADCY1, ADIPOR1, ADIPOR2, ADORA1, ADRA2A, ADRB1, AFF4, AHI1, AHR, ALYREF, ANKS1B, ANP32A, ANP32B, ANXA4, AP1AR, APLNR, AQP1, ARAF, ARG2, ARHGAP35, ARIH1, ARIH2, ARNTL, ARRDC3, ASH1L, ASPSCR1, ATAD2, ATF4, ATF7IP, ATP6AP1, ATP6V0C, ATP6V0D1, ATP6V0E2, ATP6V1B1, ATP6V1D, ATP6V1E1, ATP6V1E2, ATP8B1, ATPIF1, ATXN1, ATXN1L, ATXN3, AVPI1, BACH2, BAD, BAX, BCL2L1…	[A2M, A2ML1, ABAT, ABCA1, ABCA2, ABCF1, ACACA, ACACB, ACER2, ACHE, ACKR3, ADARB1, ADCY2, ADCY3, ADCY4, ADCY8, ADCYAP1R1, ADGRF1, ADGRG3, ADRM1, AEBP1, AGO4, AHCTF1, AKT1, ALOX12, ALOX12B, ALX4, ANGEL2, ANKRD6, ANXA2, APLP2, APOD, ARAP1, ARHGAP22, ARID1B, ARID3A, ARID4B, ARX, ASPH, ATAD2B, ATF3, ATF7, ATG13, ATP6V0A1, ATXN7, AUTS2, BABAM2, BAHCC1, BAHD1, BAMBI, BASP1, BCAS3, BCL11A, BCL6B, BHLHA9,…	55.0784	44.9216	[A2M, A2ML1, ABAT, ABCA1, ABCA2, ABCF1, ABI1, ACACA, ACACB, ACADVL, ACER2, ACHE, ACKR3, ACO1, ACTN1, ACTN2, ACVR1, ADARB1, ADCY1, ADCY2, ADCY3, ADCY4, ADCY8, ADCYAP1R1, ADGRF1, ADGRG3, ADIPOR1, ADIPOR2, ADORA1, ADRA2A, ADRB1, ADRM1, AEBP1, AFF4, AGO4, AHCTF1, AHI1, AHR, AKT1, ALOX12, ALOX12B, ALX4, ALYREF, ANGEL2, ANKRD6, ANKS1B, ANP32A, ANP32B, ANXA2, ANXA4, AP1AR, APLNR, APLP2, APOD, AQP1, ARAF…
GO:0051171	regulation of nitrogen compound metabolic process	GO_BiologicalProcess-EBI-QuickGO-GOA_20.11.2017_00h00	1.27929e-11	2.95517e-09	1.20911e-19	2.41823e-18	[3, 4]	Group16	18.8168	1145	None Specific Cluster	[ABI1, ABTB1, ACO1, ACTN1, ACTN2, ACVR1, ADCY1, ADORA1, ADRA2A, ADRB1, AFF4, AHI1, AHR, ALYREF, ANKS1B, ANP32A, ANP32B, ANXA4, APLNR, AQP1, ARAF, ARHGAP35, ARIH1, ARIH2, ARNTL, ARRDC3, ASH1L, ASPSCR1, ATAD2, ATF4, ATF7IP, ATP6AP1, ATP8B1, ATPIF1, ATXN1, ATXN1L, ATXN3, AVPI1, BACH2, BAD, BAX, BCL6, BCL7A, BCR, BEND3, BID, BMPR2, BRCC3, BRD3, BTG1, BZW1, C1QBP, CALM3, CAND1, CAPRIN1, CASP2, CAST, C…	[A2M, A2ML1, ABAT, ABCA1, ABCA2, ABCF1, ACER2, ACKR3, ADARB1, ADCY2, ADCY3, ADCY4, ADCY8, ADCYAP1R1, ADGRF1, ADGRG3, ADRM1, AEBP1, AGAP2, AGO4, AHCTF1, AKT1, ALOX12, ALOX12B, ALX4, ANGEL2, ANKRD6, ANXA2, APLP2, APOD, ARHGAP22, ARID1B, ARID3A, ARID4B, ARX, ASPH, ATAD2B, ATF3, ATF7, ATXN7, AUTS2, BABAM2, BAHCC1, BAHD1, BAMBI, BASP1, BCAS3, BCL11A, BCL6B, BHLHA9, BIRC7, BMP10, BMP4, BMP7, BMP8B, BMP…	54.9345	45.0655	[A2M, A2ML1, ABAT, ABCA1, ABCA2, ABCF1, ABI1, ABTB1, ACER2, ACKR3, ACO1, ACTN1, ACTN2, ACVR1, ADARB1, ADCY1, ADCY2, ADCY3, ADCY4, ADCY8, ADCYAP1R1, ADGRF1, ADGRG3, ADORA1, ADRA2A, ADRB1, ADRM1, AEBP1, AFF4, AGAP2, AGO4, AHCTF1, AHI1, AHR, AKT1, ALOX12, ALOX12B, ALX4, ALYREF, ANGEL2, ANKRD6, ANKS1B, ANP32A, ANP32B, ANXA2, ANXA4, APLNR, APLP2, APOD, AQP1, ARAF, ARHGAP22, ARHGAP35, ARID1B, ARID3A, A…
GO:0060255	regulation of macromolecule metabolic process	GO_BiologicalProcess-EBI-QuickGO-GOA_20.11.2017_00h00	1.31914e-15	3.50891e-13	1.20911e-19	2.41823e-18	[3, 4]	Group16	19.2075	1207	None Specific Cluster	[ABI1, ABTB1, ACO1, ACTN1, ACTN2, ACVR1, ADCY1, ADORA1, ADRA2A, AFF4, AHI1, AHR, ALYREF, ANKS1B, ANP32A, ANP32B, ANXA4, AP1AR, APBA1, APLNR, AQP1, ARAF, ARHGAP35, ARIH1, ARIH2, ARNTL, ARRDC3, ASH1L, ASPSCR1, ATAD2, ATF4, ATF7IP, ATP6AP1, ATP8B1, ATPIF1, ATXN1, ATXN1L, ATXN3, AVPI1, BACH2, BAD, BAX, BCL6, BCL7A, BEND3, BID, BMPR2, BRCC3, BRD3, BTG1, BZW1, C1QBP, CALM3, CAND1, CAPRIN1, CASP2, CASR,…	[A2M, A2ML1, ABCA2, ABCF1, ACACB, ACER2, ACHE, ACKR3, ADARB1, ADCY2, ADCY3, ADCY4, ADCY8, ADGRF1, ADGRG3, ADRM1, AEBP1, AGAP2, AGO4, AHCTF1, AKT1, ALOX12, ALOX12B, ALX4, ANGEL2, ANK2, ANK3, ANKRD6, ANXA2, APLP2, APOD, ARAP1, ARHGAP22, ARID1B, ARID3A, ARID4B, ARX, ASPH, ATAD2B, ATF3, ATF7, ATXN7, AUTS2, BABAM2, BAHCC1, BAHD1, BAMBI, BASP1, BBS4, BCAS3, BCL11A, BCL6B, BHLHA9, BIRC7, BMP10, BMP4, BM…	56.2552	43.7448	[A2M, A2ML1, ABCA2, ABCF1, ABI1, ABTB1, ACACB, ACER2, ACHE, ACKR3, ACO1, ACTN1, ACTN2, ACVR1, ADARB1, ADCY1, ADCY2, ADCY3, ADCY4, ADCY8, ADGRF1, ADGRG3, ADORA1, ADRA2A, ADRM1, AEBP1, AFF4, AGAP2, AGO4, AHCTF1, AHI1, AHR, AKT1, ALOX12, ALOX12B, ALX4, ALYREF, ANGEL2, ANK2, ANK3, ANKRD6, ANKS1B, ANP32A, ANP32B, ANXA2, ANXA4, AP1AR, APBA1, APLNR, APLP2, APOD, AQP1, ARAF, ARAP1, ARHGAP22, ARHGAP35, AR…
GO:0080090	regulation of primary metabolic process	GO_BiologicalProcess-EBI-QuickGO-GOA_20.11.2017_00h00	1.47342e-11	3.37414e-09	1.20911e-19	2.41823e-18	[3, 4]	Group16	18.75	1173	None Specific Cluster	[ABHD6, ABI1, ABTB1, ACADM, ACADVL, ACO1, ACTN1, ACTN2, ACVR1, ADCY1, ADIPOR1, ADIPOR2, ADORA1, ADRA2A, ADRB1, AFF4, AHI1, AHR, ALAS1, ALYREF, ANGPTL4, ANKS1B, ANP32A, ANP32B, ANXA4, APLNR, AQP1, ARAF, ARHGAP35, ARIH1, ARIH2, ARNTL, ARRDC3, ASH1L, ASPSCR1, ATAD2, ATF4, ATF7IP, ATP6AP1, ATP8B1, ATPIF1, ATXN1, ATXN1L, ATXN3, AVPI1, BACH2, BAD, BAX, BCL6, BCL7A, BEND3, BID, BMPR2, BRCC3, BRD3, BTG1,…	[A2M, A2ML1, ABAT, ABCA1, ABCA2, ABCF1, ACACA, ACACB, ACER2, ACKR3, ADARB1, ADCY2, ADCY3, ADCY4, ADCY8, ADCYAP1R1, ADGRF1, ADGRG3, ADRM1, AEBP1, AGAP2, AGO4, AHCTF1, AKT1, ALOX12, ALOX12B, ALX4, ANGEL2, ANKRD6, ANXA2, APLP2, APOD, ARHGAP22, ARID1B, ARID3A, ARID4B, ARX, ASPH, ATAD2B, ATF3, ATF7, ATXN7, AUTS2, BABAM2, BAHCC1, BAHD1, BAMBI, BASP1, BBS4, BCAS3, BCL11A, BCL6B, BHLHA9, BIRC7, BMP10, BM…	54.8167	45.1833	[A2M, A2ML1, ABAT, ABCA1, ABCA2, ABCF1, ABHD6, ABI1, ABTB1, ACACA, ACACB, ACADM, ACADVL, ACER2, ACKR3, ACO1, ACTN1, ACTN2, ACVR1, ADARB1, ADCY1, ADCY2, ADCY3, ADCY4, ADCY8, ADCYAP1R1, ADGRF1, ADGRG3, ADIPOR1, ADIPOR2, ADORA1, ADRA2A, ADRB1, ADRM1, AEBP1, AFF4, AGAP2, AGO4, AHCTF1, AHI1, AHR, AKT1, ALAS1, ALOX12, ALOX12B, ALX4, ALYREF, ANGEL2, ANGPTL4, ANKRD6, ANKS1B, ANP32A, ANP32B, ANXA2, ANXA4,…
GO:0009890	negative regulation of biosynthetic process	GO_BiologicalProcess-EBI-QuickGO-GOA_20.11.2017_00h00	1.28767e-06	0.000140356	1.20911e-19	2.41823e-18	[3, 4, 5]	Group16	20.4943	340	None Specific Cluster	[ACADVL, ADRA2A, AHR, ARHGAP35, ARNTL, ATAD2, ATF4, ATF7IP, ATP8B1, ATXN1, ATXN1L, BACH2, BCL6, BCL7A, BEND3, BMPR2, C1QBP, CAPRIN1, CCNE1, CDC45, CDYL, CIR1, CIRBP, CITED1, CLOCK, CNBP, CNOT3, COPS2, CREG1, CTBP1, CTNNB1, DAP, DDIT3, DDX5, DEDD2, DNAJB1, DNAJB5, DNMT3A, DRAP1, EIF3E, EIF4E, EIF4EBP3, ELK3, ERF, ERLIN2, ESRRA, ETV6, FOXP2, GAPDH, GATA2, GCK, GCLC, GFI1, GLIS1, GMNN, GPS2, H2AFV, …	[ACER2, AEBP1, AGO4, ARX, ATAD2B, ATF3, ATF7, BAHCC1, BAHD1, BASP1, BCL11A, BCL6B, BMP4, BMP7, BTG2, CALR, CBX1, CBX7, CDK6, CELF4, CIART, CNOT2, CNOT9, CPEB4, CREBBP, CRY2, CYGB, DAPK1, DCAF1, DNAJC17, DR1, DRD4, DUSP12, DUSP26, EIF2AK2, EIF4A2, EIF4G1, ENPP1, ENPP7, EP300, EPC1, ESRRB, FLCN, FLNA, FOXN3, FOXO3, FOXP1, GABBR2, GCHFR, GDNF, GIGYF2, GLI2, GON4L, GPER1, GPR176, GRB10, GSK3B, H2AFY,…	56.4706	43.5294	[ACADVL, ACER2, ADRA2A, AEBP1, AGO4, AHR, ARHGAP35, ARNTL, ARX, ATAD2, ATAD2B, ATF3, ATF4, ATF7, ATF7IP, ATP8B1, ATXN1, ATXN1L, BACH2, BAHCC1, BAHD1, BASP1, BCL11A, BCL6, BCL6B, BCL7A, BEND3, BMP4, BMP7, BMPR2, BTG2, C1QBP, CALR, CAPRIN1, CBX1, CBX7, CCNE1, CDC45, CDK6, CDYL, CELF4, CIART, CIR1, CIRBP, CITED1, CLOCK, CNBP, CNOT2, CNOT3, CNOT9, COPS2, CPEB4, CREBBP, CREG1, CRY2, CTBP1, CTNNB1, CYG…
GO:0009966	regulation of signal transduction	GO_BiologicalProcess-EBI-QuickGO-GOA_20.11.2017_00h00	3.56938e-11	7.95973e-09	1.20911e-19	2.41823e-18	[3, 4, 5]	Group16	20.1995	648	None Specific Cluster	[AAK1, ABHD6, ACVR1, ADIPOR1, ADORA1, ADRA2A, ADRB1, AGRP, AIMP1, AKIP1, ANKS1B, APLNR, ARAF, ARHGAP15, ARHGAP35, ARHGEF1, ARHGEF18, ARNTL, ARRDC3, ASH1L, ATP6AP1, ATP6V0C, ATPIF1, AVPI1, BAD, BAX, BCL2L1, BCL6, BCR, BID, BMPR2, BNIP3, BOP1, C12orf66, C18orf32, C1QBP, CACNG5, CALM3, CASP2, CASTOR2, CAT, CAV3, CCM2, CD2AP, CD40, CD81, CDC42, CDC42SE2, CDKN2B, CGA, CHAC1, CHERP, CHMP6, CITED1, CLIC…	[A2M, ABAT, ABCA1, ABR, ACAA2, ACKR3, ADAMTS12, ADAMTS3, ADCYAP1R1, ADGRG3, AKT1, ALOX12B, ANKRD6, ANKS1A, ANXA2, APOD, ARAP1, ARHGAP19, ARHGAP22, ARHGAP39, ARHGAP44, ARHGAP6, ARHGEF26, ARHGEF28, ARHGEF33, ARHGEF9, ASPH, ATF3, ATXN7, AUTS2, BAIAP2L1, BAMBI, BIRC7, BMF, BMP10, BMP4, BMP7, BMP8B, BMPR1B, BRD4, BRPF1, C1QTNF1, C1QTNF4, C3, CALR, CAPN5, CAVIN3, CBL, CBLN1, CCK, CCL3L1, CCR7, CD300A, …	48.7654	51.2346	[A2M, AAK1, ABAT, ABCA1, ABHD6, ABR, ACAA2, ACKR3, ACVR1, ADAMTS12, ADAMTS3, ADCYAP1R1, ADGRG3, ADIPOR1, ADORA1, ADRA2A, ADRB1, AGRP, AIMP1, AKIP1, AKT1, ALOX12B, ANKRD6, ANKS1A, ANKS1B, ANXA2, APLNR, APOD, ARAF, ARAP1, ARHGAP15, ARHGAP19, ARHGAP22, ARHGAP35, ARHGAP39, ARHGAP44, ARHGAP6, ARHGEF1, ARHGEF18, ARHGEF26, ARHGEF28, ARHGEF33, ARHGEF9, ARNTL, ARRDC3, ASH1L, ASPH, ATF3, ATP6AP1, ATP6V0C, …
GO:0010605	negative regulation of macromolecule metabolic process	GO_BiologicalProcess-EBI-QuickGO-GOA_20.11.2017_00h00	2.59976e-17	7.01935e-15	1.20911e-19	2.41823e-18	[3, 4, 5]	Group16	21.9143	593	Specific for Cluster #1	[AHR, ANKS1B, ANP32A, AP1AR, AQP1, ARHGAP35, ARNTL, ASH1L, ATAD2, ATF4, ATF7IP, ATP8B1, ATXN1, ATXN1L, BACH2, BAX, BCL6, BCL7A, BEND3, BMPR2, C1QBP, CALM3, CAPRIN1, CAST, CAV3, CCNE1, CD3EAP, CDC42, CDC45, CDK5RAP1, CDKN2B, CDYL, CHAC1, CHMP6, CIR1, CIRBP, CITED1, CLOCK, CNBP, CNOT11, CNOT3, COPS2, CREG1, CST1, CSTB, CTBP1, CTDSP2, CTGF, CTIF, CTNNB1, CTSZ, DAG1, DAP, DDIT3, DDIT4, DDRGK1, DDX5, …	[A2M, A2ML1, ACACB, ACER2, ADARB1, AEBP1, AGAP2, AGO4, AKT1, ANGEL2, ANXA2, APLP2, APOD, ARX, ATAD2B, ATF3, ATF7, BAHCC1, BAHD1, BASP1, BBS4, BCL11A, BCL6B, BIRC7, BMP4, BMP7, BOD1, BTG2, BUB3, C3, CALR, CBL, CBX1, CBX7, CD300A, CDK6, CELF4, CHORDC1, CHRFAM7A, CIART, CISH, CNKSR3, CNOT2, CNOT9, COL28A1, CORO1C, CPB2, CPEB4, CREBBP, CRY2, CSK, CYGB, DAPK1, DAZL, DCAF1, DDX6, DGKQ, DNAJC17, DNAJC3,…	60.8769	39.1231	[A2M, A2ML1, ACACB, ACER2, ADARB1, AEBP1, AGAP2, AGO4, AHR, AKT1, ANGEL2, ANKS1B, ANP32A, ANXA2, AP1AR, APLP2, APOD, AQP1, ARHGAP35, ARNTL, ARX, ASH1L, ATAD2, ATAD2B, ATF3, ATF4, ATF7, ATF7IP, ATP8B1, ATXN1, ATXN1L, BACH2, BAHCC1, BAHD1, BASP1, BAX, BBS4, BCL11A, BCL6, BCL6B, BCL7A, BEND3, BIRC7, BMP4, BMP7, BMPR2, BOD1, BTG2, BUB3, C1QBP, C3, CALM3, CALR, CAPRIN1, CAST, CAV3, CBL, CBX1, CBX7, CC…
GO:0031324	negative regulation of cellular metabolic process	GO_BiologicalProcess-EBI-QuickGO-GOA_20.11.2017_00h00	1.6262e-10	3.4638e-08	1.20911e-19	2.41823e-18	[3, 4, 5]	Group16	20.5138	551	None Specific Cluster	[ACADVL, ADRA2A, AHR, ANKS1B, AP1AR, AQP1, ARHGAP35, ARNTL, ASH1L, ATAD2, ATF4, ATF7IP, ATP8B1, ATXN1, ATXN1L, BACH2, BAX, BCL2L1, BCL6, BCL7A, BCR, BEND3, BMPR2, BNIP3, C1QBP, CALM3, CAPRIN1, CAST, CAV3, CCNE1, CD3EAP, CDC45, CDK5RAP1, CDKN2B, CDYL, CHAC1, CHMP4B, CHMP6, CIR1, CIRBP, CITED1, CLOCK, CNBP, CNOT3, COPS2, CREG1, CST1, CSTB, CTBP1, CTDSP2, CTNNB1, CTSZ, DAG1, DAP, DDIT3, DDIT4, DDX5,…	[A2M, A2ML1, ACACB, ACER2, ADARB1, AEBP1, AGO4, AKT1, ANGEL2, ANXA2, APLP2, APOD, ARX, ATAD2B, ATF3, ATF7, ATXN7, BAHCC1, BAHD1, BASP1, BCL11A, BCL6B, BIRC7, BMF, BMP4, BMP7, BOD1, BTG2, BTN2A2, BUB3, C3, CALR, CAVIN3, CBL, CBX1, CBX7, CD300A, CDK6, CELF4, CHORDC1, CHRFAM7A, CIART, CISH, CNKSR3, CNOT2, CNOT9, CNST, COL28A1, CORO1C, CPB2, CPEB4, CREBBP, CRY2, CSK, CSRNP3, CYP2D6, DAPK1, DAZL, DCAF…	56.0799	43.9201	[A2M, A2ML1, ACACB, ACADVL, ACER2, ADARB1, ADRA2A, AEBP1, AGO4, AHR, AKT1, ANGEL2, ANKS1B, ANXA2, AP1AR, APLP2, APOD, AQP1, ARHGAP35, ARNTL, ARX, ASH1L, ATAD2, ATAD2B, ATF3, ATF4, ATF7, ATF7IP, ATP8B1, ATXN1, ATXN1L, ATXN7, BACH2, BAHCC1, BAHD1, BASP1, BAX, BCL11A, BCL2L1, BCL6, BCL6B, BCL7A, BCR, BEND3, BIRC7, BMF, BMP4, BMP7, BMPR2, BNIP3, BOD1, BTG2, BTN2A2, BUB3, C1QBP, C3, CALM3, CALR, CAPRI…
GO:0051172	negative regulation of nitrogen compound metabolic process	GO_BiologicalProcess-EBI-QuickGO-GOA_20.11.2017_00h00	1.95398e-09	3.69302e-07	1.20911e-19	2.41823e-18	[3, 4, 5]	Group16	20.4172	509	None Specific Cluster	[ADRA2A, AHR, ANKS1B, AQP1, ARHGAP35, ARNTL, ASH1L, ATAD2, ATF4, ATF7IP, ATP8B1, ATXN1, ATXN1L, BACH2, BAX, BCL6, BCL7A, BEND3, BMPR2, C1QBP, CALM3, CAPRIN1, CAST, CAV3, CCNE1, CD3EAP, CDC45, CDK5RAP1, CDKN2B, CDYL, CHAC1, CHMP6, CIR1, CIRBP, CITED1, CLOCK, CNBP, CNOT3, COPS2, CREG1, CST1, CSTB, CTBP1, CTDSP2, CTNNB1, CTSZ, DAG1, DAP, DDIT3, DDIT4, DDX5, DEDD2, DKC1, DNAJB1, DNAJB5, DNMT3A, DRAP1…	[A2M, A2ML1, ACER2, ADARB1, AEBP1, AGAP2, AGO4, AKT1, ANGEL2, ANXA2, APLP2, APOD, ARX, ATAD2B, ATF3, ATF7, BAHCC1, BAHD1, BASP1, BCL11A, BCL6B, BIRC7, BMP4, BMP7, BOD1, BTG2, BUB3, C3, CALR, CBL, CBX1, CBX7, CD300A, CDK6, CELF4, CHORDC1, CHRFAM7A, CIART, CISH, CNKSR3, CNOT2, CNOT9, COL28A1, CORO1C, CPB2, CPEB4, CREBBP, CRY2, CSK, DAPK1, DAZL, DCAF1, DGKQ, DNAJC17, DNAJC3, DR1, DRD4, DTNBP1, DUSP1…	56.9745	43.0255	[A2M, A2ML1, ACER2, ADARB1, ADRA2A, AEBP1, AGAP2, AGO4, AHR, AKT1, ANGEL2, ANKS1B, ANXA2, APLP2, APOD, AQP1, ARHGAP35, ARNTL, ARX, ASH1L, ATAD2, ATAD2B, ATF3, ATF4, ATF7, ATF7IP, ATP8B1, ATXN1, ATXN1L, BACH2, BAHCC1, BAHD1, BASP1, BAX, BCL11A, BCL6, BCL6B, BCL7A, BEND3, BIRC7, BMP4, BMP7, BMPR2, BOD1, BTG2, BUB3, C1QBP, C3, CALM3, CALR, CAPRIN1, CAST, CAV3, CBL, CBX1, CBX7, CCNE1, CD300A, CD3EAP,…
GO:0051246	regulation of protein metabolic process	GO_BiologicalProcess-EBI-QuickGO-GOA_20.11.2017_00h00	1.55483e-10	3.32733e-08	1.20911e-19	2.41823e-18	[4, 5]	Group16	20.3184	587	None Specific Cluster	[ABI1, ABTB1, ACO1, ACVR1, ADCY1, ADORA1, ADRA2A, ANKS1B, ANP32B, APLNR, AQP1, ARAF, ARIH1, ARIH2, ARNTL, ARRDC3, ASH1L, ASPSCR1, ATF4, ATP6AP1, ATPIF1, ATXN3, AVPI1, BAD, BAX, BCL6, BID, BMPR2, C1QBP, CALM3, CAPRIN1, CASP2, CAST, CAV3, CCDC88C, CCM2, CCNE1, CCNG1, CD3EAP, CD40, CD81, CDC42, CDCA2, CDK5RAP1, CDKN2B, CDYL, CHAC1, CHFR, CHMP6, CHTOP, CIRBP, CNOT11, CNOT3, COA3, COPS2, COPS5, CREBL2…	[A2M, A2ML1, ABCF1, ACER2, ACKR3, ADARB1, ADCY2, ADCY3, ADCY4, ADCY8, ADRM1, AGAP2, AGO4, AKT1, ALOX12, ALOX12B, ANKRD6, ANXA2, APLP2, APOD, ASPH, ATF3, AUTS2, BIRC7, BMP10, BMP4, BMP7, BMP8B, BOD1, BRD4, BRSK2, BTBD3, BTG2, BUB3, C1QTNF1, C3, C3AR1, C9orf3, CALR, CAMKK1, CAVIN3, CBL, CCK, CCL3L1, CCND2, CCR7, CD300A, CDK12, CEBPG, CELF4, CHORDC1, CHRFAM7A, CISH, CLPX, CNKSR2, CNKSR3, CNOT2, CNOT…	55.707	44.293	[A2M, A2ML1, ABCF1, ABI1, ABTB1, ACER2, ACKR3, ACO1, ACVR1, ADARB1, ADCY1, ADCY2, ADCY3, ADCY4, ADCY8, ADORA1, ADRA2A, ADRM1, AGAP2, AGO4, AKT1, ALOX12, ALOX12B, ANKRD6, ANKS1B, ANP32B, ANXA2, APLNR, APLP2, APOD, AQP1, ARAF, ARIH1, ARIH2, ARNTL, ARRDC3, ASH1L, ASPH, ASPSCR1, ATF3, ATF4, ATP6AP1, ATPIF1, ATXN3, AUTS2, AVPI1, BAD, BAX, BCL6, BID, BIRC7, BMP10, BMP4, BMP7, BMP8B, BMPR2, BOD1, BRD4, …
GO:0010629	negative regulation of gene expression	GO_BiologicalProcess-EBI-QuickGO-GOA_20.11.2017_00h00	8.92452e-20	2.53456e-17	1.20911e-19	2.41823e-18	[4, 5, 6]	Group16	23.9589	443	Specific for Cluster #1	[AHR, ANP32A, ARHGAP35, ARNTL, ATAD2, ATF4, ATF7IP, ATP8B1, ATXN1, ATXN1L, BACH2, BCL6, BCL7A, BEND3, C1QBP, CAPRIN1, CAST, CCNE1, CD3EAP, CDC42, CDC45, CHAC1, CIR1, CIRBP, CITED1, CLOCK, CNBP, CNOT11, CNOT3, COPS2, CTBP1, CTGF, CTIF, CTNNB1, CTSZ, DAP, DDIT3, DDRGK1, DDX5, DEDD2, DNAJB1, DNAJB5, DNMT3A, DRAP1, EDC4, EIF3E, EIF4B, EIF4E, EIF4EBP3, ELK3, ERF, ERN1, ESRRA, ETV6, EXOSC3, EXOSC8, FAU…	[A2M, ACACB, AEBP1, AGO4, AKT1, ANGEL2, ARX, ATAD2B, ATF3, ATF7, BAHCC1, BAHD1, BASP1, BBS4, BCL11A, BCL6B, BIRC7, BMP4, BMP7, BTG2, CALR, CBX1, CBX7, CDK6, CELF4, CIART, CNOT2, CNOT9, CPB2, CPEB4, CREBBP, CRY2, DAPK1, DAZL, DCAF1, DDX6, DGKQ, DNAJC17, DR1, DUSP26, EIF2AK2, EIF4A2, EIF4G1, EP300, EPC1, ESRRB, FLCN, FLNA, FOXN3, FOXO3, FOXP1, FURIN, GDNF, GIGYF2, GLI2, GON4L, GPER1, H2AFY, HMG20A,…	63.4312	36.5688	[A2M, ACACB, AEBP1, AGO4, AHR, AKT1, ANGEL2, ANP32A, ARHGAP35, ARNTL, ARX, ATAD2, ATAD2B, ATF3, ATF4, ATF7, ATF7IP, ATP8B1, ATXN1, ATXN1L, BACH2, BAHCC1, BAHD1, BASP1, BBS4, BCL11A, BCL6, BCL6B, BCL7A, BEND3, BIRC7, BMP4, BMP7, BTG2, C1QBP, CALR, CAPRIN1, CAST, CBX1, CBX7, CCNE1, CD3EAP, CDC42, CDC45, CDK6, CELF4, CHAC1, CIART, CIR1, CIRBP, CITED1, CLOCK, CNBP, CNOT11, CNOT2, CNOT3, CNOT9, COPS2,…
GO:0031327	negative regulation of cellular biosynthetic process	GO_BiologicalProcess-EBI-QuickGO-GOA_20.11.2017_00h00	3.1862e-06	0.000283572	1.20911e-19	2.41823e-18	[4, 5, 6]	Group16	20.3545	333	None Specific Cluster	[ACADVL, ADRA2A, AHR, ARHGAP35, ARNTL, ATAD2, ATF4, ATF7IP, ATP8B1, ATXN1, ATXN1L, BACH2, BCL6, BCL7A, BEND3, BMPR2, C1QBP, CAPRIN1, CCNE1, CDC45, CDYL, CIR1, CIRBP, CITED1, CLOCK, CNBP, CNOT3, COPS2, CREG1, CTBP1, CTNNB1, DAP, DDIT3, DDX5, DEDD2, DNAJB1, DNAJB5, DNMT3A, DRAP1, EIF3E, EIF4E, EIF4EBP3, ELK3, ERF, ERLIN2, ESRRA, ETV6, FOXP2, GAPDH, GATA2, GCK, GCLC, GFI1, GLIS1, GMNN, GPS2, H2AFV, …	[ACER2, AEBP1, AGO4, ARX, ATAD2B, ATF3, ATF7, BAHCC1, BAHD1, BASP1, BCL11A, BCL6B, BMP4, BMP7, BTG2, CALR, CBX1, CBX7, CDK6, CELF4, CIART, CNOT2, CNOT9, CPEB4, CREBBP, CRY2, DAPK1, DCAF1, DNAJC17, DR1, DRD4, DUSP12, DUSP26, EIF2AK2, EIF4A2, EIF4G1, ENPP1, ENPP7, EP300, EPC1, ESRRB, FLCN, FLNA, FOXN3, FOXO3, FOXP1, GABBR2, GDNF, GIGYF2, GLI2, GON4L, GPR176, GRB10, GSK3B, H2AFY, HMG20A, HOXD9, ID4,…	57.0571	42.9429	[ACADVL, ACER2, ADRA2A, AEBP1, AGO4, AHR, ARHGAP35, ARNTL, ARX, ATAD2, ATAD2B, ATF3, ATF4, ATF7, ATF7IP, ATP8B1, ATXN1, ATXN1L, BACH2, BAHCC1, BAHD1, BASP1, BCL11A, BCL6, BCL6B, BCL7A, BEND3, BMP4, BMP7, BMPR2, BTG2, C1QBP, CALR, CAPRIN1, CBX1, CBX7, CCNE1, CDC45, CDK6, CDYL, CELF4, CIART, CIR1, CIRBP, CITED1, CLOCK, CNBP, CNOT2, CNOT3, CNOT9, COPS2, CPEB4, CREBBP, CREG1, CRY2, CTBP1, CTNNB1, DAP…
GO:0048518	positive regulation of biological process	GO_BiologicalProcess-EBI-QuickGO-GOA_20.11.2017_00h00	9.92426e-15	2.57038e-12	3.67221e-10	3.30499e-09	[1, 2, 3]	Group17	19.2922	1123	None Specific Cluster	[AAK1, ABHD6, ABI1, ACTG1, ACTN2, ACVR1, ADAM10, ADCY1, ADIPOR1, ADIPOR2, ADORA1, ADRA2A, ADRB1, AGRP, AHI1, AHR, ALDOC, ALYREF, ANGPTL4, ANK1, ANP32B, AP1AR, APLNR, AQP1, ARAF, ARG2, ARHGAP35, ARHGEF1, ARHGEF18, ARIH1, ARIH2, ARL2, ARNTL, ARRDC3, ASH1L, ASPSCR1, ATAD2, ATF4, ATF7IP, ATL3, ATP5A1, ATP5B, ATP6AP1, ATP6V0C, ATPIF1, ATXN1L, ATXN3, AVPI1, B2M, BAD, BAX, BCL2L1, BCL6, BCR, BEND3, BID,…	[A2M, ABAT, ABCA1, ABCF1, ABHD17A, ABR, ACACA, ACACB, ACER2, ACHE, ACKR3, ACTR2, ADAMTS3, ADAMTS9, ADARB1, ADCY2, ADCY3, ADCY4, ADCY8, ADCYAP1R1, ADGRB3, ADGRF1, ADGRL1, ADRM1, AKT1, ALOX12, ALOX12B, ALX4, AMOTL1, ANGEL2, ANK2, ANK3, ANKRD6, ANO1, ANXA2, ARAP1, ARFIP2, ARHGAP6, ARHGEF26, ARHGEF9, ARID1B, ARID3A, ARID4B, ARX, ASAP1, ASPH, ATAD2B, ATF3, ATG13, ATXN7, AUTS2, BABAM2, BAIAP2L1, BAMBI,…	49.6883	50.3117	[A2M, AAK1, ABAT, ABCA1, ABCF1, ABHD17A, ABHD6, ABI1, ABR, ACACA, ACACB, ACER2, ACHE, ACKR3, ACTG1, ACTN2, ACTR2, ACVR1, ADAM10, ADAMTS3, ADAMTS9, ADARB1, ADCY1, ADCY2, ADCY3, ADCY4, ADCY8, ADCYAP1R1, ADGRB3, ADGRF1, ADGRL1, ADIPOR1, ADIPOR2, ADORA1, ADRA2A, ADRB1, ADRM1, AGRP, AHI1, AHR, AKT1, ALDOC, ALOX12, ALOX12B, ALX4, ALYREF, AMOTL1, ANGEL2, ANGPTL4, ANK1, ANK2, ANK3, ANKRD6, ANO1, ANP32B, …
GO:0019222	regulation of metabolic process	GO_BiologicalProcess-EBI-QuickGO-GOA_20.11.2017_00h00	2.298e-17	6.22758e-15	3.67221e-10	3.30499e-09	[2, 3]	Group17	19.1745	1310	None Specific Cluster	[ABHD6, ABI1, ABTB1, ACADM, ACADVL, ACO1, ACTN1, ACTN2, ACVR1, ADCY1, ADIPOR1, ADIPOR2, ADORA1, ADRA2A, ADRB1, AFF4, AHI1, AHR, ALAS1, ALYREF, ANGPTL4, ANKS1B, ANP32A, ANP32B, ANXA4, AP1AR, APBA1, APLNR, AQP1, ARAF, ARG2, ARHGAP35, ARIH1, ARIH2, ARNTL, ARRDC3, ASH1L, ASPSCR1, ATAD2, ATF4, ATF7IP, ATP6AP1, ATP6V0C, ATP6V0D1, ATP6V0E2, ATP6V1B1, ATP6V1D, ATP6V1E1, ATP6V1E2, ATP8B1, ATPIF1, ATXN1, A…	[A2M, A2ML1, ABAT, ABCA1, ABCA2, ABCF1, ACACA, ACACB, ACER2, ACHE, ACKR3, ADARB1, ADCY2, ADCY3, ADCY4, ADCY8, ADCYAP1R1, ADGRF1, ADGRG3, ADRM1, AEBP1, AGAP2, AGO4, AHCTF1, AKT1, ALOX12, ALOX12B, ALX4, ANGEL2, ANK2, ANK3, ANKRD6, ANXA2, APLP2, APOD, ARAP1, ARHGAP22, ARID1B, ARID3A, ARID4B, ARX, ASPH, ATAD2B, ATF3, ATF7, ATG13, ATP6V0A1, ATXN7, AUTS2, BABAM2, BAHCC1, BAHD1, BAMBI, BASP1, BBS4, BCAS…	56.4885	43.5115	[A2M, A2ML1, ABAT, ABCA1, ABCA2, ABCF1, ABHD6, ABI1, ABTB1, ACACA, ACACB, ACADM, ACADVL, ACER2, ACHE, ACKR3, ACO1, ACTN1, ACTN2, ACVR1, ADARB1, ADCY1, ADCY2, ADCY3, ADCY4, ADCY8, ADCYAP1R1, ADGRF1, ADGRG3, ADIPOR1, ADIPOR2, ADORA1, ADRA2A, ADRB1, ADRM1, AEBP1, AFF4, AGAP2, AGO4, AHCTF1, AHI1, AHR, AKT1, ALAS1, ALOX12, ALOX12B, ALX4, ALYREF, ANGEL2, ANGPTL4, ANK2, ANK3, ANKRD6, ANKS1B, ANP32A, ANP…
GO:0023051	regulation of signaling	GO_BiologicalProcess-EBI-QuickGO-GOA_20.11.2017_00h00	3.05027e-13	7.56467e-11	3.67221e-10	3.30499e-09	[2, 3]	Group17	20.3266	722	None Specific Cluster	[AAK1, ABHD6, ACVR1, ADIPOR1, ADORA1, ADRA2A, ADRB1, AGRP, AIMP1, AKIP1, ANKS1B, AP1AR, APLNR, ARAF, ARHGAP15, ARHGAP35, ARHGEF1, ARHGEF18, ARL2, ARNTL, ARRDC3, ASH1L, ATP2B1, ATP2B2, ATP6AP1, ATP6V0C, ATPIF1, AVPI1, BAD, BAX, BCL2L1, BCL6, BCR, BID, BMPR2, BNIP3, BOP1, C12orf66, C18orf32, C1QBP, CACNA1E, CACNG5, CALM3, CASP2, CASR, CASTOR2, CAT, CAV3, CCM2, CD2AP, CD40, CD81, CDC42, CDC42SE2, CD…	[A2M, ABAT, ABCA1, ABR, ACAA2, ACHE, ACKR3, ADAMTS12, ADAMTS3, ADCYAP1R1, ADGRG3, AKT1, ALOX12B, ANK2, ANKRD6, ANKS1A, ANO1, ANXA2, APOD, ARAP1, ARHGAP19, ARHGAP22, ARHGAP39, ARHGAP44, ARHGAP6, ARHGEF26, ARHGEF28, ARHGEF33, ARHGEF9, ASIC1, ASPH, ATF3, ATP2B3, ATXN7, AUTS2, BAIAP2L1, BAMBI, BIRC7, BMF, BMP10, BMP4, BMP7, BMP8B, BMPR1B, BRD4, BRPF1, BRSK2, C1QTNF1, C1QTNF4, C3, CACNA1D, CACNA2D2, C…	47.9224	52.0776	[A2M, AAK1, ABAT, ABCA1, ABHD6, ABR, ACAA2, ACHE, ACKR3, ACVR1, ADAMTS12, ADAMTS3, ADCYAP1R1, ADGRG3, ADIPOR1, ADORA1, ADRA2A, ADRB1, AGRP, AIMP1, AKIP1, AKT1, ALOX12B, ANK2, ANKRD6, ANKS1A, ANKS1B, ANO1, ANXA2, AP1AR, APLNR, APOD, ARAF, ARAP1, ARHGAP15, ARHGAP19, ARHGAP22, ARHGAP35, ARHGAP39, ARHGAP44, ARHGAP6, ARHGEF1, ARHGEF18, ARHGEF26, ARHGEF28, ARHGEF33, ARHGEF9, ARL2, ARNTL, ARRDC3, ASH1L,…
GO:0048583	regulation of response to stimulus	GO_BiologicalProcess-EBI-QuickGO-GOA_20.11.2017_00h00	2.94489e-08	4.71183e-06	3.67221e-10	3.30499e-09	[2, 3]	Group17	19.0067	796	None Specific Cluster	[AAK1, ABHD6, ABI1, ACTG1, ACVR1, ADAM10, ADIPOR1, ADORA1, ADRA2A, ADRB1, AGRP, AIMP1, AKIP1, ANKS1B, APLNR, ARAF, ARG2, ARHGAP15, ARHGAP35, ARHGEF1, ARHGEF18, ARNTL, ARRDC3, ASH1L, ATF4, ATP6AP1, ATP6V0C, ATPIF1, ATXN3, AVPI1, B2M, BAD, BAX, BCL2L1, BCL6, BCR, BID, BMPR2, BNIP3, BOP1, BRCC3, C12orf66, C18orf32, C1QBP, CACNG5, CALM3, CASP2, CASR, CASTOR2, CAT, CAV3, CCM2, CD2AP, CD40, CD81, CD9, …	[A2M, ABAT, ABCA1, ABR, ACAA2, ACKR3, ACTR2, ADAMTS12, ADAMTS18, ADAMTS3, ADCYAP1R1, ADGRG3, AKT1, ALOX12, ALOX12B, ANKRD6, ANKS1A, ANO1, ANXA2, APOD, ARAP1, ARHGAP19, ARHGAP22, ARHGAP39, ARHGAP44, ARHGAP6, ARHGEF26, ARHGEF28, ARHGEF33, ARHGEF9, ASPH, ATF3, ATXN7, AUTS2, BABAM2, BAIAP2L1, BAMBI, BBS4, BCL6B, BIRC7, BMF, BMP10, BMP4, BMP7, BMP8B, BMPR1B, BRD4, BRPF1, BRSK2, C1QTNF1, C1QTNF4, C3, C…	47.6131	52.3869	[A2M, AAK1, ABAT, ABCA1, ABHD6, ABI1, ABR, ACAA2, ACKR3, ACTG1, ACTR2, ACVR1, ADAM10, ADAMTS12, ADAMTS18, ADAMTS3, ADCYAP1R1, ADGRG3, ADIPOR1, ADORA1, ADRA2A, ADRB1, AGRP, AIMP1, AKIP1, AKT1, ALOX12, ALOX12B, ANKRD6, ANKS1A, ANKS1B, ANO1, ANXA2, APLNR, APOD, ARAF, ARAP1, ARG2, ARHGAP15, ARHGAP19, ARHGAP22, ARHGAP35, ARHGAP39, ARHGAP44, ARHGAP6, ARHGEF1, ARHGEF18, ARHGEF26, ARHGEF28, ARHGEF33, ARH…
GO:0050794	regulation of cellular process	GO_BiologicalProcess-EBI-QuickGO-GOA_20.11.2017_00h00	1.29835e-07	1.79172e-05	3.67221e-10	3.30499e-09	[2, 3]	Group17	17.3504	1882	None Specific Cluster	[AAK1, ABHD6, ABI1, ACADVL, ACO1, ACTG1, ACTN1, ACTN2, ACTR1A, ACVR1, ADAM10, ADAP1, ADCY1, ADGRL2, ADIPOR1, ADIPOR2, ADORA1, ADRA2A, ADRB1, AFF4, AGRP, AHI1, AHR, AIMP1, AKIP1, ALDOC, ALYREF, ANGPTL4, ANK1, ANKS1B, ANP32A, ANP32B, ANXA4, AP1AR, APLNR, APPL1, AQP1, ARAF, ARG2, ARHGAP15, ARHGAP35, ARHGEF1, ARHGEF18, ARIH1, ARIH2, ARL2, ARL3, ARL4C, ARNTL, ARRDC3, ASB14, ASB8, ASH1L, ASPSCR1, ATAD2…	[A2M, A2ML1, ABAT, ABCA1, ABCA2, ABCF1, ABR, ACAA2, ACACA, ACACB, ACER2, ACHE, ACKR3, ACTR2, ADAM11, ADAMTS12, ADAMTS18, ADAMTS3, ADAMTS7, ADAMTS9, ADARB1, ADCY2, ADCY3, ADCY4, ADCY8, ADCYAP1R1, ADD2, ADGRB3, ADGRD1, ADGRE1, ADGRE5, ADGRF1, ADGRG3, ADGRG4, ADGRL1, ADRM1, AEBP1, AGAP2, AGO4, AHCTF1, AKT1, ALDOA, ALOX12, ALOX12B, ALX4, AMFR, AMOTL1, ANGEL2, ANK2, ANK3, ANKRD6, ANKS1A, ANO1, ANXA2, …	49.5749	50.4251	[A2M, A2ML1, AAK1, ABAT, ABCA1, ABCA2, ABCF1, ABHD6, ABI1, ABR, ACAA2, ACACA, ACACB, ACADVL, ACER2, ACHE, ACKR3, ACO1, ACTG1, ACTN1, ACTN2, ACTR1A, ACTR2, ACVR1, ADAM10, ADAM11, ADAMTS12, ADAMTS18, ADAMTS3, ADAMTS7, ADAMTS9, ADAP1, ADARB1, ADCY1, ADCY2, ADCY3, ADCY4, ADCY8, ADCYAP1R1, ADD2, ADGRB3, ADGRD1, ADGRE1, ADGRE5, ADGRF1, ADGRG3, ADGRG4, ADGRL1, ADGRL2, ADIPOR1, ADIPOR2, ADORA1, ADRA2A, A…
GO:0051239	regulation of multicellular organismal process	GO_BiologicalProcess-EBI-QuickGO-GOA_20.11.2017_00h00	1.05049e-09	2.09047e-07	3.67221e-10	3.30499e-09	[2, 3]	Group17	20.1098	586	None Specific Cluster	[ACVR1, ADIPOR1, ADORA1, ADRA2A, ADRB1, AHI1, ANGPTL4, ANXA4, APLNR, AQP1, ARG2, ARHGAP35, ARNTL, ARRDC3, ATF4, ATP2B1, ATP2B2, ATP5A1, ATP5B, ATP6AP1, ATXN1L, B2M, BAD, BAX, BCL6, BCR, BMPR2, BTG1, C1QBP, CACNG5, CALM3, CAMSAP2, CAPRIN1, CASR, CAV3, CD2AP, CD40, CD9, CDC42, CDK5RAP1, CITED1, CLIC2, CLOCK, CNOT3, COPS2, CRCP, CRTC1, CTDP1, CTGF, CTNNB1, CTSL, CTSZ, CYSLTR2, DAG1, DDIT3, DDT, DDX5…	[ABAT, ABCA1, ABR, ACACB, ACTR2, ADAMTS12, ADAMTS18, ADAMTS7, ADAMTS9, ADGRB3, ADGRL1, AGO4, AKT1, ALOX12, ALOX12B, AMOTL1, ANK2, ANKRD6, ANXA2, AP2A2, APOD, ARHGAP44, ARX, ASAP1, ASPH, ATP2B3, ATRN, BAMBI, BASP1, BBS4, BCAS3, BCL11A, BMP10, BMP4, BMP7, BMPR1B, BTN2A2, C1QTNF1, C3, C3AR1, CACNA1D, CACNA2D2, CALR, CAMK2B, CBLN1, CCK, CCR7, CCSAP, CDH15, CDH4, CDK6, CEBPG, CELF4, CERS2, CHRFAM7A, C…	48.1229	51.8771	[ABAT, ABCA1, ABR, ACACB, ACTR2, ACVR1, ADAMTS12, ADAMTS18, ADAMTS7, ADAMTS9, ADGRB3, ADGRL1, ADIPOR1, ADORA1, ADRA2A, ADRB1, AGO4, AHI1, AKT1, ALOX12, ALOX12B, AMOTL1, ANGPTL4, ANK2, ANKRD6, ANXA2, ANXA4, AP2A2, APLNR, APOD, AQP1, ARG2, ARHGAP35, ARHGAP44, ARNTL, ARRDC3, ARX, ASAP1, ASPH, ATF4, ATP2B1, ATP2B2, ATP2B3, ATP5A1, ATP5B, ATP6AP1, ATRN, ATXN1L, B2M, BAD, BAMBI, BASP1, BAX, BBS4, BCAS3…
GO:0007165	signal transduction	GO_BiologicalProcess-EBI-QuickGO-GOA_20.11.2017_00h00	5.02977e-05	0.00281667	3.67221e-10	3.30499e-09	[2, 3, 4]	Group17	17.7561	1092	None Specific Cluster	[AAK1, ABHD6, ABI1, ACADVL, ACTG1, ACTN2, ACVR1, ADAM10, ADAP1, ADCY1, ADGRL2, ADIPOR1, ADIPOR2, ADORA1, ADRA2A, ADRB1, AGRP, AHI1, AHR, AIMP1, AKIP1, ANK1, ANKS1B, ANP32A, ANXA4, APLNR, APPL1, ARAF, ARHGAP15, ARHGAP35, ARHGEF1, ARHGEF18, ARL2, ARL3, ARL4C, ARNTL, ARRDC3, ASB14, ASB8, ASH1L, ATF4, ATP6AP1, ATP6V0C, ATP6V0D1, ATP6V0E2, ATP6V1B1, ATP6V1D, ATP6V1E1, ATP6V1E2, ATP6V1F, ATPIF1, AVPI1,…	[A2M, ABAT, ABCA1, ABR, ACAA2, ACKR3, ACTR2, ADAM11, ADAMTS12, ADAMTS3, ADCY2, ADCY3, ADCY4, ADCY8, ADCYAP1R1, ADGRB3, ADGRD1, ADGRE1, ADGRE5, ADGRF1, ADGRG3, ADGRG4, ADGRL1, AGO4, AKT1, ALOX12B, AMFR, AMOTL1, ANK2, ANK3, ANKRD6, ANKS1A, ANO1, ANXA2, AP2A2, APLP2, APOD, ARAP1, ARFIP2, ARHGAP19, ARHGAP22, ARHGAP39, ARHGAP44, ARHGAP6, ARHGEF26, ARHGEF28, ARHGEF33, ARHGEF9, ARID3A, ASB15, ASB2, ASIC…	45.6044	54.3956	[A2M, AAK1, ABAT, ABCA1, ABHD6, ABI1, ABR, ACAA2, ACADVL, ACKR3, ACTG1, ACTN2, ACTR2, ACVR1, ADAM10, ADAM11, ADAMTS12, ADAMTS3, ADAP1, ADCY1, ADCY2, ADCY3, ADCY4, ADCY8, ADCYAP1R1, ADGRB3, ADGRD1, ADGRE1, ADGRE5, ADGRF1, ADGRG3, ADGRG4, ADGRL1, ADGRL2, ADIPOR1, ADIPOR2, ADORA1, ADRA2A, ADRB1, AGO4, AGRP, AHI1, AHR, AIMP1, AKIP1, AKT1, ALOX12B, AMFR, AMOTL1, ANK1, ANK2, ANK3, ANKRD6, ANKS1A, ANKS1…
GO:0009893	positive regulation of metabolic process	GO_BiologicalProcess-EBI-QuickGO-GOA_20.11.2017_00h00	3.1493e-13	7.77878e-11	3.67221e-10	3.30499e-09	[2, 3, 4]	Group17	20.426	700	None Specific Cluster	[ABHD6, ABI1, ACVR1, ADCY1, ADORA1, ADRA2A, ADRB1, AHI1, AHR, ALYREF, ANP32B, APLNR, ARAF, ARIH1, ARIH2, ARNTL, ARRDC3, ASH1L, ASPSCR1, ATAD2, ATF4, ATF7IP, ATP6AP1, ATPIF1, ATXN3, AVPI1, BAD, BAX, BCL6, BEND3, BID, BMPR2, BNIP3, BNIP3L, BRCC3, C1QBP, CALM3, CAND1, CASP2, CASR, CAV3, CCM2, CCNE1, CCT2, CCT3, CD3EAP, CD40, CD81, CDC42, CDCA2, CDK5RAP1, CDKN2B, CGA, CHCHD2, CHFR, CHTOP, CIRBP, CITE…	[ABAT, ABCA1, ABCF1, ACACA, ACACB, ACER2, ACKR3, ADCY2, ADCY3, ADCY4, ADCY8, ADCYAP1R1, ADGRF1, ADRM1, AKT1, ALOX12, ALOX12B, ALX4, ANGEL2, ANK2, ANK3, ANKRD6, ANXA2, ARAP1, ARID1B, ARID3A, ARID4B, ARX, ASPH, ATAD2B, ATF3, ATXN7, AUTS2, BABAM2, BAMBI, BCAS3, BCL11A, BIRC7, BMP10, BMP4, BMP7, BMP8B, BMPR1B, BRD4, BRPF1, BTG2, BUB3, C1QTNF1, C3, CALCOCO1, CALR, CAMKK1, CARF, CASK, CAVIN3, CCK, CCL3…	52.5714	47.4286	[ABAT, ABCA1, ABCF1, ABHD6, ABI1, ACACA, ACACB, ACER2, ACKR3, ACVR1, ADCY1, ADCY2, ADCY3, ADCY4, ADCY8, ADCYAP1R1, ADGRF1, ADORA1, ADRA2A, ADRB1, ADRM1, AHI1, AHR, AKT1, ALOX12, ALOX12B, ALX4, ALYREF, ANGEL2, ANK2, ANK3, ANKRD6, ANP32B, ANXA2, APLNR, ARAF, ARAP1, ARID1B, ARID3A, ARID4B, ARIH1, ARIH2, ARNTL, ARRDC3, ARX, ASH1L, ASPH, ASPSCR1, ATAD2, ATAD2B, ATF3, ATF4, ATF7IP, ATP6AP1, ATPIF1, ATX…
GO:0023056	positive regulation of signaling	GO_BiologicalProcess-EBI-QuickGO-GOA_20.11.2017_00h00	1.0225e-11	2.3722e-09	3.67221e-10	3.30499e-09	[2, 3, 4]	Group17	22.1203	386	None Specific Cluster	[AAK1, ACVR1, ADIPOR1, ADORA1, ADRA2A, ADRB1, ARAF, ARNTL, ARRDC3, ATP6AP1, ATP6V0C, ATPIF1, AVPI1, BAD, BAX, BCL2L1, BID, BMPR2, BNIP3, C18orf32, C1QBP, CALM3, CASP2, CASR, CAT, CCM2, CD40, CD81, CDC42, CDKN2B, CITED1, CNTNAP1, CRAT, CRTC1, CTGF, CTNNB1, CYSLTR2, DBNL, DDIT3, DDRGK1, DDT, DDX5, DEDD2, DNM1L, DUSP19, DUSP7, DYNLL1, DYNLL2, ERN1, ETFA, F2R, F3, FIS1, FKBP1A, FYN, FZD7, GADD45B, GC…	[ABAT, ACKR3, ADAMTS3, ADCYAP1R1, AKT1, ALOX12B, ANKRD6, ANO1, ANXA2, ARAP1, ARHGAP6, ASPH, ATF3, AUTS2, BAMBI, BIRC7, BMF, BMP10, BMP4, BMP7, BMP8B, BMPR1B, BRD4, C1QTNF1, C3, CALR, CAVIN3, CBL, CCL3L1, CCR7, CD300A, CD300LF, CDH15, CHRFAM7A, CLEC6A, CNKSR2, CNOT9, CSF1, CSF1R, CSK, DISP1, DIXDC1, DKK2, DOC2B, DRD1, DRD4, DTNBP1, DVL2, EIF2A, EIF2AK2, EMP2, EPHA4, ERBB4, F10, FAM53B, FGF13, FGF4…	47.6684	52.3316	[AAK1, ABAT, ACKR3, ACVR1, ADAMTS3, ADCYAP1R1, ADIPOR1, ADORA1, ADRA2A, ADRB1, AKT1, ALOX12B, ANKRD6, ANO1, ANXA2, ARAF, ARAP1, ARHGAP6, ARNTL, ARRDC3, ASPH, ATF3, ATP6AP1, ATP6V0C, ATPIF1, AUTS2, AVPI1, BAD, BAMBI, BAX, BCL2L1, BID, BIRC7, BMF, BMP10, BMP4, BMP7, BMP8B, BMPR1B, BMPR2, BNIP3, BRD4, C18orf32, C1QBP, C1QTNF1, C3, CALM3, CALR, CASP2, CASR, CAT, CAVIN3, CBL, CCL3L1, CCM2, CCR7, CD300…
GO:0048522	positive regulation of cellular process	GO_BiologicalProcess-EBI-QuickGO-GOA_20.11.2017_00h00	1.33483e-15	3.53731e-13	3.67221e-10	3.30499e-09	[2, 3, 4]	Group17	19.6984	1019	None Specific Cluster	[AAK1, ABI1, ACTN2, ACVR1, ADAM10, ADCY1, ADIPOR1, ADORA1, ADRA2A, ADRB1, AHI1, AHR, ALDOC, ALYREF, ANK1, ANP32B, AP1AR, APLNR, AQP1, ARAF, ARG2, ARHGAP35, ARHGEF1, ARHGEF18, ARIH1, ARIH2, ARL2, ARNTL, ARRDC3, ASH1L, ASPSCR1, ATAD2, ATF4, ATF7IP, ATL3, ATP5A1, ATP5B, ATP6AP1, ATP6V0C, ATPIF1, ATXN1L, ATXN3, AVPI1, B2M, BAD, BAX, BCL2L1, BCL6, BCR, BEND3, BID, BMPR2, BNIP3, BNIP3L, BRCC3, BTG1, C1…	[ABAT, ABCA1, ABCF1, ABR, ACACA, ACACB, ACER2, ACHE, ACKR3, ACTR2, ADAMTS3, ADAMTS9, ADCY2, ADCY3, ADCY4, ADCY8, ADCYAP1R1, ADGRB3, ADGRF1, ADGRL1, ADRM1, AKT1, ALOX12, ALOX12B, ALX4, AMOTL1, ANK2, ANK3, ANKRD6, ANO1, ANXA2, ARAP1, ARFIP2, ARHGAP6, ARHGEF26, ARHGEF9, ARID1B, ARID3A, ARID4B, ASAP1, ASPH, ATAD2B, ATF3, ATG13, ATXN7, AUTS2, BABAM2, BAIAP2L1, BAMBI, BBS4, BCAS3, BCL11A, BIRC7, BMF, B…	49.9509	50.0491	[AAK1, ABAT, ABCA1, ABCF1, ABI1, ABR, ACACA, ACACB, ACER2, ACHE, ACKR3, ACTN2, ACTR2, ACVR1, ADAM10, ADAMTS3, ADAMTS9, ADCY1, ADCY2, ADCY3, ADCY4, ADCY8, ADCYAP1R1, ADGRB3, ADGRF1, ADGRL1, ADIPOR1, ADORA1, ADRA2A, ADRB1, ADRM1, AHI1, AHR, AKT1, ALDOC, ALOX12, ALOX12B, ALX4, ALYREF, AMOTL1, ANK1, ANK2, ANK3, ANKRD6, ANO1, ANP32B, ANXA2, AP1AR, APLNR, AQP1, ARAF, ARAP1, ARFIP2, ARG2, ARHGAP35, ARHG…
GO:0048584	positive regulation of response to stimulus	GO_BiologicalProcess-EBI-QuickGO-GOA_20.11.2017_00h00	3.55571e-08	5.51135e-06	3.67221e-10	3.30499e-09	[2, 3, 4]	Group17	20.2407	471	None Specific Cluster	[AAK1, ABI1, ACTG1, ACVR1, ADAM10, ADIPOR1, ADORA1, ADRA2A, ADRB1, ARAF, ARG2, ARNTL, ARRDC3, ATP6AP1, ATP6V0C, ATPIF1, ATXN3, AVPI1, B2M, BAD, BAX, BCL2L1, BID, BMPR2, BNIP3, BRCC3, C18orf32, C1QBP, CALM3, CASP2, CASR, CAT, CCM2, CD40, CD81, CDC42, CDKN2B, CITED1, CLOCK, CNTNAP1, CRAT, CREB3L3, CTGF, CTNNB1, CTSL, CYSLTR2, DBNL, DDIT3, DDRGK1, DDT, DDX5, DEDD2, DNM1L, DUSP19, DUSP7, DYNLL1, DYNL…	[A2M, ABAT, ACKR3, ACTR2, ADAMTS3, ADCYAP1R1, AKT1, ALOX12B, ANKRD6, ANO1, ARAP1, ARHGAP6, ASPH, ATF3, AUTS2, BABAM2, BAMBI, BIRC7, BMF, BMP10, BMP4, BMP7, BMP8B, BMPR1B, BRD4, C1QTNF1, C3, C3AR1, CALR, CAVIN3, CBL, CCL3L1, CCR7, CD300A, CD300LF, CDH15, CDK19, CEBPG, CHRFAM7A, CLEC4E, CLEC6A, CNKSR2, CNOT9, CPB2, CPN1, CREBBP, CSF1, CSF1R, CSK, CUL1, DENND1B, DISP1, DIXDC1, DKK2, DOCK1, DRD4, DVL…	48.1953	51.8047	[A2M, AAK1, ABAT, ABI1, ACKR3, ACTG1, ACTR2, ACVR1, ADAM10, ADAMTS3, ADCYAP1R1, ADIPOR1, ADORA1, ADRA2A, ADRB1, AKT1, ALOX12B, ANKRD6, ANO1, ARAF, ARAP1, ARG2, ARHGAP6, ARNTL, ARRDC3, ASPH, ATF3, ATP6AP1, ATP6V0C, ATPIF1, ATXN3, AUTS2, AVPI1, B2M, BABAM2, BAD, BAMBI, BAX, BCL2L1, BID, BIRC7, BMF, BMP10, BMP4, BMP7, BMP8B, BMPR1B, BMPR2, BNIP3, BRCC3, BRD4, C18orf32, C1QBP, C1QTNF1, C3, C3AR1, CAL…
GO:0010646	regulation of cell communication	GO_BiologicalProcess-EBI-QuickGO-GOA_20.11.2017_00h00	1.04801e-12	2.55715e-10	3.67221e-10	3.30499e-09	[3, 4]	Group17	20.2683	710	None Specific Cluster	[AAK1, ABHD6, ACVR1, ADIPOR1, ADORA1, ADRA2A, ADRB1, AGRP, AIMP1, AKIP1, ANKS1B, APLNR, ARAF, ARHGAP15, ARHGAP35, ARHGEF1, ARHGEF18, ARL2, ARNTL, ARRDC3, ASH1L, ATP6AP1, ATP6V0C, ATPIF1, AVPI1, BAD, BAX, BCL2L1, BCL6, BCR, BID, BMPR2, BNIP3, BOP1, C12orf66, C18orf32, C1QBP, CACNA1E, CACNG5, CALM3, CASP2, CASR, CASTOR2, CAT, CAV3, CCM2, CD2AP, CD40, CD81, CDC42, CDC42SE2, CDKN2B, CGA, CHAC1, CHERP…	[A2M, ABAT, ABCA1, ABR, ACAA2, ACHE, ACKR3, ADAMTS12, ADAMTS3, ADCYAP1R1, ADGRG3, AKT1, ALOX12B, ANK2, ANK3, ANKRD6, ANKS1A, ANO1, ANXA2, APOD, ARAP1, ARHGAP19, ARHGAP22, ARHGAP39, ARHGAP44, ARHGAP6, ARHGEF26, ARHGEF28, ARHGEF33, ARHGEF9, ASIC1, ASPH, ATF3, ATXN7, AUTS2, BAIAP2L1, BAMBI, BIRC7, BMF, BMP10, BMP4, BMP7, BMP8B, BMPR1B, BRD4, BRPF1, BRSK2, C1QTNF1, C1QTNF4, C3, CACNA1D, CACNA2D2, CAL…	47.8873	52.1127	[A2M, AAK1, ABAT, ABCA1, ABHD6, ABR, ACAA2, ACHE, ACKR3, ACVR1, ADAMTS12, ADAMTS3, ADCYAP1R1, ADGRG3, ADIPOR1, ADORA1, ADRA2A, ADRB1, AGRP, AIMP1, AKIP1, AKT1, ALOX12B, ANK2, ANK3, ANKRD6, ANKS1A, ANKS1B, ANO1, ANXA2, APLNR, APOD, ARAF, ARAP1, ARHGAP15, ARHGAP19, ARHGAP22, ARHGAP35, ARHGAP39, ARHGAP44, ARHGAP6, ARHGEF1, ARHGEF18, ARHGEF26, ARHGEF28, ARHGEF33, ARHGEF9, ARL2, ARNTL, ARRDC3, ASH1L, …
GO:0031323	regulation of cellular metabolic process	GO_BiologicalProcess-EBI-QuickGO-GOA_20.11.2017_00h00	3.4407e-15	9.01463e-13	3.67221e-10	3.30499e-09	[3, 4]	Group17	19.1462	1211	None Specific Cluster	[ABI1, ACADVL, ACO1, ACTN1, ACTN2, ACVR1, ADCY1, ADIPOR1, ADIPOR2, ADORA1, ADRA2A, ADRB1, AFF4, AHI1, AHR, ALYREF, ANKS1B, ANP32A, ANP32B, ANXA4, AP1AR, APLNR, AQP1, ARAF, ARG2, ARHGAP35, ARIH1, ARIH2, ARNTL, ARRDC3, ASH1L, ASPSCR1, ATAD2, ATF4, ATF7IP, ATP6AP1, ATP6V0C, ATP6V0D1, ATP6V0E2, ATP6V1B1, ATP6V1D, ATP6V1E1, ATP6V1E2, ATP8B1, ATPIF1, ATXN1, ATXN1L, ATXN3, AVPI1, BACH2, BAD, BAX, BCL2L1…	[A2M, A2ML1, ABAT, ABCA1, ABCA2, ABCF1, ACACA, ACACB, ACER2, ACHE, ACKR3, ADARB1, ADCY2, ADCY3, ADCY4, ADCY8, ADCYAP1R1, ADGRF1, ADGRG3, ADRM1, AEBP1, AGO4, AHCTF1, AKT1, ALOX12, ALOX12B, ALX4, ANGEL2, ANKRD6, ANXA2, APLP2, APOD, ARAP1, ARHGAP22, ARID1B, ARID3A, ARID4B, ARX, ASPH, ATAD2B, ATF3, ATF7, ATG13, ATP6V0A1, ATXN7, AUTS2, BABAM2, BAHCC1, BAHD1, BAMBI, BASP1, BCAS3, BCL11A, BCL6B, BHLHA9,…	55.0784	44.9216	[A2M, A2ML1, ABAT, ABCA1, ABCA2, ABCF1, ABI1, ACACA, ACACB, ACADVL, ACER2, ACHE, ACKR3, ACO1, ACTN1, ACTN2, ACVR1, ADARB1, ADCY1, ADCY2, ADCY3, ADCY4, ADCY8, ADCYAP1R1, ADGRF1, ADGRG3, ADIPOR1, ADIPOR2, ADORA1, ADRA2A, ADRB1, ADRM1, AEBP1, AFF4, AGO4, AHCTF1, AHI1, AHR, AKT1, ALOX12, ALOX12B, ALX4, ALYREF, ANGEL2, ANKRD6, ANKS1B, ANP32A, ANP32B, ANXA2, ANXA4, AP1AR, APLNR, APLP2, APOD, AQP1, ARAF…
GO:0051171	regulation of nitrogen compound metabolic process	GO_BiologicalProcess-EBI-QuickGO-GOA_20.11.2017_00h00	1.27929e-11	2.95517e-09	3.67221e-10	3.30499e-09	[3, 4]	Group17	18.8168	1145	None Specific Cluster	[ABI1, ABTB1, ACO1, ACTN1, ACTN2, ACVR1, ADCY1, ADORA1, ADRA2A, ADRB1, AFF4, AHI1, AHR, ALYREF, ANKS1B, ANP32A, ANP32B, ANXA4, APLNR, AQP1, ARAF, ARHGAP35, ARIH1, ARIH2, ARNTL, ARRDC3, ASH1L, ASPSCR1, ATAD2, ATF4, ATF7IP, ATP6AP1, ATP8B1, ATPIF1, ATXN1, ATXN1L, ATXN3, AVPI1, BACH2, BAD, BAX, BCL6, BCL7A, BCR, BEND3, BID, BMPR2, BRCC3, BRD3, BTG1, BZW1, C1QBP, CALM3, CAND1, CAPRIN1, CASP2, CAST, C…	[A2M, A2ML1, ABAT, ABCA1, ABCA2, ABCF1, ACER2, ACKR3, ADARB1, ADCY2, ADCY3, ADCY4, ADCY8, ADCYAP1R1, ADGRF1, ADGRG3, ADRM1, AEBP1, AGAP2, AGO4, AHCTF1, AKT1, ALOX12, ALOX12B, ALX4, ANGEL2, ANKRD6, ANXA2, APLP2, APOD, ARHGAP22, ARID1B, ARID3A, ARID4B, ARX, ASPH, ATAD2B, ATF3, ATF7, ATXN7, AUTS2, BABAM2, BAHCC1, BAHD1, BAMBI, BASP1, BCAS3, BCL11A, BCL6B, BHLHA9, BIRC7, BMP10, BMP4, BMP7, BMP8B, BMP…	54.9345	45.0655	[A2M, A2ML1, ABAT, ABCA1, ABCA2, ABCF1, ABI1, ABTB1, ACER2, ACKR3, ACO1, ACTN1, ACTN2, ACVR1, ADARB1, ADCY1, ADCY2, ADCY3, ADCY4, ADCY8, ADCYAP1R1, ADGRF1, ADGRG3, ADORA1, ADRA2A, ADRB1, ADRM1, AEBP1, AFF4, AGAP2, AGO4, AHCTF1, AHI1, AHR, AKT1, ALOX12, ALOX12B, ALX4, ALYREF, ANGEL2, ANKRD6, ANKS1B, ANP32A, ANP32B, ANXA2, ANXA4, APLNR, APLP2, APOD, AQP1, ARAF, ARHGAP22, ARHGAP35, ARID1B, ARID3A, A…
GO:0060255	regulation of macromolecule metabolic process	GO_BiologicalProcess-EBI-QuickGO-GOA_20.11.2017_00h00	1.31914e-15	3.50891e-13	3.67221e-10	3.30499e-09	[3, 4]	Group17	19.2075	1207	None Specific Cluster	[ABI1, ABTB1, ACO1, ACTN1, ACTN2, ACVR1, ADCY1, ADORA1, ADRA2A, AFF4, AHI1, AHR, ALYREF, ANKS1B, ANP32A, ANP32B, ANXA4, AP1AR, APBA1, APLNR, AQP1, ARAF, ARHGAP35, ARIH1, ARIH2, ARNTL, ARRDC3, ASH1L, ASPSCR1, ATAD2, ATF4, ATF7IP, ATP6AP1, ATP8B1, ATPIF1, ATXN1, ATXN1L, ATXN3, AVPI1, BACH2, BAD, BAX, BCL6, BCL7A, BEND3, BID, BMPR2, BRCC3, BRD3, BTG1, BZW1, C1QBP, CALM3, CAND1, CAPRIN1, CASP2, CASR,…	[A2M, A2ML1, ABCA2, ABCF1, ACACB, ACER2, ACHE, ACKR3, ADARB1, ADCY2, ADCY3, ADCY4, ADCY8, ADGRF1, ADGRG3, ADRM1, AEBP1, AGAP2, AGO4, AHCTF1, AKT1, ALOX12, ALOX12B, ALX4, ANGEL2, ANK2, ANK3, ANKRD6, ANXA2, APLP2, APOD, ARAP1, ARHGAP22, ARID1B, ARID3A, ARID4B, ARX, ASPH, ATAD2B, ATF3, ATF7, ATXN7, AUTS2, BABAM2, BAHCC1, BAHD1, BAMBI, BASP1, BBS4, BCAS3, BCL11A, BCL6B, BHLHA9, BIRC7, BMP10, BMP4, BM…	56.2552	43.7448	[A2M, A2ML1, ABCA2, ABCF1, ABI1, ABTB1, ACACB, ACER2, ACHE, ACKR3, ACO1, ACTN1, ACTN2, ACVR1, ADARB1, ADCY1, ADCY2, ADCY3, ADCY4, ADCY8, ADGRF1, ADGRG3, ADORA1, ADRA2A, ADRM1, AEBP1, AFF4, AGAP2, AGO4, AHCTF1, AHI1, AHR, AKT1, ALOX12, ALOX12B, ALX4, ALYREF, ANGEL2, ANK2, ANK3, ANKRD6, ANKS1B, ANP32A, ANP32B, ANXA2, ANXA4, AP1AR, APBA1, APLNR, APLP2, APOD, AQP1, ARAF, ARAP1, ARHGAP22, ARHGAP35, AR…
GO:0080090	regulation of primary metabolic process	GO_BiologicalProcess-EBI-QuickGO-GOA_20.11.2017_00h00	1.47342e-11	3.37414e-09	3.67221e-10	3.30499e-09	[3, 4]	Group17	18.75	1173	None Specific Cluster	[ABHD6, ABI1, ABTB1, ACADM, ACADVL, ACO1, ACTN1, ACTN2, ACVR1, ADCY1, ADIPOR1, ADIPOR2, ADORA1, ADRA2A, ADRB1, AFF4, AHI1, AHR, ALAS1, ALYREF, ANGPTL4, ANKS1B, ANP32A, ANP32B, ANXA4, APLNR, AQP1, ARAF, ARHGAP35, ARIH1, ARIH2, ARNTL, ARRDC3, ASH1L, ASPSCR1, ATAD2, ATF4, ATF7IP, ATP6AP1, ATP8B1, ATPIF1, ATXN1, ATXN1L, ATXN3, AVPI1, BACH2, BAD, BAX, BCL6, BCL7A, BEND3, BID, BMPR2, BRCC3, BRD3, BTG1,…	[A2M, A2ML1, ABAT, ABCA1, ABCA2, ABCF1, ACACA, ACACB, ACER2, ACKR3, ADARB1, ADCY2, ADCY3, ADCY4, ADCY8, ADCYAP1R1, ADGRF1, ADGRG3, ADRM1, AEBP1, AGAP2, AGO4, AHCTF1, AKT1, ALOX12, ALOX12B, ALX4, ANGEL2, ANKRD6, ANXA2, APLP2, APOD, ARHGAP22, ARID1B, ARID3A, ARID4B, ARX, ASPH, ATAD2B, ATF3, ATF7, ATXN7, AUTS2, BABAM2, BAHCC1, BAHD1, BAMBI, BASP1, BBS4, BCAS3, BCL11A, BCL6B, BHLHA9, BIRC7, BMP10, BM…	54.8167	45.1833	[A2M, A2ML1, ABAT, ABCA1, ABCA2, ABCF1, ABHD6, ABI1, ABTB1, ACACA, ACACB, ACADM, ACADVL, ACER2, ACKR3, ACO1, ACTN1, ACTN2, ACVR1, ADARB1, ADCY1, ADCY2, ADCY3, ADCY4, ADCY8, ADCYAP1R1, ADGRF1, ADGRG3, ADIPOR1, ADIPOR2, ADORA1, ADRA2A, ADRB1, ADRM1, AEBP1, AFF4, AGAP2, AGO4, AHCTF1, AHI1, AHR, AKT1, ALAS1, ALOX12, ALOX12B, ALX4, ALYREF, ANGEL2, ANGPTL4, ANKRD6, ANKS1B, ANP32A, ANP32B, ANXA2, ANXA4,…
GO:0009891	positive regulation of biosynthetic process	GO_BiologicalProcess-EBI-QuickGO-GOA_20.11.2017_00h00	5.88225e-06	0.000452934	3.67221e-10	3.30499e-09	[3, 4, 5]	Group17	19.8571	389	None Specific Cluster	[ABHD6, ACVR1, ADCY1, ADRB1, AHI1, AHR, ALYREF, ARNTL, ASH1L, ATAD2, ATF4, ATF7IP, BMPR2, C1QBP, CALM3, CAND1, CCM2, CCNE1, CCT2, CCT3, CD40, CD81, CDC42, CDK5RAP1, CDKN2B, CGA, CHCHD2, CIRBP, CITED1, CLOCK, CNBP, COA3, COPS5, CREB3L3, CREBL2, CRTC1, CRTC2, CTGF, CTNNB1, DBP, DDIT3, DDRGK1, DKC1, DLX3, E2F4, EEF2, EIF3E, EIF5A, ELK3, ELOVL5, ENY2, ERLIN2, ESRRA, ETV5, ETV6, F2R, FOS, FOXN2, FUBP3…	[ABCA1, ABCF1, ADCY2, ADCY3, ADCY4, ADCY8, ADCYAP1R1, ADGRF1, AKT1, ALX4, ARID1B, ARID3A, ARID4B, ASPH, ATAD2B, ATF3, ATXN7, AUTS2, BAMBI, BCAS3, BCL11A, BMP10, BMP4, BMP7, BMPR1B, BRD4, BRPF1, CALCOCO1, CALR, CARF, CASK, CCR7, CDH15, CDK12, CEBPG, CHORDC1, CREBBP, CSRNP3, CXXC1, DAZL, DNAJC3, DNM2, DRD1, DVL2, E2F2, EBF3, EIF2A, ELF1, EP300, EPC1, ERBB4, ESRRB, FGF13, FGF4, FLCN, FOXN3, FOXO3, F…	50.3856	49.6144	[ABCA1, ABCF1, ABHD6, ACVR1, ADCY1, ADCY2, ADCY3, ADCY4, ADCY8, ADCYAP1R1, ADGRF1, ADRB1, AHI1, AHR, AKT1, ALX4, ALYREF, ARID1B, ARID3A, ARID4B, ARNTL, ASH1L, ASPH, ATAD2, ATAD2B, ATF3, ATF4, ATF7IP, ATXN7, AUTS2, BAMBI, BCAS3, BCL11A, BMP10, BMP4, BMP7, BMPR1B, BMPR2, BRD4, BRPF1, C1QBP, CALCOCO1, CALM3, CALR, CAND1, CARF, CASK, CCM2, CCNE1, CCR7, CCT2, CCT3, CD40, CD81, CDC42, CDH15, CDK12, CDK…
GO:0009966	regulation of signal transduction	GO_BiologicalProcess-EBI-QuickGO-GOA_20.11.2017_00h00	3.56938e-11	7.95973e-09	3.67221e-10	3.30499e-09	[3, 4, 5]	Group17	20.1995	648	None Specific Cluster	[AAK1, ABHD6, ACVR1, ADIPOR1, ADORA1, ADRA2A, ADRB1, AGRP, AIMP1, AKIP1, ANKS1B, APLNR, ARAF, ARHGAP15, ARHGAP35, ARHGEF1, ARHGEF18, ARNTL, ARRDC3, ASH1L, ATP6AP1, ATP6V0C, ATPIF1, AVPI1, BAD, BAX, BCL2L1, BCL6, BCR, BID, BMPR2, BNIP3, BOP1, C12orf66, C18orf32, C1QBP, CACNG5, CALM3, CASP2, CASTOR2, CAT, CAV3, CCM2, CD2AP, CD40, CD81, CDC42, CDC42SE2, CDKN2B, CGA, CHAC1, CHERP, CHMP6, CITED1, CLIC…	[A2M, ABAT, ABCA1, ABR, ACAA2, ACKR3, ADAMTS12, ADAMTS3, ADCYAP1R1, ADGRG3, AKT1, ALOX12B, ANKRD6, ANKS1A, ANXA2, APOD, ARAP1, ARHGAP19, ARHGAP22, ARHGAP39, ARHGAP44, ARHGAP6, ARHGEF26, ARHGEF28, ARHGEF33, ARHGEF9, ASPH, ATF3, ATXN7, AUTS2, BAIAP2L1, BAMBI, BIRC7, BMF, BMP10, BMP4, BMP7, BMP8B, BMPR1B, BRD4, BRPF1, C1QTNF1, C1QTNF4, C3, CALR, CAPN5, CAVIN3, CBL, CBLN1, CCK, CCL3L1, CCR7, CD300A, …	48.7654	51.2346	[A2M, AAK1, ABAT, ABCA1, ABHD6, ABR, ACAA2, ACKR3, ACVR1, ADAMTS12, ADAMTS3, ADCYAP1R1, ADGRG3, ADIPOR1, ADORA1, ADRA2A, ADRB1, AGRP, AIMP1, AKIP1, AKT1, ALOX12B, ANKRD6, ANKS1A, ANKS1B, ANXA2, APLNR, APOD, ARAF, ARAP1, ARHGAP15, ARHGAP19, ARHGAP22, ARHGAP35, ARHGAP39, ARHGAP44, ARHGAP6, ARHGEF1, ARHGEF18, ARHGEF26, ARHGEF28, ARHGEF33, ARHGEF9, ARNTL, ARRDC3, ASH1L, ASPH, ATF3, ATP6AP1, ATP6V0C, …
GO:0010604	positive regulation of macromolecule metabolic process	GO_BiologicalProcess-EBI-QuickGO-GOA_20.11.2017_00h00	2.43681e-13	6.06767e-11	3.67221e-10	3.30499e-09	[3, 4, 5]	Group17	20.6625	655	None Specific Cluster	[ABI1, ACVR1, ADCY1, ADORA1, ADRA2A, AHI1, AHR, ALYREF, ANP32B, APLNR, ARAF, ARIH1, ARIH2, ARNTL, ARRDC3, ASH1L, ASPSCR1, ATAD2, ATF4, ATF7IP, ATP6AP1, ATPIF1, ATXN3, AVPI1, BAD, BAX, BCL6, BID, BMPR2, BRCC3, C1QBP, CALM3, CAND1, CASP2, CASR, CAV3, CCM2, CCNE1, CCT2, CCT3, CD3EAP, CD40, CD81, CDC42, CDCA2, CDK5RAP1, CDKN2B, CGA, CHCHD2, CHFR, CHTOP, CIRBP, CITED1, CLOCK, CNBP, COA3, COPS5, CREB3L…	[ABCF1, ACER2, ACKR3, ADCY2, ADCY3, ADCY4, ADCY8, ADRM1, AKT1, ALOX12, ALOX12B, ALX4, ANGEL2, ANK2, ANK3, ANKRD6, ANXA2, ARAP1, ARID1B, ARID3A, ARID4B, ARX, ASPH, ATAD2B, ATF3, ATXN7, AUTS2, BABAM2, BAMBI, BCAS3, BCL11A, BIRC7, BMP10, BMP4, BMP7, BMP8B, BMPR1B, BRD4, BRPF1, BTG2, BUB3, C1QTNF1, C3, CALCOCO1, CALR, CAMKK1, CARF, CASK, CAVIN3, CCK, CCL3L1, CCND2, CCR7, CD300A, CDH15, CDK12, CDK6, C…	52.2137	47.7863	[ABCF1, ABI1, ACER2, ACKR3, ACVR1, ADCY1, ADCY2, ADCY3, ADCY4, ADCY8, ADORA1, ADRA2A, ADRM1, AHI1, AHR, AKT1, ALOX12, ALOX12B, ALX4, ALYREF, ANGEL2, ANK2, ANK3, ANKRD6, ANP32B, ANXA2, APLNR, ARAF, ARAP1, ARID1B, ARID3A, ARID4B, ARIH1, ARIH2, ARNTL, ARRDC3, ARX, ASH1L, ASPH, ASPSCR1, ATAD2, ATAD2B, ATF3, ATF4, ATF7IP, ATP6AP1, ATPIF1, ATXN3, ATXN7, AUTS2, AVPI1, BABAM2, BAD, BAMBI, BAX, BCAS3, BCL…
GO:0010647	positive regulation of cell communication	GO_BiologicalProcess-EBI-QuickGO-GOA_20.11.2017_00h00	9.30989e-12	2.1692e-09	3.67221e-10	3.30499e-09	[3, 4, 5]	Group17	22.1519	385	None Specific Cluster	[AAK1, ACVR1, ADIPOR1, ADORA1, ADRA2A, ADRB1, ARAF, ARNTL, ARRDC3, ATP6AP1, ATP6V0C, ATPIF1, AVPI1, BAD, BAX, BCL2L1, BID, BMPR2, BNIP3, C18orf32, C1QBP, CALM3, CASP2, CASR, CAT, CCM2, CD40, CD81, CDC42, CDKN2B, CITED1, CNTNAP1, CRAT, CRTC1, CTGF, CTNNB1, CYSLTR2, DBNL, DDIT3, DDRGK1, DDT, DDX5, DEDD2, DNM1L, DUSP19, DUSP7, DYNLL1, DYNLL2, ERN1, ETFA, F2R, F3, FIS1, FKBP1A, FYN, FZD7, GADD45B, GC…	[ABAT, ACKR3, ADAMTS3, ADCYAP1R1, AKT1, ALOX12B, ANK3, ANKRD6, ANO1, ARAP1, ARHGAP6, ASPH, ATF3, AUTS2, BAMBI, BIRC7, BMF, BMP10, BMP4, BMP7, BMP8B, BMPR1B, BRD4, C1QTNF1, C3, CALR, CAVIN3, CBL, CCL3L1, CCR7, CD300A, CD300LF, CDH15, CHRFAM7A, CLEC6A, CNKSR2, CNOT9, CSF1, CSF1R, CSK, DISP1, DIXDC1, DKK2, DOC2B, DRD1, DRD4, DTNBP1, DVL2, EIF2A, EIF2AK2, EMP2, EPHA4, ERBB4, F10, FAM53B, FGF13, FGF4,…	47.7922	52.2078	[AAK1, ABAT, ACKR3, ACVR1, ADAMTS3, ADCYAP1R1, ADIPOR1, ADORA1, ADRA2A, ADRB1, AKT1, ALOX12B, ANK3, ANKRD6, ANO1, ARAF, ARAP1, ARHGAP6, ARNTL, ARRDC3, ASPH, ATF3, ATP6AP1, ATP6V0C, ATPIF1, AUTS2, AVPI1, BAD, BAMBI, BAX, BCL2L1, BID, BIRC7, BMF, BMP10, BMP4, BMP7, BMP8B, BMPR1B, BMPR2, BNIP3, BRD4, C18orf32, C1QBP, C1QTNF1, C3, CALM3, CALR, CASP2, CASR, CAT, CAVIN3, CBL, CCL3L1, CCM2, CCR7, CD300A…
GO:0031325	positive regulation of cellular metabolic process	GO_BiologicalProcess-EBI-QuickGO-GOA_20.11.2017_00h00	1.33566e-13	3.37922e-11	3.67221e-10	3.30499e-09	[3, 4, 5]	Group17	20.6875	662	None Specific Cluster	[ABI1, ACVR1, ADCY1, ADORA1, ADRA2A, ADRB1, AHI1, AHR, ALYREF, ANP32B, APLNR, ARAF, ARIH1, ARIH2, ARNTL, ARRDC3, ASH1L, ASPSCR1, ATAD2, ATF4, ATF7IP, ATP6AP1, ATPIF1, ATXN3, AVPI1, BAD, BAX, BCL6, BEND3, BID, BMPR2, BNIP3, BNIP3L, BRCC3, C1QBP, CALM3, CAND1, CASP2, CAV3, CCM2, CCNE1, CCT2, CCT3, CD40, CD81, CDC42, CDCA2, CDK5RAP1, CDKN2B, CGA, CHCHD2, CHFR, CHTOP, CIRBP, CITED1, CLOCK, CNBP, COA3…	[ABAT, ABCA1, ABCF1, ACACA, ACACB, ACER2, ACKR3, ADCY2, ADCY3, ADCY4, ADCY8, ADCYAP1R1, ADGRF1, ADRM1, AKT1, ALOX12, ALOX12B, ALX4, ANKRD6, ANXA2, ARAP1, ARID1B, ARID3A, ARID4B, ASPH, ATAD2B, ATF3, ATXN7, AUTS2, BABAM2, BAMBI, BCAS3, BCL11A, BIRC7, BMP10, BMP4, BMP7, BMP8B, BMPR1B, BRD4, BRPF1, BTG2, BUB3, C1QTNF1, C3, CALCOCO1, CALR, CAMKK1, CARF, CASK, CAVIN3, CCK, CCL3L1, CCND2, CCR7, CD300A, …	52.1148	47.8852	[ABAT, ABCA1, ABCF1, ABI1, ACACA, ACACB, ACER2, ACKR3, ACVR1, ADCY1, ADCY2, ADCY3, ADCY4, ADCY8, ADCYAP1R1, ADGRF1, ADORA1, ADRA2A, ADRB1, ADRM1, AHI1, AHR, AKT1, ALOX12, ALOX12B, ALX4, ALYREF, ANKRD6, ANP32B, ANXA2, APLNR, ARAF, ARAP1, ARID1B, ARID3A, ARID4B, ARIH1, ARIH2, ARNTL, ARRDC3, ASH1L, ASPH, ASPSCR1, ATAD2, ATAD2B, ATF3, ATF4, ATF7IP, ATP6AP1, ATPIF1, ATXN3, ATXN7, AUTS2, AVPI1, BABAM2,…
GO:0051173	positive regulation of nitrogen compound metabolic process	GO_BiologicalProcess-EBI-QuickGO-GOA_20.11.2017_00h00	1.05288e-13	2.68484e-11	3.67221e-10	3.30499e-09	[3, 4, 5]	Group17	20.8184	641	None Specific Cluster	[ABI1, ACVR1, ADCY1, ADORA1, ADRA2A, ADRB1, AHI1, AHR, ALYREF, ANP32B, APLNR, ARAF, ARIH1, ARIH2, ARNTL, ARRDC3, ASH1L, ASPSCR1, ATAD2, ATF4, ATF7IP, ATP6AP1, ATPIF1, ATXN3, AVPI1, BAD, BAX, BCL6, BEND3, BID, BMPR2, BRCC3, C1QBP, CALM3, CAND1, CASP2, CAV3, CCM2, CCNE1, CCT2, CCT3, CD40, CD81, CDC42, CDCA2, CDK5RAP1, CDKN2B, CGA, CHCHD2, CHFR, CHTOP, CIRBP, CITED1, CLOCK, CNBP, COA3, COPS5, CREB3L…	[ABAT, ABCA1, ABCF1, ACER2, ACKR3, ADCY2, ADCY3, ADCY4, ADCY8, ADCYAP1R1, ADGRF1, ADRM1, AKT1, ALOX12, ALOX12B, ALX4, ANKRD6, ANXA2, ARID1B, ARID3A, ARID4B, ASPH, ATAD2B, ATF3, ATXN7, AUTS2, BABAM2, BAMBI, BCAS3, BCL11A, BIRC7, BMP10, BMP4, BMP7, BMP8B, BMPR1B, BRD4, BRPF1, BTG2, BUB3, C1QTNF1, C3, CALCOCO1, CALR, CAMKK1, CARF, CASK, CAVIN3, CCK, CCL3L1, CCND2, CCR7, CD300A, CDK12, CEBPG, CELF4, …	52.4181	47.5819	[ABAT, ABCA1, ABCF1, ABI1, ACER2, ACKR3, ACVR1, ADCY1, ADCY2, ADCY3, ADCY4, ADCY8, ADCYAP1R1, ADGRF1, ADORA1, ADRA2A, ADRB1, ADRM1, AHI1, AHR, AKT1, ALOX12, ALOX12B, ALX4, ALYREF, ANKRD6, ANP32B, ANXA2, APLNR, ARAF, ARID1B, ARID3A, ARID4B, ARIH1, ARIH2, ARNTL, ARRDC3, ASH1L, ASPH, ASPSCR1, ATAD2, ATAD2B, ATF3, ATF4, ATF7IP, ATP6AP1, ATPIF1, ATXN3, ATXN7, AUTS2, AVPI1, BABAM2, BAD, BAMBI, BAX, BCA…
GO:0009967	positive regulation of signal transduction	GO_BiologicalProcess-EBI-QuickGO-GOA_20.11.2017_00h00	2.26377e-11	5.11613e-09	3.67221e-10	3.30499e-09	[3, 4, 5, 6]	Group17	22.3197	356	None Specific Cluster	[AAK1, ACVR1, ADIPOR1, ADORA1, ADRA2A, ADRB1, ARAF, ARNTL, ARRDC3, ATP6AP1, ATP6V0C, ATPIF1, AVPI1, BAD, BAX, BCL2L1, BID, BMPR2, BNIP3, C18orf32, C1QBP, CALM3, CASP2, CAT, CCM2, CD40, CD81, CDC42, CDKN2B, CITED1, CNTNAP1, CRAT, CTGF, CTNNB1, CYSLTR2, DBNL, DDIT3, DDRGK1, DDT, DDX5, DEDD2, DNM1L, DUSP19, DUSP7, DYNLL1, DYNLL2, ERN1, ETFA, F2R, F3, FIS1, FKBP1A, FYN, FZD7, GADD45B, GFI1, GPR183, G…	[ABAT, ACKR3, ADAMTS3, ADCYAP1R1, AKT1, ALOX12B, ANKRD6, ARAP1, ARHGAP6, ASPH, ATF3, AUTS2, BAMBI, BIRC7, BMF, BMP10, BMP4, BMP7, BMP8B, BMPR1B, BRD4, C1QTNF1, C3, CALR, CAVIN3, CBL, CCL3L1, CCR7, CD300A, CD300LF, CDH15, CHRFAM7A, CLEC6A, CNKSR2, CNOT9, CSF1, CSF1R, CSK, DISP1, DIXDC1, DKK2, DRD4, DVL2, EIF2A, EIF2AK2, EMP2, EPHA4, ERBB4, F10, FAM53B, FGF13, FGF4, FGF6, FGFR3, FLCN, FLNA, FSHR, G…	48.3146	51.6854	[AAK1, ABAT, ACKR3, ACVR1, ADAMTS3, ADCYAP1R1, ADIPOR1, ADORA1, ADRA2A, ADRB1, AKT1, ALOX12B, ANKRD6, ARAF, ARAP1, ARHGAP6, ARNTL, ARRDC3, ASPH, ATF3, ATP6AP1, ATP6V0C, ATPIF1, AUTS2, AVPI1, BAD, BAMBI, BAX, BCL2L1, BID, BIRC7, BMF, BMP10, BMP4, BMP7, BMP8B, BMPR1B, BMPR2, BNIP3, BRD4, C18orf32, C1QBP, C1QTNF1, C3, CALM3, CALR, CASP2, CAT, CAVIN3, CBL, CCL3L1, CCM2, CCR7, CD300A, CD300LF, CD40, C…
GO:0051246	regulation of protein metabolic process	GO_BiologicalProcess-EBI-QuickGO-GOA_20.11.2017_00h00	1.55483e-10	3.32733e-08	3.67221e-10	3.30499e-09	[4, 5]	Group17	20.3184	587	None Specific Cluster	[ABI1, ABTB1, ACO1, ACVR1, ADCY1, ADORA1, ADRA2A, ANKS1B, ANP32B, APLNR, AQP1, ARAF, ARIH1, ARIH2, ARNTL, ARRDC3, ASH1L, ASPSCR1, ATF4, ATP6AP1, ATPIF1, ATXN3, AVPI1, BAD, BAX, BCL6, BID, BMPR2, C1QBP, CALM3, CAPRIN1, CASP2, CAST, CAV3, CCDC88C, CCM2, CCNE1, CCNG1, CD3EAP, CD40, CD81, CDC42, CDCA2, CDK5RAP1, CDKN2B, CDYL, CHAC1, CHFR, CHMP6, CHTOP, CIRBP, CNOT11, CNOT3, COA3, COPS2, COPS5, CREBL2…	[A2M, A2ML1, ABCF1, ACER2, ACKR3, ADARB1, ADCY2, ADCY3, ADCY4, ADCY8, ADRM1, AGAP2, AGO4, AKT1, ALOX12, ALOX12B, ANKRD6, ANXA2, APLP2, APOD, ASPH, ATF3, AUTS2, BIRC7, BMP10, BMP4, BMP7, BMP8B, BOD1, BRD4, BRSK2, BTBD3, BTG2, BUB3, C1QTNF1, C3, C3AR1, C9orf3, CALR, CAMKK1, CAVIN3, CBL, CCK, CCL3L1, CCND2, CCR7, CD300A, CDK12, CEBPG, CELF4, CHORDC1, CHRFAM7A, CISH, CLPX, CNKSR2, CNKSR3, CNOT2, CNOT…	55.707	44.293	[A2M, A2ML1, ABCF1, ABI1, ABTB1, ACER2, ACKR3, ACO1, ACVR1, ADARB1, ADCY1, ADCY2, ADCY3, ADCY4, ADCY8, ADORA1, ADRA2A, ADRM1, AGAP2, AGO4, AKT1, ALOX12, ALOX12B, ANKRD6, ANKS1B, ANP32B, ANXA2, APLNR, APLP2, APOD, AQP1, ARAF, ARIH1, ARIH2, ARNTL, ARRDC3, ASH1L, ASPH, ASPSCR1, ATF3, ATF4, ATP6AP1, ATPIF1, ATXN3, AUTS2, AVPI1, BAD, BAX, BCL6, BID, BIRC7, BMP10, BMP4, BMP7, BMP8B, BMPR2, BOD1, BRD4, …
GO:0010557	positive regulation of macromolecule biosynthetic process	GO_BiologicalProcess-EBI-QuickGO-GOA_20.11.2017_00h00	9.72427e-06	0.000709872	3.67221e-10	3.30499e-09	[4, 5, 6]	Group17	19.9775	355	None Specific Cluster	[ACVR1, AHI1, AHR, ALYREF, ARNTL, ASH1L, ATAD2, ATF4, ATF7IP, BMPR2, C1QBP, CAND1, CCM2, CCNE1, CCT2, CCT3, CD40, CD81, CDC42, CDK5RAP1, CDKN2B, CGA, CHCHD2, CIRBP, CITED1, CLOCK, CNBP, COA3, COPS5, CREB3L3, CREBL2, CRTC1, CRTC2, CTGF, CTNNB1, DBP, DDIT3, DDRGK1, DKC1, DLX3, E2F4, EEF2, EIF3E, EIF5A, ELK3, ENY2, ERLIN2, ESRRA, ETV5, ETV6, F2R, FOS, FOXN2, FUBP3, FZD7, GATA2, GCK, GLIS1, GNL3, H2A…	[ABCF1, AKT1, ALX4, ARID1B, ARID3A, ARID4B, ASPH, ATAD2B, ATF3, ATXN7, AUTS2, BAMBI, BCAS3, BCL11A, BMP10, BMP4, BMP7, BMPR1B, BRD4, BRPF1, CALCOCO1, CALR, CARF, CASK, CCR7, CDK12, CEBPG, CHORDC1, CREBBP, CSRNP3, CXXC1, DAZL, DNAJC3, DNM2, DVL2, E2F2, EBF3, EIF2A, ELF1, EP300, EPC1, ERBB4, ESRRB, FGF13, FGF4, FLCN, FOXN3, FOXO3, FOXO4, GATA4, GDNF, GLI2, GMEB1, GPBP1L1, GPER1, GTF2F1, HIVEP3, HLT…	51.2676	48.7324	[ABCF1, ACVR1, AHI1, AHR, AKT1, ALX4, ALYREF, ARID1B, ARID3A, ARID4B, ARNTL, ASH1L, ASPH, ATAD2, ATAD2B, ATF3, ATF4, ATF7IP, ATXN7, AUTS2, BAMBI, BCAS3, BCL11A, BMP10, BMP4, BMP7, BMPR1B, BMPR2, BRD4, BRPF1, C1QBP, CALCOCO1, CALR, CAND1, CARF, CASK, CCM2, CCNE1, CCR7, CCT2, CCT3, CD40, CD81, CDC42, CDK12, CDK5RAP1, CDKN2B, CEBPG, CGA, CHCHD2, CHORDC1, CIRBP, CITED1, CLOCK, CNBP, COA3, COPS5, CREB…
GO:0010628	positive regulation of gene expression	GO_BiologicalProcess-EBI-QuickGO-GOA_20.11.2017_00h00	3.63099e-08	5.59173e-06	3.67221e-10	3.30499e-09	[4, 5, 6]	Group17	20.733	396	None Specific Cluster	[ACVR1, AHI1, AHR, ALYREF, ARNTL, ASH1L, ATAD2, ATF4, ATF7IP, BMPR2, C1QBP, CAND1, CASR, CCM2, CCNE1, CD3EAP, CD40, CD81, CDC42, CDK5RAP1, CDKN2B, CGA, CHCHD2, CIRBP, CITED1, CLOCK, CNBP, COA3, COPS5, CREB3L3, CREBL2, CRTC1, CRTC2, CTGF, CTNNB1, DBP, DDIT3, DDRGK1, DDX21, DDX5, DLX3, E2F4, EEF2, EIF3E, EIF5A, ELK3, ENY2, ERLIN2, ERN1, ESRRA, ETV5, ETV6, F2R, FOS, FOXN2, FUBP3, FZD7, GATA2, GLIS1,…	[ABCF1, AKT1, ALOX12, ALOX12B, ALX4, ANGEL2, ANK2, ANK3, ARID1B, ARID3A, ARID4B, ARX, ASPH, ATAD2B, ATF3, ATXN7, AUTS2, BAMBI, BCAS3, BCL11A, BMP10, BMP4, BMP7, BMPR1B, BRD4, BRPF1, C1QTNF1, C3, CALCOCO1, CALR, CARF, CASK, CDH15, CDK12, CDK6, CEBPG, CELF4, CREBBP, CSF1, CSRNP3, CXXC1, DAZL, DGKQ, DNAJC3, DNM2, DRD1, DTNBP1, DVL2, E2F2, EBF3, EIF2A, ELF1, EP300, EPC1, ERBB4, ESRRB, FGF13, FGF4, FL…	50.7576	49.2424	[ABCF1, ACVR1, AHI1, AHR, AKT1, ALOX12, ALOX12B, ALX4, ALYREF, ANGEL2, ANK2, ANK3, ARID1B, ARID3A, ARID4B, ARNTL, ARX, ASH1L, ASPH, ATAD2, ATAD2B, ATF3, ATF4, ATF7IP, ATXN7, AUTS2, BAMBI, BCAS3, BCL11A, BMP10, BMP4, BMP7, BMPR1B, BMPR2, BRD4, BRPF1, C1QBP, C1QTNF1, C3, CALCOCO1, CALR, CAND1, CARF, CASK, CASR, CCM2, CCNE1, CD3EAP, CD40, CD81, CDC42, CDH15, CDK12, CDK5RAP1, CDK6, CDKN2B, CEBPG, CEL…
GO:0031328	positive regulation of cellular biosynthetic process	GO_BiologicalProcess-EBI-QuickGO-GOA_20.11.2017_00h00	3.17268e-06	0.000285541	3.67221e-10	3.30499e-09	[4, 5, 6]	Group17	20	386	None Specific Cluster	[ACVR1, ADCY1, ADRB1, AHI1, AHR, ALYREF, ARNTL, ASH1L, ATAD2, ATF4, ATF7IP, BMPR2, C1QBP, CALM3, CAND1, CCM2, CCNE1, CCT2, CCT3, CD40, CD81, CDC42, CDK5RAP1, CDKN2B, CGA, CHCHD2, CIRBP, CITED1, CLOCK, CNBP, COA3, COPS5, CREB3L3, CREBL2, CRTC1, CRTC2, CTNNB1, DBP, DDIT3, DDRGK1, DKC1, DLX3, E2F4, EEF2, EIF3E, EIF5A, ELK3, ELOVL5, ENY2, ERLIN2, ESRRA, ETV5, ETV6, F2R, FOS, FOXN2, FUBP3, FZD7, GATA2…	[ABCA1, ABCF1, ADCY2, ADCY3, ADCY4, ADCY8, ADCYAP1R1, ADGRF1, AKT1, ALX4, ARID1B, ARID3A, ARID4B, ASPH, ATAD2B, ATF3, ATXN7, AUTS2, BAMBI, BCAS3, BCL11A, BMP10, BMP4, BMP7, BMPR1B, BRD4, BRPF1, CALCOCO1, CALR, CARF, CASK, CCR7, CDH15, CDK12, CEBPG, CHORDC1, CREBBP, CSRNP3, CXXC1, DAZL, DNAJC3, DNM2, DRD1, DVL2, E2F2, EBF3, EIF2A, ELF1, EP300, EPC1, ERBB4, ESRRB, FGF13, FGF4, FLCN, FOXN3, FOXO3, F…	50	50	[ABCA1, ABCF1, ACVR1, ADCY1, ADCY2, ADCY3, ADCY4, ADCY8, ADCYAP1R1, ADGRF1, ADRB1, AHI1, AHR, AKT1, ALX4, ALYREF, ARID1B, ARID3A, ARID4B, ARNTL, ASH1L, ASPH, ATAD2, ATAD2B, ATF3, ATF4, ATF7IP, ATXN7, AUTS2, BAMBI, BCAS3, BCL11A, BMP10, BMP4, BMP7, BMPR1B, BMPR2, BRD4, BRPF1, C1QBP, CALCOCO1, CALM3, CALR, CAND1, CARF, CASK, CCM2, CCNE1, CCR7, CCT2, CCT3, CD40, CD81, CDC42, CDH15, CDK12, CDK5RAP1, …
GO:0032268	regulation of cellular protein metabolic process	GO_BiologicalProcess-EBI-QuickGO-GOA_20.11.2017_00h00	2.54622e-12	6.11093e-10	3.67221e-10	3.30499e-09	[4, 5, 6]	Group17	20.9825	551	None Specific Cluster	[ABI1, ACO1, ACVR1, ADCY1, ADORA1, ADRA2A, ANKS1B, ANP32B, APLNR, AQP1, ARAF, ARIH1, ARIH2, ARNTL, ARRDC3, ASH1L, ASPSCR1, ATF4, ATP6AP1, ATPIF1, ATXN3, AVPI1, BAD, BAX, BCL6, BID, BMPR2, C1QBP, CALM3, CAPRIN1, CASP2, CAST, CAV3, CCDC88C, CCM2, CCNE1, CCNG1, CD3EAP, CD40, CD81, CDC42, CDCA2, CDK5RAP1, CDKN2B, CDYL, CHAC1, CHFR, CHMP6, CHTOP, CIRBP, CNOT11, CNOT3, COA3, COPS2, COPS5, CREBL2, CST1,…	[A2M, A2ML1, ABCF1, ACER2, ACKR3, ADARB1, ADCY2, ADCY3, ADCY4, ADCY8, ADRM1, AGO4, AKT1, ALOX12, ALOX12B, ANKRD6, ANXA2, APLP2, ASPH, ATF3, AUTS2, BIRC7, BMP10, BMP4, BMP7, BMP8B, BOD1, BRD4, BRSK2, BTG2, BUB3, C1QTNF1, C3, CALR, CAMKK1, CAVIN3, CBL, CCK, CCL3L1, CCND2, CCR7, CD300A, CDK12, CELF4, CHORDC1, CHRFAM7A, CISH, CLPX, CNKSR2, CNKSR3, CNOT2, CNOT9, COL28A1, CORO1C, CPB2, CPEB4, CRY2, CSF…	55.8984	44.1016	[A2M, A2ML1, ABCF1, ABI1, ACER2, ACKR3, ACO1, ACVR1, ADARB1, ADCY1, ADCY2, ADCY3, ADCY4, ADCY8, ADORA1, ADRA2A, ADRM1, AGO4, AKT1, ALOX12, ALOX12B, ANKRD6, ANKS1B, ANP32B, ANXA2, APLNR, APLP2, AQP1, ARAF, ARIH1, ARIH2, ARNTL, ARRDC3, ASH1L, ASPH, ASPSCR1, ATF3, ATF4, ATP6AP1, ATPIF1, ATXN3, AUTS2, AVPI1, BAD, BAX, BCL6, BID, BIRC7, BMP10, BMP4, BMP7, BMP8B, BMPR2, BOD1, BRD4, BRSK2, BTG2, BUB3, C…
GO:0045935	positive regulation of nucleobase-containing compound metabolic process	GO_BiologicalProcess-EBI-QuickGO-GOA_20.11.2017_00h00	6.81046e-07	7.96824e-05	3.67221e-10	3.30499e-09	[4, 5, 6]	Group17	20.3435	379	None Specific Cluster	[ACVR1, ADCY1, ADRB1, AHI1, AHR, ALYREF, ARNTL, ASH1L, ATAD2, ATF4, ATF7IP, BAX, BEND3, BMPR2, BRCC3, CALM3, CAND1, CCM2, CCNE1, CCT2, CCT3, CD40, CD81, CDC42, CDKN2B, CGA, CHCHD2, CITED1, CLOCK, CNBP, COPS5, CREB3L3, CREBL2, CRTC1, CRTC2, CTNNB1, DBP, DDIT3, DDRGK1, DDX5, DKC1, DLX3, E2F4, ELK3, ENY2, ERLIN2, ERN1, ESRRA, ETV5, ETV6, EXOSC3, F2R, FAM168A, FOS, FOXN2, FUBP3, FZD7, GATA2, GLIS1, G…	[ABCA1, ADCY2, ADCY3, ADCY4, ADCY8, ADCYAP1R1, ADGRF1, AKT1, ALX4, ARID1B, ARID3A, ARID4B, ASPH, ATAD2B, ATF3, ATXN7, AUTS2, BABAM2, BAMBI, BCAS3, BCL11A, BMP10, BMP4, BMP7, BMPR1B, BRD4, BRPF1, BTG2, CALCOCO1, CALR, CARF, CASK, CDK12, CEBPG, CELF4, CREBBP, CSRNP3, CXXC1, DNM2, DRD1, DVL2, E2F2, EBF3, EIF2A, ELF1, EP300, EPC1, ERBB4, ESRRB, EYA4, FGF13, FGF4, FLCN, FOXN3, FOXO3, FOXO4, FSHR, GATA…	50.1319	49.8681	[ABCA1, ACVR1, ADCY1, ADCY2, ADCY3, ADCY4, ADCY8, ADCYAP1R1, ADGRF1, ADRB1, AHI1, AHR, AKT1, ALX4, ALYREF, ARID1B, ARID3A, ARID4B, ARNTL, ASH1L, ASPH, ATAD2, ATAD2B, ATF3, ATF4, ATF7IP, ATXN7, AUTS2, BABAM2, BAMBI, BAX, BCAS3, BCL11A, BEND3, BMP10, BMP4, BMP7, BMPR1B, BMPR2, BRCC3, BRD4, BRPF1, BTG2, CALCOCO1, CALM3, CALR, CAND1, CARF, CASK, CCM2, CCNE1, CCT2, CCT3, CD40, CD81, CDC42, CDK12, CDKN…
GO:0032879	regulation of localization	GO_BiologicalProcess-EBI-QuickGO-GOA_20.11.2017_00h00	5.16494e-12	1.21893e-09	2.7315e-24	6.28244e-23	[2, 3]	Group18	20.7863	571	None Specific Cluster	[AAK1, ABHD6, ACTN1, ACTN2, ACVR1, ADAM10, ADIPOR1, ADIPOR2, ADORA1, ADRA2A, AHI1, ANP32B, ANXA4, AP1AR, APLNR, APPL1, AQP1, ARG2, ARIH2, ARL2, ARNTL, ASPSCR1, ATF4, ATP5A1, ATP5B, ATP6AP1, ATPIF1, B2M, BAD, BAX, BCL2L1, BCL6, BCR, BET1L, BID, BMPR2, BNIP3L, C1QBP, CACNA1E, CACNG5, CALM3, CASR, CAV3, CBARP, CCM2, CCNE1, CCT2, CCT3, CD2AP, CD40, CD81, CDC42, CGA, CHERP, CHMP2A, CLIC2, CLIC5, CLOCK…	[ABAT, ABCA1, ABCA2, ABHD17A, ABR, ACAA2, ACACB, ACHE, ACKR3, ADAMTS9, ADARB1, ADCYAP1R1, ADGRG3, AKT1, ALOX12, ALOX12B, AMOTL1, ANK2, ANK3, ANO1, ANXA2, APOD, ARAP1, ASIC1, ASPH, ATG13, BAMBI, BBS4, BCAS3, BMF, BMP10, BMP4, BMP7, BRSK2, BTN2A2, C1QTNF1, C3, C3AR1, CABP1, CACNA1D, CACNA2D2, CALR, CAMK2B, CASK, CBL, CCK, CCR7, CCSAP, CD300A, CD300LF, CDH15, CDK6, CDKL2, CERS2, CHORDC1, CHRFAM7A, C…	46.7601	53.2399	[AAK1, ABAT, ABCA1, ABCA2, ABHD17A, ABHD6, ABR, ACAA2, ACACB, ACHE, ACKR3, ACTN1, ACTN2, ACVR1, ADAM10, ADAMTS9, ADARB1, ADCYAP1R1, ADGRG3, ADIPOR1, ADIPOR2, ADORA1, ADRA2A, AHI1, AKT1, ALOX12, ALOX12B, AMOTL1, ANK2, ANK3, ANO1, ANP32B, ANXA2, ANXA4, AP1AR, APLNR, APOD, APPL1, AQP1, ARAP1, ARG2, ARIH2, ARL2, ARNTL, ASIC1, ASPH, ASPSCR1, ATF4, ATG13, ATP5A1, ATP5B, ATP6AP1, ATPIF1, B2M, BAD, BAMBI…
GO:0051239	regulation of multicellular organismal process	GO_BiologicalProcess-EBI-QuickGO-GOA_20.11.2017_00h00	1.05049e-09	2.09047e-07	2.7315e-24	6.28244e-23	[2, 3]	Group18	20.1098	586	None Specific Cluster	[ACVR1, ADIPOR1, ADORA1, ADRA2A, ADRB1, AHI1, ANGPTL4, ANXA4, APLNR, AQP1, ARG2, ARHGAP35, ARNTL, ARRDC3, ATF4, ATP2B1, ATP2B2, ATP5A1, ATP5B, ATP6AP1, ATXN1L, B2M, BAD, BAX, BCL6, BCR, BMPR2, BTG1, C1QBP, CACNG5, CALM3, CAMSAP2, CAPRIN1, CASR, CAV3, CD2AP, CD40, CD9, CDC42, CDK5RAP1, CITED1, CLIC2, CLOCK, CNOT3, COPS2, CRCP, CRTC1, CTDP1, CTGF, CTNNB1, CTSL, CTSZ, CYSLTR2, DAG1, DDIT3, DDT, DDX5…	[ABAT, ABCA1, ABR, ACACB, ACTR2, ADAMTS12, ADAMTS18, ADAMTS7, ADAMTS9, ADGRB3, ADGRL1, AGO4, AKT1, ALOX12, ALOX12B, AMOTL1, ANK2, ANKRD6, ANXA2, AP2A2, APOD, ARHGAP44, ARX, ASAP1, ASPH, ATP2B3, ATRN, BAMBI, BASP1, BBS4, BCAS3, BCL11A, BMP10, BMP4, BMP7, BMPR1B, BTN2A2, C1QTNF1, C3, C3AR1, CACNA1D, CACNA2D2, CALR, CAMK2B, CBLN1, CCK, CCR7, CCSAP, CDH15, CDH4, CDK6, CEBPG, CELF4, CERS2, CHRFAM7A, C…	48.1229	51.8771	[ABAT, ABCA1, ABR, ACACB, ACTR2, ACVR1, ADAMTS12, ADAMTS18, ADAMTS7, ADAMTS9, ADGRB3, ADGRL1, ADIPOR1, ADORA1, ADRA2A, ADRB1, AGO4, AHI1, AKT1, ALOX12, ALOX12B, AMOTL1, ANGPTL4, ANK2, ANKRD6, ANXA2, ANXA4, AP2A2, APLNR, APOD, AQP1, ARG2, ARHGAP35, ARHGAP44, ARNTL, ARRDC3, ARX, ASAP1, ASPH, ATF4, ATP2B1, ATP2B2, ATP2B3, ATP5A1, ATP5B, ATP6AP1, ATRN, ATXN1L, B2M, BAD, BAMBI, BASP1, BAX, BBS4, BCAS3…
GO:0006810	transport	GO_BiologicalProcess-EBI-QuickGO-GOA_20.11.2017_00h00	3.07736e-19	8.67816e-17	2.7315e-24	6.28244e-23	[3]	Group18	20.076	1057	None Specific Cluster	[AAK1, ABCB6, ABCB9, ABI1, ACAP1, ACO1, ACTG1, ACTN1, ACTN2, ACTR1A, ADAM10, ADIPOR2, ADORA1, ADRA2A, AGAP1, AHI1, ALDOC, ALYREF, ANK1, ANO7, ANP32A, ANP32B, ANXA11, ANXA4, AP1AR, AP1S2, AP4B1, APBA1, APLNR, APPL1, AQP1, ARG2, ARIH2, ARL2, ARL3, ARL4C, ARNTL, ASPSCR1, ATF4, ATP11A, ATP2B1, ATP2B2, ATP5A1, ATP5B, ATP5C1, ATP5E, ATP5F1, ATP5G1, ATP5G3, ATP5H, ATP5J, ATP5J2, ATP6AP1, ATP6V0C, ATP6V0…	[A2M, ABAT, ABCA1, ABCA2, ABCC1, ABCF1, ABCF2, ABR, ACAA2, ACACA, ACACB, ACHE, ACKR3, ACTR2, ADAMTS9, ADCYAP1R1, ADD2, ADGRE5, ADGRG3, AGAP2, AHCTF1, AKT1, ALDOA, ALOX12B, AMPD3, ANK2, ANK3, ANKRD28, ANO1, ANO10, ANO8, ANXA2, AP1B1, AP1M1, AP2A2, AP5M1, APLP2, APOD, AQP4, ARHGAP44, ARMC8, ASAH1, ASIC1, ASIC4, ASPH, ATG13, ATG16L1, ATG9A, ATP2B3, ATP6V0A1, ATP7B, ATP9B, BAMBI, BBS4, BCAS3, BMF, BM…	56.2914	43.7086	[A2M, AAK1, ABAT, ABCA1, ABCA2, ABCB6, ABCB9, ABCC1, ABCF1, ABCF2, ABI1, ABR, ACAA2, ACACA, ACACB, ACAP1, ACHE, ACKR3, ACO1, ACTG1, ACTN1, ACTN2, ACTR1A, ACTR2, ADAM10, ADAMTS9, ADCYAP1R1, ADD2, ADGRE5, ADGRG3, ADIPOR2, ADORA1, ADRA2A, AGAP1, AGAP2, AHCTF1, AHI1, AKT1, ALDOA, ALDOC, ALOX12B, ALYREF, AMPD3, ANK1, ANK2, ANK3, ANKRD28, ANO1, ANO10, ANO7, ANO8, ANP32A, ANP32B, ANXA11, ANXA2, ANXA4, A…
GO:0008104	protein localization	GO_BiologicalProcess-EBI-QuickGO-GOA_20.11.2017_00h00	2.4947e-25	7.45915e-23	2.7315e-24	6.28244e-23	[3]	Group18	23.1518	642	None Specific Cluster	[AAK1, ABCB9, ACAP1, ACTN2, ADORA1, ADRA2A, AGAP1, AHI1, ALYREF, ANK1, ANP32B, ANXA4, AP1AR, AP1S2, AP4B1, APBA1, APPL1, ARG2, ARIH2, ARL2, ARL3, ARNTL, ASPSCR1, ATP6AP1, ATP6V0C, ATP6V0D1, ATP6V0E2, ATP6V1B1, ATP6V1D, ATP6V1E1, ATP6V1E2, ATP6V1F, ATPIF1, ATXN3, BAD, BAX, BBIP1, BCL2L1, BCL6, BCR, BET1L, BICD2, BID, BNIP3L, BSG, C12orf66, C16orf62, CACNA1E, CASR, CAV3, CCNE1, CCT2, CCT3, CD2AP, C…	[ABAT, ABCA1, ABHD17A, ACHE, ADAMTS9, AGAP2, AHCTF1, AKT1, ANK2, ANK3, ANO1, ANXA2, AP1B1, AP1M1, AP2A2, AP5M1, APOD, ARHGAP44, ASPH, ATG13, ATG16L1, ATG9A, ATP6V0A1, BAMBI, BBS4, BCAS3, BMF, BMP4, BMP7, BOD1, BRSK2, BTN2A2, C1QTNF1, C2orf71, CABP1, CACNA1D, CACNA2D2, CALR, CBLN1, CCR7, CDKL2, CEP83, CHORDC1, CLDN18, CLEC4E, CLEC6A, CLTCL1, CNST, CORO1C, CORO7, CSF1R, CSK, CUTA, DDX19B, DDX42, DE…	59.0343	40.9657	[AAK1, ABAT, ABCA1, ABCB9, ABHD17A, ACAP1, ACHE, ACTN2, ADAMTS9, ADORA1, ADRA2A, AGAP1, AGAP2, AHCTF1, AHI1, AKT1, ALYREF, ANK1, ANK2, ANK3, ANO1, ANP32B, ANXA2, ANXA4, AP1AR, AP1B1, AP1M1, AP1S2, AP2A2, AP4B1, AP5M1, APBA1, APOD, APPL1, ARG2, ARHGAP44, ARIH2, ARL2, ARL3, ARNTL, ASPH, ASPSCR1, ATG13, ATG16L1, ATG9A, ATP6AP1, ATP6V0A1, ATP6V0C, ATP6V0D1, ATP6V0E2, ATP6V1B1, ATP6V1D, ATP6V1E1, ATP6…
GO:0051649	establishment of localization in cell	GO_BiologicalProcess-EBI-QuickGO-GOA_20.11.2017_00h00	1.53687e-24	4.57986e-22	2.7315e-24	6.28244e-23	[3]	Group18	23.8508	550	None Specific Cluster	[ACTN2, ACTR1A, ADORA1, ADRA2A, ALYREF, ANK1, ANP32A, ANP32B, AP1AR, AP1S2, AP4B1, APBA1, APLNR, ARIH2, ARL3, ARL4C, ARNTL, ASPSCR1, ATP5A1, ATP5B, ATP5C1, ATP5E, ATP5F1, ATP5G1, ATP5G3, ATP5H, ATP5J, ATP5J2, ATP6V0D1, ATPIF1, ATXN1, BACH2, BAD, BAX, BCL2L1, BCL6, BCR, BET1L, BICD2, BID, BLOC1S4, BNIP3, BNIP3L, CALM3, CCDC88C, CDC40, CDC42, CEP57, CHERP, CHMP2A, CHMP4B, CHMP5, CHMP6, CHTOP, CITED…	[ABCA1, ABCA2, ACAA2, ACACA, ACACB, ACTR2, ADCYAP1R1, AKT1, ANK2, ANK3, ANKRD28, ANO1, ANXA2, AP1B1, AP1M1, AP2A2, AP5M1, APOD, ARHGAP44, ASIC1, ASPH, ATG13, ATP7B, BAMBI, BBS4, BCAS3, BMF, BMP4, BMP7, BOD1, BRSK2, CABP1, CALR, CAPZA1, CAPZB, CASK, CBL, CCR7, CD300A, CDH15, CDKL2, CES1, CHORDC1, CLTCL1, CORO7, DDX19B, DENND1A, DENND1B, DNM2, DOC2B, DRD1, DRD4, DTNBP1, DYNC1H1, EFNA5, EHD2, EMP2, …	58.7273	41.2727	[ABCA1, ABCA2, ACAA2, ACACA, ACACB, ACTN2, ACTR1A, ACTR2, ADCYAP1R1, ADORA1, ADRA2A, AKT1, ALYREF, ANK1, ANK2, ANK3, ANKRD28, ANO1, ANP32A, ANP32B, ANXA2, AP1AR, AP1B1, AP1M1, AP1S2, AP2A2, AP4B1, AP5M1, APBA1, APLNR, APOD, ARHGAP44, ARIH2, ARL3, ARL4C, ARNTL, ASIC1, ASPH, ASPSCR1, ATG13, ATP5A1, ATP5B, ATP5C1, ATP5E, ATP5F1, ATP5G1, ATP5G3, ATP5H, ATP5J, ATP5J2, ATP6V0D1, ATP7B, ATPIF1, ATXN1, B…
GO:0070727	cellular macromolecule localization	GO_BiologicalProcess-EBI-QuickGO-GOA_20.11.2017_00h00	1.58808e-24	4.71661e-22	2.7315e-24	6.28244e-23	[3]	Group18	24.8669	467	Specific for Cluster #1	[ACTN2, ADORA1, AHI1, ALYREF, ANK1, ANP32B, AP1AR, AP1S2, AP4B1, APBA1, APPL1, ARIH2, ARL2, ARL3, ARNTL, ASPSCR1, ATP6V1D, ATPIF1, BAD, BAX, BBIP1, BCL2L1, BCL6, BCR, BICD2, BID, BNIP3L, BSG, C12orf66, CAV3, CCNE1, CCT2, CCT3, CD2AP, CD81, CDC40, CDC42, CEP57, CHERP, CHMP4B, CHTOP, CNTNAP1, COPB2, CPE, CTDSP2, CTDSPL2, CTNNB1, DAG1, DCLK2, DDIT3, DDRGK1, DKC1, DNM1L, DPH6, DYNLL1, DYNLL2, EHD3, E…	[ABHD17A, AKT1, ANK2, ANK3, ANXA2, AP1B1, AP1M1, AP2A2, APOD, ARHGAP44, ASPH, ATG13, ATG16L1, ATG9A, BAMBI, BBS4, BCAS3, BMF, BMP4, BMP7, BOD1, BRSK2, C2orf71, CABP1, CALR, CDKL2, CEP83, CHORDC1, CLDN18, CLTCL1, CNST, CSK, DDX19B, DLG2, DRD1, DVL2, EFR3B, EHD2, EMP2, ERBB4, FAM53B, FAM83H, FGF13, FIP1L1, FLCN, FLNA, FRMD6, GAK, GAS8, GOLGA4, GPER1, GRTP1, GSK3B, H2AFY, HHAT, HSPB1, HTRA2, ICK, IC…	61.6702	38.3298	[ABHD17A, ACTN2, ADORA1, AHI1, AKT1, ALYREF, ANK1, ANK2, ANK3, ANP32B, ANXA2, AP1AR, AP1B1, AP1M1, AP1S2, AP2A2, AP4B1, APBA1, APOD, APPL1, ARHGAP44, ARIH2, ARL2, ARL3, ARNTL, ASPH, ASPSCR1, ATG13, ATG16L1, ATG9A, ATP6V1D, ATPIF1, BAD, BAMBI, BAX, BBIP1, BBS4, BCAS3, BCL2L1, BCL6, BCR, BICD2, BID, BMF, BMP4, BMP7, BNIP3L, BOD1, BRSK2, BSG, C12orf66, C2orf71, CABP1, CALR, CAV3, CCNE1, CCT2, CCT3, …
GO:0032880	regulation of protein localization	GO_BiologicalProcess-EBI-QuickGO-GOA_20.11.2017_00h00	8.99398e-11	1.96968e-08	2.7315e-24	6.28244e-23	[3, 4]	Group18	23.5081	260	None Specific Cluster	[AAK1, ACTN2, ADRA2A, ANP32B, ANXA4, APPL1, ARG2, ARIH2, ARL2, ARNTL, ATPIF1, BAD, BCL2L1, BID, BNIP3L, CACNA1E, CASR, CAV3, CCNE1, CCT2, CCT3, CD2AP, CD40, CDC42, CHERP, CLOCK, CPT1A, CTDSPL2, CTNNB1, DCLK2, DDRGK1, DKC1, DNM1L, DPH6, DYNLL1, DYNLL2, ENY2, EPB41, F2R, FIS1, FKBP1A, FYN, FZD7, GAPDH, GAPVD1, GCK, GNAQ, GNL3, GSN, HADH, HAX1, HES1, HIF1A, HSP90AB1, HSPA8, HYAL2, ITGB1, JAGN1, JUP,…	[ABAT, ABHD17A, ACHE, AKT1, ANK3, ANO1, APOD, ASPH, ATG13, BAMBI, BCAS3, BMF, BMP4, BMP7, BRSK2, BTN2A2, C1QTNF1, CABP1, CACNA1D, CACNA2D2, CCR7, CDKL2, CHORDC1, CLDN18, CLEC4E, CLEC6A, CNST, CSF1R, CSK, DISP1, DOC2B, DRD4, EFNA5, ENSA, ERBB4, FLCN, FLNA, FN1, FOXP1, GNAS, GPER1, GPI, GPR68, GSK3B, H2AFY, HHAT, HMGN3, HTRA2, ITPR1, ITPR2, IWS1, KANK1, KCNB1, KEAP1, KIF5B, LEP, LITAF, LPL, MAPK1, …	53.4615	46.5385	[AAK1, ABAT, ABHD17A, ACHE, ACTN2, ADRA2A, AKT1, ANK3, ANO1, ANP32B, ANXA4, APOD, APPL1, ARG2, ARIH2, ARL2, ARNTL, ASPH, ATG13, ATPIF1, BAD, BAMBI, BCAS3, BCL2L1, BID, BMF, BMP4, BMP7, BNIP3L, BRSK2, BTN2A2, C1QTNF1, CABP1, CACNA1D, CACNA1E, CACNA2D2, CASR, CAV3, CCNE1, CCR7, CCT2, CCT3, CD2AP, CD40, CDC42, CDKL2, CHERP, CHORDC1, CLDN18, CLEC4E, CLEC6A, CLOCK, CNST, CPT1A, CSF1R, CSK, CTDSPL2, CT…
GO:0032940	secretion by cell	GO_BiologicalProcess-EBI-QuickGO-GOA_20.11.2017_00h00	4.34235e-07	5.42794e-05	2.7315e-24	6.28244e-23	[2, 5]	Group18	20.9121	321	None Specific Cluster	[ACTN1, ACTN2, ADAM10, ADORA1, ADRA2A, ALDOC, ANK1, ANXA4, APBA1, AQP1, ARG2, ARL2, ARNTL, ATP11A, ATP6AP1, ATP6V0C, ATP6V1D, B2M, BAD, BCR, BRPF3, C16orf62, CACNA1E, CAND1, CAPN1, CASR, CAT, CBARP, CCM2, CCT2, CD40, CD9, CHMP2A, CKAP4, CLOCK, COPS5, CPLX2, CPT1A, CRAT, CREG1, CSTB, CTGF, CTSD, CTSZ, CYB5R3, DBNL, DNM1L, DYNLL1, EEF2, ENPP4, ENY2, EXOC2, EXOC4, F2R, F3, FGL2, FTH1, GAA, GAPDH, GA…	[A2M, ABAT, ABCA1, ABR, ACHE, ACTR2, ADGRE5, ADGRG3, ALDOA, AMPD3, ANO1, ANXA2, AP1M1, AP2A2, APLP2, ARHGAP44, ARMC8, ASAH1, ASIC1, ATP6V0A1, BRSK2, BTN2A2, C1QTNF1, C3, C3AR1, CACNA1D, CACNA2D2, CASK, CBL, CBLN1, CCK, CCR7, CD300A, CHORDC1, CHRFAM7A, CHRNA4, CLEC4E, CLEC6A, CPB2, CSF1R, DISP1, DNAJC3, DOC2B, DOCK2, DRD4, DTNBP1, DYNC1H1, EFNA5, EGFL7, ENSA, FFAR3, FLNA, FN1, FOXP1, FRMPD3, FURIN…	54.8287	45.1713	[A2M, ABAT, ABCA1, ABR, ACHE, ACTN1, ACTN2, ACTR2, ADAM10, ADGRE5, ADGRG3, ADORA1, ADRA2A, ALDOA, ALDOC, AMPD3, ANK1, ANO1, ANXA2, ANXA4, AP1M1, AP2A2, APBA1, APLP2, AQP1, ARG2, ARHGAP44, ARL2, ARMC8, ARNTL, ASAH1, ASIC1, ATP11A, ATP6AP1, ATP6V0A1, ATP6V0C, ATP6V1D, B2M, BAD, BCR, BRPF3, BRSK2, BTN2A2, C16orf62, C1QTNF1, C3, C3AR1, CACNA1D, CACNA1E, CACNA2D2, CAND1, CAPN1, CASK, CASR, CAT, CBARP,…
GO:0045184	establishment of protein localization	GO_BiologicalProcess-EBI-QuickGO-GOA_20.11.2017_00h00	2.37751e-21	6.94234e-19	2.7315e-24	6.28244e-23	[3, 4]	Group18	23.5133	514	Specific for Cluster #1	[ABCB9, ACAP1, ADORA1, ADRA2A, AGAP1, ALYREF, ANP32B, ANXA4, AP1AR, AP1S2, AP4B1, APBA1, ARG2, ARIH2, ARL2, ARL3, ARNTL, ASPSCR1, ATP6AP1, ATP6V0C, ATP6V0D1, ATP6V0E2, ATP6V1B1, ATP6V1D, ATP6V1E1, ATP6V1E2, ATP6V1F, ATPIF1, BAD, BAX, BBIP1, BCL6, BCR, BET1L, BICD2, BID, BNIP3L, C16orf62, CACNA1E, CASR, CCT2, CD40, CDC40, CDC42, CEP57, CHERP, CHMP2A, CHMP4B, CHMP5, CHMP6, CHTOP, CLOCK, COPB2, CPT1…	[ABAT, ABCA1, ACHE, ADAMTS9, AGAP2, AHCTF1, AKT1, ANK2, ANK3, ANO1, AP1B1, AP1M1, AP2A2, AP5M1, APOD, ARHGAP44, ASPH, ATG13, ATG16L1, ATG9A, ATP6V0A1, BAMBI, BBS4, BCAS3, BMF, BMP4, BMP7, BRSK2, BTN2A2, C1QTNF1, CABP1, CACNA1D, CACNA2D2, CALR, CBLN1, CCR7, CDKL2, CHORDC1, CLEC4E, CLEC6A, CLTCL1, CNST, CORO1C, CORO7, CSF1R, CSK, DDX19B, DENND1A, DENND1B, DISP1, DNM2, DOC2B, DRD1, DRD4, EFNA5, ENSA…	60.7004	39.2996	[ABAT, ABCA1, ABCB9, ACAP1, ACHE, ADAMTS9, ADORA1, ADRA2A, AGAP1, AGAP2, AHCTF1, AKT1, ALYREF, ANK2, ANK3, ANO1, ANP32B, ANXA4, AP1AR, AP1B1, AP1M1, AP1S2, AP2A2, AP4B1, AP5M1, APBA1, APOD, ARG2, ARHGAP44, ARIH2, ARL2, ARL3, ARNTL, ASPH, ASPSCR1, ATG13, ATG16L1, ATG9A, ATP6AP1, ATP6V0A1, ATP6V0C, ATP6V0D1, ATP6V0E2, ATP6V1B1, ATP6V1D, ATP6V1E1, ATP6V1E2, ATP6V1F, ATPIF1, BAD, BAMBI, BAX, BBIP1, B…
GO:0046907	intracellular transport	GO_BiologicalProcess-EBI-QuickGO-GOA_20.11.2017_00h00	6.90857e-23	2.02421e-20	2.7315e-24	6.28244e-23	[3, 4]	Group18	24.2348	483	Specific for Cluster #1	[ACTN2, ACTR1A, ADORA1, ALYREF, ANK1, ANP32A, ANP32B, AP1AR, AP1S2, AP4B1, APBA1, ARIH2, ARL3, ARL4C, ARNTL, ASPSCR1, ATP5A1, ATP5B, ATP5C1, ATP5E, ATP5F1, ATP5G1, ATP5G3, ATP5H, ATP5J, ATP5J2, ATP6V0D1, ATPIF1, ATXN1, BACH2, BAD, BAX, BCL2L1, BCL6, BCR, BET1L, BICD2, BID, BLOC1S4, BNIP3, BNIP3L, CCDC88C, CDC40, CDC42, CEP57, CHERP, CHMP2A, CHMP4B, CHMP5, CHMP6, CHTOP, CITED1, COPB2, CPLX2, CPT1A…	[ABCA1, ABCA2, ACAA2, ACACA, ACACB, ACTR2, AKT1, ANK2, ANK3, ANKRD28, ANXA2, AP1B1, AP1M1, AP2A2, AP5M1, APOD, ARHGAP44, ASPH, ATG13, ATP7B, BAMBI, BBS4, BCAS3, BMF, BMP4, BMP7, BRSK2, CABP1, CALR, CAPZA1, CAPZB, CBL, CD300A, CDH15, CDKL2, CES1, CHORDC1, CLTCL1, CORO7, DDX19B, DENND1A, DENND1B, DNM2, DOC2B, DRD1, DTNBP1, DYNC1H1, EHD2, EMP2, ERBB4, F10, FAM53B, FGF14, FIP1L1, FLNA, FNBP1L, GAK, G…	61.2836	38.7164	[ABCA1, ABCA2, ACAA2, ACACA, ACACB, ACTN2, ACTR1A, ACTR2, ADORA1, AKT1, ALYREF, ANK1, ANK2, ANK3, ANKRD28, ANP32A, ANP32B, ANXA2, AP1AR, AP1B1, AP1M1, AP1S2, AP2A2, AP4B1, AP5M1, APBA1, APOD, ARHGAP44, ARIH2, ARL3, ARL4C, ARNTL, ASPH, ASPSCR1, ATG13, ATP5A1, ATP5B, ATP5C1, ATP5E, ATP5F1, ATP5G1, ATP5G3, ATP5H, ATP5J, ATP5J2, ATP6V0D1, ATP7B, ATPIF1, ATXN1, BACH2, BAD, BAMBI, BAX, BBS4, BCAS3, BCL…
GO:0051049	regulation of transport	GO_BiologicalProcess-EBI-QuickGO-GOA_20.11.2017_00h00	1.05734e-09	2.09353e-07	2.7315e-24	6.28244e-23	[3, 4]	Group18	21.119	419	None Specific Cluster	[AAK1, ACTN2, ADIPOR2, ADORA1, ADRA2A, AHI1, ANP32B, ANXA4, APLNR, APPL1, AQP1, ARG2, ARIH2, ARL2, ARNTL, ASPSCR1, ATF4, ATP6AP1, ATPIF1, B2M, BAD, BAX, BCR, BET1L, BID, BNIP3L, CACNA1E, CACNG5, CALM3, CASR, CAV3, CBARP, CCM2, CD2AP, CD40, CDC42, CHERP, CHMP2A, CLIC2, CLIC5, CLOCK, COPS2, CPLX2, CPT1A, CRBN, CREBL2, CTDSP2, CTDSPL2, CTNNB1, DNM1L, DPH6, DYNLL1, DYNLL2, EHD3, ENY2, F2R, F3, FIS1, …	[ABAT, ABCA1, ABCA2, ABR, ACAA2, ACHE, ADCYAP1R1, AKT1, ALOX12B, ANK2, ANK3, ANO1, ANXA2, APOD, ASIC1, ASPH, ATG13, BAMBI, BCAS3, BMF, BMP4, BMP7, BRSK2, BTN2A2, C1QTNF1, C3, CABP1, CACNA1D, CACNA2D2, CALR, CAMK2B, CASK, CBL, CCK, CCR7, CD300A, CD300LF, CDH15, CDKL2, CHORDC1, CHRFAM7A, CHRNA4, CLCN2, CLEC4E, CLEC6A, CLIC1, CLTCL1, CNGA1, CNKSR3, CNST, CPB2, CRY2, CSF1R, CSK, CTTNBP2NL, CXXC1, CYP…	47.9714	52.0286	[AAK1, ABAT, ABCA1, ABCA2, ABR, ACAA2, ACHE, ACTN2, ADCYAP1R1, ADIPOR2, ADORA1, ADRA2A, AHI1, AKT1, ALOX12B, ANK2, ANK3, ANO1, ANP32B, ANXA2, ANXA4, APLNR, APOD, APPL1, AQP1, ARG2, ARIH2, ARL2, ARNTL, ASIC1, ASPH, ASPSCR1, ATF4, ATG13, ATP6AP1, ATPIF1, B2M, BAD, BAMBI, BAX, BCAS3, BCR, BET1L, BID, BMF, BMP4, BMP7, BNIP3L, BRSK2, BTN2A2, C1QTNF1, C3, CABP1, CACNA1D, CACNA1E, CACNA2D2, CACNG5, CALM…
GO:0051050	positive regulation of transport	GO_BiologicalProcess-EBI-QuickGO-GOA_20.11.2017_00h00	5.13533e-07	6.21375e-05	2.7315e-24	6.28244e-23	[2, 3, 4, 5]	Group18	21.9582	231	None Specific Cluster	[ACTN2, ADIPOR2, ADORA1, ADRA2A, AHI1, ANP32B, APLNR, AQP1, ARIH2, ATP6AP1, ATPIF1, B2M, BAD, BAX, BCR, BID, CALM3, CASR, CAV3, CDC42, CHERP, CHMP2A, CREBL2, CTDSP2, CTDSPL2, DNM1L, DPH6, DYNLL1, DYNLL2, EHD3, F2R, F3, FIS1, FYN, G6PD, GAPDH, GATA2, GCK, GSTO1, HES1, HIF1A, HNRNPC, HNRNPK, HOMER1, HSP90AB1, HYAL2, ITGB2, JUP, KARS, LGALS9, LGALSL, LRRC38, MBD1, MFF, MSN, MYOM1, NFKBIA, NKAP, NLRP…	[ABAT, ABCA1, ABR, ACHE, ADCYAP1R1, AKT1, ALOX12B, ANK2, ANK3, ANO1, ANXA2, ASPH, ATG13, BAMBI, BCAS3, BMF, BMP4, C1QTNF1, C3, CACNA1D, CALR, CASK, CBL, CCK, CD300LF, CDH15, CDKL2, CHORDC1, CLEC4E, CLEC6A, CLTCL1, CNKSR3, CNST, CPB2, CSF1R, CXXC1, CYP19A1, DNM2, DOC2B, DOCK2, DRD1, DRD4, DTNBP1, DYNC1H1, EHD2, ERBB4, FFAR3, FGF14, FLNA, GDNF, GPER1, GPI, GPR68, GSK3B, HHAT, HTRA2, ILDR1, KANK1, K…	45.4545	54.5455	[ABAT, ABCA1, ABR, ACHE, ACTN2, ADCYAP1R1, ADIPOR2, ADORA1, ADRA2A, AHI1, AKT1, ALOX12B, ANK2, ANK3, ANO1, ANP32B, ANXA2, APLNR, AQP1, ARIH2, ASPH, ATG13, ATP6AP1, ATPIF1, B2M, BAD, BAMBI, BAX, BCAS3, BCR, BID, BMF, BMP4, C1QTNF1, C3, CACNA1D, CALM3, CALR, CASK, CASR, CAV3, CBL, CCK, CD300LF, CDC42, CDH15, CDKL2, CHERP, CHMP2A, CHORDC1, CLEC4E, CLEC6A, CLTCL1, CNKSR3, CNST, CPB2, CREBL2, CSF1R, C…
GO:0051270	regulation of cellular component movement	GO_BiologicalProcess-EBI-QuickGO-GOA_20.11.2017_00h00	0.00193755	0.0484388	2.7315e-24	6.28244e-23	[3, 4]	Group18	20	182	Specific for Cluster #2	[ABHD6, ACTN1, ACVR1, ADAM10, ADIPOR1, ADORA1, ADRA2A, AP1AR, AQP1, ATP5A1, ATP5B, BCL6, BCR, BMPR2, C1QBP, CAV3, CD40, CD81, CGA, DAG1, DDRGK1, DDT, DSG2, DYNLL1, F2R, F3, FYN, GNA12, GPR183, HAS2, HBEGF, HIF1A, HYAL2, IGFBP3, INSM1, JUN, JUP, KARS, LGALS9, MACF1, MIEN1, MSN, PADI2, PAK1, PDCD6, PDE4D, PHPT1, PLPP3, PREX1, PTAFR, RACK1, RCC2, RPL10, RPS19, RPSA, RTN4, SCRT1, SINHCAF, SOD2, SSH1,…	[ABR, ACKR3, ADAMTS9, ADARB1, ADGRG3, AKT1, ALOX12, AMOTL1, ANK2, APOD, ARAP1, BBS4, BCAS3, BMP10, BMP4, BMP7, C3AR1, CALR, CCR7, CCSAP, CD300A, CDK6, CERS2, COL18A1, CORO1C, CSF1, CSF1R, CYGB, CYP19A1, DLEC1, DOCK1, DOCK10, DRD1, EMP2, ERBB4, F10, FAM83H, FGF13, FGF4, FLCN, FLNA, FLRT2, FN1, FOXO4, FOXP1, GAB1, GATA4, GNA13, GPER1, HAS1, HSPB1, ITGA6, JAG1, JAG2, KANK1, KIF2A, LAMB1, LAMP1, LDB2…	39.011	60.989	[ABHD6, ABR, ACKR3, ACTN1, ACVR1, ADAM10, ADAMTS9, ADARB1, ADGRG3, ADIPOR1, ADORA1, ADRA2A, AKT1, ALOX12, AMOTL1, ANK2, AP1AR, APOD, AQP1, ARAP1, ATP5A1, ATP5B, BBS4, BCAS3, BCL6, BCR, BMP10, BMP4, BMP7, BMPR2, C1QBP, C3AR1, CALR, CAV3, CCR7, CCSAP, CD300A, CD40, CD81, CDK6, CERS2, CGA, COL18A1, CORO1C, CSF1, CSF1R, CYGB, CYP19A1, DAG1, DDRGK1, DDT, DLEC1, DOCK1, DOCK10, DRD1, DSG2, DYNLL1, EMP2,…
GO:0060341	regulation of cellular localization	GO_BiologicalProcess-EBI-QuickGO-GOA_20.11.2017_00h00	1.54996e-13	3.89039e-11	2.7315e-24	6.28244e-23	[3, 4]	Group18	25.1791	246	None Specific Cluster	[ACTN2, ADRA2A, ANP32B, APLNR, APPL1, ARIH2, ATPIF1, BAD, BAX, BCL2L1, BID, BNIP3L, CALM3, CAV3, CCNE1, CCT2, CCT3, CD2AP, CDC42, CHERP, CLIC2, CTDSP2, CTDSPL2, CTNNB1, DCLK2, DDRGK1, DKC1, DNM1L, DPH6, DYNLL1, DYNLL2, ENY2, EPB41, F2R, FIS1, FKBP1A, FYN, FZD7, GATA2, GNAQ, GNL3, GOSR1, GRIK5, GSN, GSTO1, HAX1, HES1, HIF1A, HSP90AB1, HSPA1A, HYAL2, ITGB1, JAGN1, JPH3, JUP, KALRN, KCNAB2, LEPROTL1…	[ABCA2, ABHD17A, ACAA2, ADCYAP1R1, AKT1, ANK2, ANK3, ANO1, ANXA2, APOD, ASIC1, ASPH, ATG13, BAMBI, BCAS3, BMF, BMP4, BMP7, BRSK2, CABP1, CD300A, CDH15, CDKL2, CHORDC1, CLDN18, CNST, CSK, DRD1, DRD4, DTNBP1, DYNC1H1, EFNA5, EHD2, ERBB4, FGF14, FLCN, FLNA, GDNF, GPER1, GPR68, GSK3B, H2AFY, HHAT, HMGN3, HTRA2, IWS1, JPH1, KANK1, KCNB1, KEAP1, KIF5B, LAMP1, LEP, LITAF, MAP2K2, MAPK1, MAPK7, MAPT, MBT…	50	50	[ABCA2, ABHD17A, ACAA2, ACTN2, ADCYAP1R1, ADRA2A, AKT1, ANK2, ANK3, ANO1, ANP32B, ANXA2, APLNR, APOD, APPL1, ARIH2, ASIC1, ASPH, ATG13, ATPIF1, BAD, BAMBI, BAX, BCAS3, BCL2L1, BID, BMF, BMP4, BMP7, BNIP3L, BRSK2, CABP1, CALM3, CAV3, CCNE1, CCT2, CCT3, CD2AP, CD300A, CDC42, CDH15, CDKL2, CHERP, CHORDC1, CLDN18, CLIC2, CNST, CSK, CTDSP2, CTDSPL2, CTNNB1, DCLK2, DDRGK1, DKC1, DNM1L, DPH6, DRD1, DRD4…
GO:0016192	vesicle-mediated transport	GO_BiologicalProcess-EBI-QuickGO-GOA_20.11.2017_00h00	6.60872e-05	0.00330436	2.7315e-24	6.28244e-23	[4]	Group18	19.3281	397	None Specific Cluster	[AAK1, ABI1, ACTG1, ACTN1, ACTN2, ACTR1A, ADAM10, ADORA1, ADRA2A, AHI1, ALDOC, ANK1, ANXA11, AP1AR, AP1S2, AP4B1, ARL3, ARL4C, ATP11A, ATP6AP1, ATP6V0C, ATP6V1D, B2M, BCL2L1, BCR, BET1L, BICD2, BLOC1S4, BNIP1, BRPF3, C16orf62, CAND1, CAPN1, CAT, CAV3, CBARP, CCT2, CD2AP, CD81, CD9, CDC42, CDC42SE2, CHMP2A, CHMP4B, CHMP5, CKAP4, COPB2, COPS5, CPLX2, CRAT, CREG1, CSNK1G2, CSTB, CTNNB1, CTSD, CTSZ, …	[A2M, ABCA1, ABR, ACHE, ACKR3, ACTR2, ADAMTS9, ADGRE5, ADGRG3, ALDOA, AMPD3, ANK2, ANK3, ANKRD28, ANXA2, AP1B1, AP1M1, AP2A2, APLP2, ARHGAP44, ARMC8, ASAH1, ATP6V0A1, ATP9B, BCAS3, BRSK2, C3, C3AR1, CALR, CAPZA1, CAPZB, CBL, CD300A, CD300LF, CEP83, CES1, CHORDC1, CHRFAM7A, CLTCL1, CNST, CORO1C, CORO7, CSK, CSNK1G1, CYTH1, CYTH3, DENND1A, DENND1B, DNAJC3, DNM2, DOC2B, DOCK1, DOCK2, DPYSL2, DTNBP1,…	54.6599	45.3401	[A2M, AAK1, ABCA1, ABI1, ABR, ACHE, ACKR3, ACTG1, ACTN1, ACTN2, ACTR1A, ACTR2, ADAM10, ADAMTS9, ADGRE5, ADGRG3, ADORA1, ADRA2A, AHI1, ALDOA, ALDOC, AMPD3, ANK1, ANK2, ANK3, ANKRD28, ANXA11, ANXA2, AP1AR, AP1B1, AP1M1, AP1S2, AP2A2, AP4B1, APLP2, ARHGAP44, ARL3, ARL4C, ARMC8, ASAH1, ATP11A, ATP6AP1, ATP6V0A1, ATP6V0C, ATP6V1D, ATP9B, B2M, BCAS3, BCL2L1, BCR, BET1L, BICD2, BLOC1S4, BNIP1, BRPF3, BR…
GO:0034613	cellular protein localization	GO_BiologicalProcess-EBI-QuickGO-GOA_20.11.2017_00h00	2.56655e-24	7.59698e-22	2.7315e-24	6.28244e-23	[4]	Group18	24.8394	464	Specific for Cluster #1	[ACTN2, ADORA1, AHI1, ALYREF, ANK1, ANP32B, AP1AR, AP1S2, AP4B1, APBA1, APPL1, ARIH2, ARL2, ARL3, ARNTL, ASPSCR1, ATP6V1D, ATPIF1, BAD, BAX, BBIP1, BCL2L1, BCL6, BCR, BICD2, BID, BNIP3L, BSG, C12orf66, CAV3, CCNE1, CCT2, CCT3, CD2AP, CD81, CDC40, CDC42, CEP57, CHERP, CHMP4B, CHTOP, CNTNAP1, COPB2, CPE, CTDSP2, CTDSPL2, CTNNB1, DAG1, DCLK2, DDIT3, DDRGK1, DKC1, DNM1L, DPH6, DYNLL1, DYNLL2, EHD3, E…	[ABHD17A, AKT1, ANK2, ANK3, ANXA2, AP1B1, AP1M1, AP2A2, APOD, ARHGAP44, ASPH, ATG13, ATG16L1, ATG9A, BAMBI, BBS4, BCAS3, BMF, BMP4, BMP7, BOD1, BRSK2, C2orf71, CABP1, CALR, CDKL2, CEP83, CHORDC1, CLDN18, CLTCL1, CNST, CSK, DDX19B, DLG2, DRD1, DVL2, EFR3B, EHD2, EMP2, ERBB4, FAM53B, FAM83H, FGF13, FIP1L1, FLCN, FLNA, FRMD6, GAK, GAS8, GOLGA4, GPER1, GRTP1, GSK3B, H2AFY, HHAT, HSPB1, HTRA2, ICK, IC…	61.8534	38.1466	[ABHD17A, ACTN2, ADORA1, AHI1, AKT1, ALYREF, ANK1, ANK2, ANK3, ANP32B, ANXA2, AP1AR, AP1B1, AP1M1, AP1S2, AP2A2, AP4B1, APBA1, APOD, APPL1, ARHGAP44, ARIH2, ARL2, ARL3, ARNTL, ASPH, ASPSCR1, ATG13, ATG16L1, ATG9A, ATP6V1D, ATPIF1, BAD, BAMBI, BAX, BBIP1, BBS4, BCAS3, BCL2L1, BCL6, BCR, BICD2, BID, BMF, BMP4, BMP7, BNIP3L, BOD1, BRSK2, BSG, C12orf66, C2orf71, CABP1, CALR, CAV3, CCNE1, CCT2, CCT3, …
GO:0046903	secretion	GO_BiologicalProcess-EBI-QuickGO-GOA_20.11.2017_00h00	1.22141e-06	0.000135577	2.7315e-24	6.28244e-23	[4]	Group18	20.4884	344	None Specific Cluster	[ACTN1, ACTN2, ADAM10, ADORA1, ADRA2A, ALDOC, ANK1, ANXA4, APBA1, AQP1, ARG2, ARL2, ARNTL, ATP11A, ATP6AP1, ATP6V0C, ATP6V1D, B2M, BAD, BCR, BRPF3, C16orf62, CACNA1E, CAND1, CAPN1, CASR, CAT, CBARP, CCM2, CCT2, CD40, CD9, CHMP2A, CKAP4, CLOCK, COPS2, COPS5, CPLX2, CPT1A, CRAT, CREG1, CSTB, CTGF, CTSD, CTSZ, CYB5R3, DBNL, DNM1L, DYNLL1, EEF2, ENPP4, ENY2, EXOC2, EXOC4, F2R, F3, FGL2, FTH1, GAA, GA…	[A2M, ABAT, ABCA1, ABR, ACHE, ACTR2, ADGRE5, ADGRG3, ALDOA, ALOX12B, AMPD3, ANO1, ANXA2, AP1M1, AP2A2, APLP2, ARHGAP44, ARMC8, ASAH1, ASIC1, ATP6V0A1, ATP7B, BRSK2, BTN2A2, C1QTNF1, C3, C3AR1, CACNA1D, CACNA2D2, CASK, CBL, CBLN1, CCK, CCR7, CD300A, CHORDC1, CHRFAM7A, CHRNA4, CLEC4E, CLEC6A, CPB2, CSF1R, CXXC1, CYP19A1, DISP1, DNAJC3, DOC2B, DOCK2, DRD4, DTNBP1, DYNC1H1, EFNA5, EGFL7, ENSA, ERBB4,…	54.3605	45.6395	[A2M, ABAT, ABCA1, ABR, ACHE, ACTN1, ACTN2, ACTR2, ADAM10, ADGRE5, ADGRG3, ADORA1, ADRA2A, ALDOA, ALDOC, ALOX12B, AMPD3, ANK1, ANO1, ANXA2, ANXA4, AP1M1, AP2A2, APBA1, APLP2, AQP1, ARG2, ARHGAP44, ARL2, ARMC8, ARNTL, ASAH1, ASIC1, ATP11A, ATP6AP1, ATP6V0A1, ATP6V0C, ATP6V1D, ATP7B, B2M, BAD, BCR, BRPF3, BRSK2, BTN2A2, C16orf62, C1QTNF1, C3, C3AR1, CACNA1D, CACNA1E, CACNA2D2, CAND1, CAPN1, CASK, C…
GO:0071702	organic substance transport	GO_BiologicalProcess-EBI-QuickGO-GOA_20.11.2017_00h00	6.72658e-15	1.74891e-12	2.7315e-24	6.28244e-23	[4]	Group18	21.2565	609	None Specific Cluster	[ABCB6, ABCB9, ACAP1, ADIPOR2, ADORA1, ADRA2A, AGAP1, ALYREF, ANO7, ANP32B, ANXA4, AP1AR, AP1S2, AP4B1, APBA1, APPL1, AQP1, ARG2, ARIH2, ARL2, ARL3, ARNTL, ASPSCR1, ATP11A, ATP6AP1, ATP6V0C, ATP6V0D1, ATP6V0E2, ATP6V1B1, ATP6V1D, ATP6V1E1, ATP6V1E2, ATP6V1F, ATP8B1, ATPIF1, BAD, BBIP1, BCL6, BCR, BET1L, BICD2, BID, BNIP3L, BSG, C16orf62, CA13, CA4, CACNA1E, CASR, CD40, CDC40, CDC42, CEP57, CHERP,…	[ABAT, ABCA1, ABCA2, ABCC1, ACACA, ACACB, ACHE, ADAMTS9, AGAP2, AHCTF1, AKT1, ALOX12B, ANK2, ANK3, ANO1, ANXA2, AP1B1, AP1M1, AP2A2, AP5M1, APOD, ARHGAP44, ASPH, ATG13, ATG16L1, ATG9A, ATP6V0A1, ATP9B, BAMBI, BBS4, BCAS3, BMP4, BMP7, BRSK2, BTN2A2, C1QTNF1, C3, CABP1, CACNA1D, CACNA2D2, CALR, CBLN1, CCK, CCR7, CDKL2, CES1, CHORDC1, CHRFAM7A, CHRNA4, CLEC4E, CLEC6A, CLTCL1, CNST, CORO7, CSF1R, CSK…	59.1133	40.8867	[ABAT, ABCA1, ABCA2, ABCB6, ABCB9, ABCC1, ACACA, ACACB, ACAP1, ACHE, ADAMTS9, ADIPOR2, ADORA1, ADRA2A, AGAP1, AGAP2, AHCTF1, AKT1, ALOX12B, ALYREF, ANK2, ANK3, ANO1, ANO7, ANP32B, ANXA2, ANXA4, AP1AR, AP1B1, AP1M1, AP1S2, AP2A2, AP4B1, AP5M1, APBA1, APOD, APPL1, AQP1, ARG2, ARHGAP44, ARIH2, ARL2, ARL3, ARNTL, ASPH, ASPSCR1, ATG13, ATG16L1, ATG9A, ATP11A, ATP6AP1, ATP6V0A1, ATP6V0C, ATP6V0D1, ATP6…
GO:0071705	nitrogen compound transport	GO_BiologicalProcess-EBI-QuickGO-GOA_20.11.2017_00h00	2.03084e-17	5.52388e-15	2.7315e-24	6.28244e-23	[4]	Group18	22.2857	546	Specific for Cluster #1	[ABCB6, ABCB9, ACAP1, ADORA1, ADRA2A, AGAP1, ALYREF, ANP32B, ANXA4, AP1AR, AP1S2, AP4B1, APBA1, AQP1, ARG2, ARIH2, ARL2, ARL3, ARNTL, ASPSCR1, ATP6AP1, ATP6V0C, ATP6V0D1, ATP6V0E2, ATP6V1B1, ATP6V1D, ATP6V1E1, ATP6V1E2, ATP6V1F, ATP8B1, ATPIF1, BAD, BBIP1, BCL6, BCR, BET1L, BICD2, BID, BNIP3L, C16orf62, CACNA1E, CASR, CD40, CDC40, CDC42, CEP57, CHERP, CHMP2A, CHMP4B, CHMP5, CHMP6, CHTOP, CLIC2, C…	[ABAT, ABCA1, ABCC1, ACHE, ADAMTS9, AGAP2, AHCTF1, AKT1, ALOX12B, ANK2, ANK3, ANO1, AP1B1, AP1M1, AP2A2, AP5M1, APOD, ARHGAP44, ASPH, ATG13, ATG16L1, ATG9A, ATP6V0A1, BAMBI, BBS4, BCAS3, BMP4, BMP7, BRSK2, BTN2A2, C1QTNF1, CABP1, CACNA1D, CACNA2D2, CALR, CBLN1, CCK, CCR7, CDKL2, CHORDC1, CHRFAM7A, CHRNA4, CLEC4E, CLEC6A, CLTCL1, CNST, CORO7, CSF1R, CSK, DDX19B, DENND1A, DENND1B, DISP1, DNM2, DOC2…	60.4396	39.5604	[ABAT, ABCA1, ABCB6, ABCB9, ABCC1, ACAP1, ACHE, ADAMTS9, ADORA1, ADRA2A, AGAP1, AGAP2, AHCTF1, AKT1, ALOX12B, ALYREF, ANK2, ANK3, ANO1, ANP32B, ANXA4, AP1AR, AP1B1, AP1M1, AP1S2, AP2A2, AP4B1, AP5M1, APBA1, APOD, AQP1, ARG2, ARHGAP44, ARIH2, ARL2, ARL3, ARNTL, ASPH, ASPSCR1, ATG13, ATG16L1, ATG9A, ATP6AP1, ATP6V0A1, ATP6V0C, ATP6V0D1, ATP6V0E2, ATP6V1B1, ATP6V1D, ATP6V1E1, ATP6V1E2, ATP6V1F, ATP8…
GO:0070201	regulation of establishment of protein localization	GO_BiologicalProcess-EBI-QuickGO-GOA_20.11.2017_00h00	2.5331e-09	4.68624e-07	2.7315e-24	6.28244e-23	[4, 5]	Group18	23.7345	211	None Specific Cluster	[ADRA2A, ANP32B, ANXA4, ARG2, ARIH2, ARL2, ARNTL, ATPIF1, BAD, BID, BNIP3L, CACNA1E, CASR, CCT2, CD40, CDC42, CHERP, CLOCK, CPT1A, CTDSPL2, DKC1, DNM1L, DPH6, DYNLL1, DYNLL2, ENY2, F2R, FIS1, FYN, FZD7, GAPDH, GAPVD1, GCK, GNAQ, HADH, HAX1, HES1, HIF1A, HSP90AB1, HSPA8, HYAL2, JAGN1, JUP, KARS, LGALS9, MAP4K4, MBD1, MDFI, MFF, MXI1, MYOM1, NANOS2, NDFIP1, NFKBIA, NKAP, NLRP1, NLRP12, NR1D1, NUP93…	[ABAT, ACHE, ANK3, ANO1, APOD, ASPH, ATG13, BAMBI, BCAS3, BMF, BMP4, BMP7, BRSK2, BTN2A2, C1QTNF1, CABP1, CACNA1D, CACNA2D2, CCR7, CDKL2, CHORDC1, CLEC4E, CLEC6A, CNST, CSF1R, CSK, DISP1, DOC2B, DRD4, EFNA5, ENSA, ERBB4, FLNA, FN1, FOXP1, GNAS, GPER1, GPI, GPR68, GSK3B, HHAT, HMGN3, HTRA2, ITPR1, ITPR2, IWS1, KANK1, KCNB1, KEAP1, KIF5B, LEP, LITAF, LPL, MAPK1, MAPK11, MAPK7, MAPT, MBTPS1, MTOR, N…	50.237	49.763	[ABAT, ACHE, ADRA2A, ANK3, ANO1, ANP32B, ANXA4, APOD, ARG2, ARIH2, ARL2, ARNTL, ASPH, ATG13, ATPIF1, BAD, BAMBI, BCAS3, BID, BMF, BMP4, BMP7, BNIP3L, BRSK2, BTN2A2, C1QTNF1, CABP1, CACNA1D, CACNA1E, CACNA2D2, CASR, CCR7, CCT2, CD40, CDC42, CDKL2, CHERP, CHORDC1, CLEC4E, CLEC6A, CLOCK, CNST, CPT1A, CSF1R, CSK, CTDSPL2, DISP1, DKC1, DNM1L, DOC2B, DPH6, DRD4, DYNLL1, DYNLL2, EFNA5, ENSA, ENY2, ERBB4…
GO:0033365	protein localization to organelle	GO_BiologicalProcess-EBI-QuickGO-GOA_20.11.2017_00h00	5.21805e-20	1.49236e-17	2.7315e-24	6.28244e-23	[5]	Group18	27.3	273	Specific for Cluster #1	[ARIH2, ARL2, ARNTL, ATP6V1D, ATPIF1, BAD, BAX, BBIP1, BCL6, BICD2, BID, BNIP3L, C12orf66, CCT2, CCT3, CD2AP, CD81, CEP57, CHERP, CHMP4B, CTNNB1, DAG1, DCLK2, DDIT3, DDRGK1, DKC1, DNM1L, DPH6, DYNLL1, DYNLL2, ESCO2, F2R, FAU, FIS1, FYN, FZD7, GNAQ, GNL3, GNPTG, GPN3, GRIK5, GRPEL1, HAX1, HES1, HSP90AB1, HSPA8, HYAL2, JUN, JUP, KPNA6, LAMP2, LAMTOR5, LGALS9, MBD1, MDFI, MFF, MSN, MTCH2, MXI1, NCOA…	[ABHD17A, AKT1, ANK2, APOD, ATG13, BAMBI, BBS4, BMF, BMP4, BMP7, BOD1, C2orf71, CABP1, CALR, CDKL2, CEP83, CHORDC1, CLDN18, DRD1, ERBB4, FAM53B, FAM83H, FLCN, FLNA, GAK, GSK3B, H2AFY, HHAT, HTRA2, KANK1, KEAP1, KIF2A, LAMP1, LEP, LITAF, MAPK1, MAPK7, MAPT, MBTPS1, MORC3, MTBP, MTOR, NELL1, NLRP3, NRP1, NUMA1, NUP188, OS9, OSBPL8, OTUD7B, PACS1, PDE2A, PDIA2, PDZD2, PEX26, PIH1D1, PLAGL2, PMM1, PO…	67.033	32.967	[ABHD17A, AKT1, ANK2, APOD, ARIH2, ARL2, ARNTL, ATG13, ATP6V1D, ATPIF1, BAD, BAMBI, BAX, BBIP1, BBS4, BCL6, BICD2, BID, BMF, BMP4, BMP7, BNIP3L, BOD1, C12orf66, C2orf71, CABP1, CALR, CCT2, CCT3, CD2AP, CD81, CDKL2, CEP57, CEP83, CHERP, CHMP4B, CHORDC1, CLDN18, CTNNB1, DAG1, DCLK2, DDIT3, DDRGK1, DKC1, DNM1L, DPH6, DRD1, DYNLL1, DYNLL2, ERBB4, ESCO2, F2R, FAM53B, FAM83H, FAU, FIS1, FLCN, FLNA, FYN…
GO:0042886	amide transport	GO_BiologicalProcess-EBI-QuickGO-GOA_20.11.2017_00h00	2.07491e-19	5.87199e-17	2.7315e-24	6.28244e-23	[5]	Group18	23.2019	500	Specific for Cluster #1	[ABCB9, ACAP1, ADORA1, ADRA2A, AGAP1, ALYREF, ANP32B, ANXA4, AP1AR, AP1S2, AP4B1, APBA1, AQP1, ARG2, ARIH2, ARL2, ARL3, ARNTL, ASPSCR1, ATP6AP1, ATP6V0C, ATP6V0D1, ATP6V0E2, ATP6V1B1, ATP6V1D, ATP6V1E1, ATP6V1E2, ATP6V1F, ATPIF1, BAD, BBIP1, BCL6, BCR, BET1L, BICD2, BID, BNIP3L, C16orf62, CACNA1E, CASR, CD40, CDC40, CDC42, CEP57, CHERP, CHMP2A, CHMP4B, CHMP5, CHMP6, CHTOP, CLOCK, COPB2, CPT1A, CT…	[ABAT, ABCA1, ABCC1, ACHE, ADAMTS9, AGAP2, AHCTF1, AKT1, ANK2, ANK3, ANO1, AP1B1, AP1M1, AP2A2, AP5M1, APOD, ARHGAP44, ASPH, ATG13, ATG16L1, ATG9A, ATP6V0A1, BAMBI, BBS4, BCAS3, BMP4, BMP7, BRSK2, BTN2A2, C1QTNF1, CABP1, CACNA1D, CACNA2D2, CALR, CBLN1, CCR7, CDKL2, CHORDC1, CLEC4E, CLEC6A, CLTCL1, CNST, CORO7, CSF1R, CSK, DDX19B, DENND1A, DENND1B, DISP1, DNM2, DOC2B, DRD1, DRD4, EFNA5, ENSA, ERBB…	61.6	38.4	[ABAT, ABCA1, ABCB9, ABCC1, ACAP1, ACHE, ADAMTS9, ADORA1, ADRA2A, AGAP1, AGAP2, AHCTF1, AKT1, ALYREF, ANK2, ANK3, ANO1, ANP32B, ANXA4, AP1AR, AP1B1, AP1M1, AP1S2, AP2A2, AP4B1, AP5M1, APBA1, APOD, AQP1, ARG2, ARHGAP44, ARIH2, ARL2, ARL3, ARNTL, ASPH, ASPSCR1, ATG13, ATG16L1, ATG9A, ATP6AP1, ATP6V0A1, ATP6V0C, ATP6V0D1, ATP6V0E2, ATP6V1B1, ATP6V1D, ATP6V1E1, ATP6V1E2, ATP6V1F, ATPIF1, BAD, BAMBI, …
GO:0072594	establishment of protein localization to organelle	GO_BiologicalProcess-EBI-QuickGO-GOA_20.11.2017_00h00	2.2266e-20	6.43489e-18	2.7315e-24	6.28244e-23	[4, 5, 6]	Group18	29.9145	210	Specific for Cluster #1	[ARIH2, ARNTL, ATPIF1, BAD, BAX, BCL6, BICD2, BID, BNIP3L, CCT2, CEP57, CHERP, CHMP4B, CTNNB1, DAG1, DDIT3, DKC1, DPH6, DYNLL1, DYNLL2, F2R, FAU, FIS1, FZD7, GNAQ, GNPTG, GPN3, GRPEL1, HAX1, HES1, HSP90AB1, HSPA8, HYAL2, JUN, JUP, KPNA6, LAMP2, LGALS9, MDFI, MFF, MXI1, NCOA4, NFKBIA, NKAP, NLRP12, NUP93, OPTN, OSCP1, PHB2, PINK1, PPM1A, PPM1B, PRKCD, PSMD10, PSMD8, PTTG1IP, RAB6A, RAB7A, RAN, RAN…	[AKT1, APOD, ATG13, BAMBI, BMF, BMP4, BMP7, CABP1, CDKL2, CHORDC1, DRD1, ERBB4, FAM53B, FLNA, GAK, GSK3B, H2AFY, HHAT, HTRA2, KANK1, KEAP1, KIF2A, LAMP1, LEP, LITAF, MAPK1, MAPK7, MAPT, MBTPS1, MTOR, NLRP3, NUP188, PACS1, PDE2A, PEX26, PIH1D1, PLAGL2, PMM1, POU5F1, PPP3CA, PPP3CC, PSMB7, RERE, RNF31, SAMM50, SCARB2, SCRIB, SEC62, SIX3, SLC25A23, SPHK1, SULF2, SYK, TGFB2, TLR2, TP53BP1, TP53BP2, T…	70	30	[AKT1, APOD, ARIH2, ARNTL, ATG13, ATPIF1, BAD, BAMBI, BAX, BCL6, BICD2, BID, BMF, BMP4, BMP7, BNIP3L, CABP1, CCT2, CDKL2, CEP57, CHERP, CHMP4B, CHORDC1, CTNNB1, DAG1, DDIT3, DKC1, DPH6, DRD1, DYNLL1, DYNLL2, ERBB4, F2R, FAM53B, FAU, FIS1, FLNA, FZD7, GAK, GNAQ, GNPTG, GPN3, GRPEL1, GSK3B, H2AFY, HAX1, HES1, HHAT, HSP90AB1, HSPA8, HTRA2, HYAL2, JUN, JUP, KANK1, KEAP1, KIF2A, KPNA6, LAMP1, LAMP2, L…
GO:0072657	protein localization to membrane	GO_BiologicalProcess-EBI-QuickGO-GOA_20.11.2017_00h00	1.64371e-20	4.76676e-18	2.7315e-24	6.28244e-23	[5]	Group18	31.9495	177	Specific for Cluster #1	[ACTN2, ADORA1, ANK1, APPL1, BAD, BAX, BBIP1, BCL2L1, BID, BSG, CAV3, CHMP4B, CPE, CTDSP2, DYNLL1, DYNLL2, EHD3, ETV5, EXOC4, F11R, FAM126A, FAU, FIS1, FLOT2, FYN, GOLGA7B, GRIK5, GSN, ITGB1, ITGB2, JUP, KALRN, KCNIP3, LIN7B, MACF1, MFF, MPP5, NSG1, OPTN, PACS2, PAK1, PICALM, PKDCC, PRKCI, RAB32, RAB40C, RACK1, RILPL2, RPL10, RPL10A, RPL12, RPL13, RPL13A, RPL14, RPL15, RPL17, RPL18, RPL19, RPL21,…	[ABHD17A, AKT1, ANK2, ANK3, ANXA2, ARHGAP44, BMF, CHORDC1, CNST, CSK, DLG2, EFR3B, EHD2, EMP2, FGF13, FLNA, GAK, GOLGA4, GPER1, ICMT, IKBKB, ITGB7, KCNB1, KCNIP4, KIF5B, MPP2, MPZ, MYO5A, NFASC, NLGN2, NRXN1, P2RY1, PACS1, PACSIN1, PARD3, PEX26, PKN1, PPP3CC, PRKCE, RAB11B, RAB31, RABGEF1, RAPGEF6, RHOG, SAMM50, SCRIB, SEC62, SHANK3, SPTBN4, STOM, SYNGAP1, TESC, TP53BP1, TP53BP2, VPS4A, WNT4, ZMY…	67.7966	32.2034	[ABHD17A, ACTN2, ADORA1, AKT1, ANK1, ANK2, ANK3, ANXA2, APPL1, ARHGAP44, BAD, BAX, BBIP1, BCL2L1, BID, BMF, BSG, CAV3, CHMP4B, CHORDC1, CNST, CPE, CSK, CTDSP2, DLG2, DYNLL1, DYNLL2, EFR3B, EHD2, EHD3, EMP2, ETV5, EXOC4, F11R, FAM126A, FAU, FGF13, FIS1, FLNA, FLOT2, FYN, GAK, GOLGA4, GOLGA7B, GPER1, GRIK5, GSN, ICMT, IKBKB, ITGB1, ITGB2, ITGB7, JUP, KALRN, KCNB1, KCNIP3, KCNIP4, KIF5B, LIN7B, MACF…
GO:0015031	protein transport	GO_BiologicalProcess-EBI-QuickGO-GOA_20.11.2017_00h00	2.86663e-20	8.22722e-18	2.7315e-24	6.28244e-23	[4, 5, 6, 7]	Group18	23.4928	491	Specific for Cluster #1	[ABCB9, ACAP1, ADORA1, ADRA2A, AGAP1, ALYREF, ANP32B, ANXA4, AP1AR, AP1S2, AP4B1, APBA1, ARG2, ARIH2, ARL2, ARL3, ARNTL, ASPSCR1, ATP6AP1, ATP6V0C, ATP6V0D1, ATP6V0E2, ATP6V1B1, ATP6V1D, ATP6V1E1, ATP6V1E2, ATP6V1F, ATPIF1, BAD, BBIP1, BCL6, BCR, BET1L, BICD2, BID, BNIP3L, C16orf62, CACNA1E, CASR, CD40, CDC40, CDC42, CEP57, CHERP, CHMP2A, CHMP4B, CHMP5, CHMP6, CHTOP, CLOCK, COPB2, CPT1A, CTDSPL2,…	[ABAT, ABCA1, ACHE, ADAMTS9, AGAP2, AHCTF1, AKT1, ANK2, ANK3, ANO1, AP1B1, AP1M1, AP2A2, AP5M1, APOD, ARHGAP44, ASPH, ATG13, ATG16L1, ATG9A, ATP6V0A1, BAMBI, BBS4, BCAS3, BMP4, BMP7, BRSK2, BTN2A2, C1QTNF1, CABP1, CACNA1D, CACNA2D2, CALR, CBLN1, CCR7, CDKL2, CHORDC1, CLEC4E, CLEC6A, CLTCL1, CNST, CORO7, CSF1R, CSK, DDX19B, DENND1A, DENND1B, DISP1, DNM2, DOC2B, DRD1, DRD4, EFNA5, ENSA, ERBB4, FAM5…	61.5071	38.4929	[ABAT, ABCA1, ABCB9, ACAP1, ACHE, ADAMTS9, ADORA1, ADRA2A, AGAP1, AGAP2, AHCTF1, AKT1, ALYREF, ANK2, ANK3, ANO1, ANP32B, ANXA4, AP1AR, AP1B1, AP1M1, AP1S2, AP2A2, AP4B1, AP5M1, APBA1, APOD, ARG2, ARHGAP44, ARIH2, ARL2, ARL3, ARNTL, ASPH, ASPSCR1, ATG13, ATG16L1, ATG9A, ATP6AP1, ATP6V0A1, ATP6V0C, ATP6V0D1, ATP6V0E2, ATP6V1B1, ATP6V1D, ATP6V1E1, ATP6V1E2, ATP6V1F, ATPIF1, BAD, BAMBI, BBIP1, BBS4, …
GO:0015833	peptide transport	GO_BiologicalProcess-EBI-QuickGO-GOA_20.11.2017_00h00	7.62959e-20	2.17443e-17	2.7315e-24	6.28244e-23	[5, 6]	Group18	23.3333	497	Specific for Cluster #1	[ABCB9, ACAP1, ADORA1, ADRA2A, AGAP1, ALYREF, ANP32B, ANXA4, AP1AR, AP1S2, AP4B1, APBA1, AQP1, ARG2, ARIH2, ARL2, ARL3, ARNTL, ASPSCR1, ATP6AP1, ATP6V0C, ATP6V0D1, ATP6V0E2, ATP6V1B1, ATP6V1D, ATP6V1E1, ATP6V1E2, ATP6V1F, ATPIF1, BAD, BBIP1, BCL6, BCR, BET1L, BICD2, BID, BNIP3L, C16orf62, CACNA1E, CASR, CD40, CDC40, CDC42, CEP57, CHERP, CHMP2A, CHMP4B, CHMP5, CHMP6, CHTOP, CLOCK, COPB2, CPT1A, CT…	[ABAT, ABCA1, ABCC1, ACHE, ADAMTS9, AGAP2, AHCTF1, AKT1, ANK2, ANK3, ANO1, AP1B1, AP1M1, AP2A2, AP5M1, APOD, ARHGAP44, ASPH, ATG13, ATG16L1, ATG9A, ATP6V0A1, BAMBI, BBS4, BCAS3, BMP4, BMP7, BRSK2, BTN2A2, C1QTNF1, CABP1, CACNA1D, CACNA2D2, CALR, CBLN1, CCR7, CDKL2, CHORDC1, CLEC4E, CLEC6A, CLTCL1, CNST, CORO7, CSF1R, CSK, DDX19B, DENND1A, DENND1B, DISP1, DNM2, DOC2B, DRD1, DRD4, EFNA5, ENSA, ERBB…	61.3682	38.6318	[ABAT, ABCA1, ABCB9, ABCC1, ACAP1, ACHE, ADAMTS9, ADORA1, ADRA2A, AGAP1, AGAP2, AHCTF1, AKT1, ALYREF, ANK2, ANK3, ANO1, ANP32B, ANXA4, AP1AR, AP1B1, AP1M1, AP1S2, AP2A2, AP4B1, AP5M1, APBA1, APOD, AQP1, ARG2, ARHGAP44, ARIH2, ARL2, ARL3, ARNTL, ASPH, ASPSCR1, ATG13, ATG16L1, ATG9A, ATP6AP1, ATP6V0A1, ATP6V0C, ATP6V0D1, ATP6V0E2, ATP6V1B1, ATP6V1D, ATP6V1E1, ATP6V1E2, ATP6V1F, ATPIF1, BAD, BAMBI, …
GO:0090087	regulation of peptide transport	GO_BiologicalProcess-EBI-QuickGO-GOA_20.11.2017_00h00	3.42308e-08	5.34e-06	2.7315e-24	6.28244e-23	[4, 5, 6, 7]	Group18	23.2082	204	None Specific Cluster	[ADORA1, ADRA2A, ANP32B, ANXA4, ARG2, ARIH2, ARL2, ARNTL, ATPIF1, BAD, BNIP3L, CACNA1E, CASR, CD40, CDC42, CHERP, CLOCK, CPT1A, CTDSPL2, DNM1L, DPH6, ENY2, F2R, FIS1, FYN, FZD7, GAPDH, GAPVD1, GCK, GNAQ, HADH, HAX1, HES1, HIF1A, HSP90AB1, HSPA8, HYAL2, JAGN1, JUP, KALRN, KARS, LGALS9, LGALSL, MAP4K4, MBD1, MDFI, MFF, MXI1, MYOM1, NANOS2, NDFIP1, NFKBIA, NKAP, NLRP1, NLRP12, NR1D1, NUP93, OAZ1, OA…	[ABAT, ACHE, ANK3, ANO1, APOD, ASPH, ATG13, BAMBI, BCAS3, BMP4, BMP7, BRSK2, BTN2A2, C1QTNF1, CABP1, CACNA1D, CACNA2D2, CCR7, CDKL2, CHORDC1, CLEC4E, CLEC6A, CNST, CSF1R, CSK, DISP1, DOC2B, DRD4, EFNA5, ENSA, ERBB4, FFAR3, FLNA, FN1, FOXP1, GNAS, GPER1, GPI, GPR68, GSK3B, HHAT, HMGN3, HTRA2, ILDR1, ITPR1, ITPR2, IWS1, KANK1, KCNB1, KEAP1, KIF5B, LEP, LITAF, LPL, MAPK1, MAPK11, MAPK7, MBTPS1, MTOR…	50	50	[ABAT, ACHE, ADORA1, ADRA2A, ANK3, ANO1, ANP32B, ANXA4, APOD, ARG2, ARIH2, ARL2, ARNTL, ASPH, ATG13, ATPIF1, BAD, BAMBI, BCAS3, BMP4, BMP7, BNIP3L, BRSK2, BTN2A2, C1QTNF1, CABP1, CACNA1D, CACNA1E, CACNA2D2, CASR, CCR7, CD40, CDC42, CDKL2, CHERP, CHORDC1, CLEC4E, CLEC6A, CLOCK, CNST, CPT1A, CSF1R, CSK, CTDSPL2, DISP1, DNM1L, DOC2B, DPH6, DRD4, EFNA5, ENSA, ENY2, ERBB4, F2R, FFAR3, FIS1, FLNA, FN1,…
GO:0006886	intracellular protein transport	GO_BiologicalProcess-EBI-QuickGO-GOA_20.11.2017_00h00	4.23603e-18	1.17762e-15	2.7315e-24	6.28244e-23	[4, 5, 6, 7, 8]	Group18	25.6453	308	Specific for Cluster #1	[ADORA1, ALYREF, ANP32B, AP1S2, AP4B1, APBA1, ARIH2, ARL3, ARNTL, ASPSCR1, ATPIF1, BCL6, BCR, BICD2, BID, BNIP3L, CDC40, CDC42, CEP57, CHERP, CHMP4B, CHTOP, COPB2, CTDSPL2, CTNNB1, DAG1, DPH6, DYNLL1, DYNLL2, EIF4E, EIF5A, ENY2, EXOC4, F2R, FAU, FIS1, FYN, FYTTD1, FZD7, GABARAP, GNAQ, GNPTG, GOLGA7B, GPN3, GRIK5, GRPEL1, HAX1, HES1, HSP90AB1, HSPA8, HYAL2, IFT81, JUN, JUP, KCNIP3, KIF3A, KPNA6, L…	[AKT1, ANK3, AP1B1, AP1M1, AP2A2, APOD, ARHGAP44, ASPH, ATG13, BAMBI, BCAS3, BMP4, BMP7, BRSK2, CABP1, CALR, CDKL2, CHORDC1, CLTCL1, DDX19B, DRD1, ERBB4, FAM53B, FIP1L1, FLNA, GRTP1, GSK3B, HHAT, HSPB1, HTRA2, ICK, ICMT, IWS1, KANK1, KCNB1, KEAP1, KIF1A, KIF5B, KIFAP3, LEP, LITAF, MAK, MAPK1, MAPK7, MBTPS1, MPZ, MTOR, NLRP3, NUP188, NUP37, OS9, PACS1, PARD3, PDE2A, PEX26, PKN1, PLAGL2, PMM1, POU5…	67.8571	32.1429	[ADORA1, AKT1, ALYREF, ANK3, ANP32B, AP1B1, AP1M1, AP1S2, AP2A2, AP4B1, APBA1, APOD, ARHGAP44, ARIH2, ARL3, ARNTL, ASPH, ASPSCR1, ATG13, ATPIF1, BAMBI, BCAS3, BCL6, BCR, BICD2, BID, BMP4, BMP7, BNIP3L, BRSK2, CABP1, CALR, CDC40, CDC42, CDKL2, CEP57, CHERP, CHMP4B, CHORDC1, CHTOP, CLTCL1, COPB2, CTDSPL2, CTNNB1, DAG1, DDX19B, DPH6, DRD1, DYNLL1, DYNLL2, EIF4E, EIF5A, ENY2, ERBB4, EXOC4, F2R, FAM53…
GO:0051223	regulation of protein transport	GO_BiologicalProcess-EBI-QuickGO-GOA_20.11.2017_00h00	2.48018e-08	4.06749e-06	2.7315e-24	6.28244e-23	[5, 6, 7, 8]	Group18	23.432	198	None Specific Cluster	[ADRA2A, ANP32B, ANXA4, ARG2, ARIH2, ARL2, ARNTL, ATPIF1, BAD, BNIP3L, CACNA1E, CASR, CD40, CDC42, CHERP, CLOCK, CPT1A, CTDSPL2, DNM1L, DPH6, ENY2, F2R, FIS1, FYN, FZD7, GAPDH, GAPVD1, GCK, GNAQ, HADH, HAX1, HES1, HIF1A, HSP90AB1, HSPA8, HYAL2, JAGN1, JUP, KARS, LGALS9, MAP4K4, MBD1, MDFI, MFF, MXI1, MYOM1, NANOS2, NDFIP1, NFKBIA, NKAP, NLRP1, NLRP12, NR1D1, NUP93, OAZ1, OAZ2, OSCP1, PAK1, PHPT1,…	[ABAT, ACHE, ANK3, ANO1, APOD, ASPH, ATG13, BAMBI, BCAS3, BMP4, BMP7, BRSK2, BTN2A2, C1QTNF1, CABP1, CACNA1D, CACNA2D2, CCR7, CDKL2, CHORDC1, CLEC4E, CLEC6A, CNST, CSF1R, CSK, DISP1, DOC2B, DRD4, EFNA5, ENSA, ERBB4, FLNA, FN1, FOXP1, GNAS, GPER1, GPI, GPR68, GSK3B, HHAT, HMGN3, HTRA2, ITPR1, ITPR2, IWS1, KANK1, KCNB1, KEAP1, KIF5B, LEP, LITAF, LPL, MAPK1, MAPK11, MAPK7, MBTPS1, MTOR, NLGN2, NLRP3…	49.4949	50.5051	[ABAT, ACHE, ADRA2A, ANK3, ANO1, ANP32B, ANXA4, APOD, ARG2, ARIH2, ARL2, ARNTL, ASPH, ATG13, ATPIF1, BAD, BAMBI, BCAS3, BMP4, BMP7, BNIP3L, BRSK2, BTN2A2, C1QTNF1, CABP1, CACNA1D, CACNA1E, CACNA2D2, CASR, CCR7, CD40, CDC42, CDKL2, CHERP, CHORDC1, CLEC4E, CLEC6A, CLOCK, CNST, CPT1A, CSF1R, CSK, CTDSPL2, DISP1, DNM1L, DOC2B, DPH6, DRD4, EFNA5, ENSA, ENY2, ERBB4, F2R, FIS1, FLNA, FN1, FOXP1, FYN, FZ…
GO:0006605	protein targeting	GO_BiologicalProcess-EBI-QuickGO-GOA_20.11.2017_00h00	1.74482e-15	4.58888e-13	2.7315e-24	6.28244e-23	[5, 6, 7, 8, 9]	Group18	31.6038	134	Specific for Cluster #1	[ADORA1, AP4B1, ARIH2, ATPIF1, BICD2, BID, BNIP3L, CHMP4B, DPH6, EXOC4, FAU, FIS1, FYN, GABARAP, GNPTG, GOLGA7B, GRPEL1, HAX1, HES1, HSPA8, LAMP2, MFF, NCOA4, NKAP, OPTN, OSCP1, PAK1, PINK1, PRKCI, PSMD8, RAB6A, RAB7A, RPL10, RPL10A, RPL12, RPL13, RPL13A, RPL14, RPL15, RPL17, RPL18, RPL19, RPL21, RPL23, RPL23A, RPL27, RPL28, RPL29, RPL30, RPL31, RPL32, RPL35, RPL36, RPL36A, RPL37, RPL37A, RPL38, …	[ANK3, ATG13, CDKL2, CHORDC1, HHAT, HTRA2, ICMT, KCNB1, MPZ, OS9, PACS1, PARD3, PDE2A, PEX26, PKN1, PLAGL2, PMM1, PSMB7, RABGEF1, RNF31, SAMM50, SCARB2, SEC62, STOM, TRAK2, UBE2L3, UGCG, VPS4A]	79.1045	20.8955	[ADORA1, ANK3, AP4B1, ARIH2, ATG13, ATPIF1, BICD2, BID, BNIP3L, CDKL2, CHMP4B, CHORDC1, DPH6, EXOC4, FAU, FIS1, FYN, GABARAP, GNPTG, GOLGA7B, GRPEL1, HAX1, HES1, HHAT, HSPA8, HTRA2, ICMT, KCNB1, LAMP2, MFF, MPZ, NCOA4, NKAP, OPTN, OS9, OSCP1, PACS1, PAK1, PARD3, PDE2A, PEX26, PINK1, PKN1, PLAGL2, PMM1, PRKCI, PSMB7, PSMD8, RAB6A, RAB7A, RABGEF1, RNF31, RPL10, RPL10A, RPL12, RPL13, RPL13A, RPL14, …
GO:0022613	ribonucleoprotein complex biogenesis	GO_BiologicalProcess-EBI-QuickGO-GOA_20.11.2017_00h00	2.71093e-08	4.3917e-06	7.14537e-24	1.57198e-22	[3]	Group19	25.9109	128	Specific for Cluster #1	[AK8, BMS1, BMT2, BOP1, C1QBP, CIRBP, DDX21, DENR, DKC1, EIF4B, EIF5, EMG1, ERAL1, EXOSC3, EXOSC8, FAU, FBL, GNL3, HEXIM1, HNRNPC, HSP90AB1, LSM14A, LUC7L, MTERF3, NLE1, NOLC1, NOP53, NOP58, PA2G4, PAPD5, PTBP2, RAN, RBM5, RPL10, RPL10A, RPL12, RPL13, RPL13A, RPL14, RPL15, RPL17, RPL18, RPL19, RPL21, RPL23, RPL23A, RPL26L1, RPL27, RPL28, RPL29, RPL30, RPL31, RPL32, RPL35, RPL36, RPL36A, RPL37, RP…	[AGO4, CELF4, CNOT2, DDX6, DYNC1H1, EFL1, EIF2A, GYG2, METTL15, MPV17L2, MRPS7, NOCT, PIH1D1, PIN4, SF3A1, SRPK2, TSR1]	86.7188	13.2812	[AGO4, AK8, BMS1, BMT2, BOP1, C1QBP, CELF4, CIRBP, CNOT2, DDX21, DDX6, DENR, DKC1, DYNC1H1, EFL1, EIF2A, EIF4B, EIF5, EMG1, ERAL1, EXOSC3, EXOSC8, FAU, FBL, GNL3, GYG2, HEXIM1, HNRNPC, HSP90AB1, LSM14A, LUC7L, METTL15, MPV17L2, MRPS7, MTERF3, NLE1, NOCT, NOLC1, NOP53, NOP58, PA2G4, PAPD5, PIH1D1, PIN4, PTBP2, RAN, RBM5, RPL10, RPL10A, RPL12, RPL13, RPL13A, RPL14, RPL15, RPL17, RPL18, RPL19, RPL21…
GO:0044248	cellular catabolic process	GO_BiologicalProcess-EBI-QuickGO-GOA_20.11.2017_00h00	5.18659e-19	1.45743e-16	7.14537e-24	1.57198e-22	[3]	Group19	23.0383	505	Specific for Cluster #1	[ABHD16A, ABHD6, ABTB1, ACADM, ACADVL, ADRA2A, ANP32A, ARAF, ARIH1, ARIH2, ARNTL, ATP6V0C, ATP6V0D1, ATP6V0E2, ATP6V1B1, ATP6V1D, ATP6V1E1, ATP6V1E2, ATPIF1, ATXN3, BAD, BAX, BCAT1, BCL2L1, BLVRA, BLVRB, BNIP1, BNIP3, BNIP3L, C19orf12, C6orf106, CAPN1, CAPNS1, CAT, CAV3, CD2AP, CD81, CHAC1, CHFR, CHMP2A, CHMP4B, CHMP6, CIRBP, CLOCK, CNOT11, CNOT3, CPT1A, CPT2, CRAT, CRBN, CTDSP2, CTIF, CTNNB1, CT…	[ABAT, ACAA2, ACACB, ACAN, ACHE, ACOX3, ADAMTS12, ADAMTS7, ADAMTS9, ADRM1, AGO4, AKR1A1, AKT1, ALDH1L2, ALDH4A1, AMFR, AMPD3, ANGEL2, ANXA2, AP2A2, ASB2, ATG13, ATG16L1, ATG9A, ATP6V0A1, BMF, BRSK2, BTBD3, BTG2, BUB3, C9orf3, CBL, CCDC115, CHORDC1, CLPX, CNOT2, CNOT9, CPN1, CUL1, CYP2D6, CYP4F3, DAPK1, DAZL, DDX6, DNAJB12, DNAJC3, DRAM1, EGFL7, EIF4A2, EIF4G1, ENPP1, ENPP7, ENTPD1, EP300, EPHA4, …	65.3465	34.6535	[ABAT, ABHD16A, ABHD6, ABTB1, ACAA2, ACACB, ACADM, ACADVL, ACAN, ACHE, ACOX3, ADAMTS12, ADAMTS7, ADAMTS9, ADRA2A, ADRM1, AGO4, AKR1A1, AKT1, ALDH1L2, ALDH4A1, AMFR, AMPD3, ANGEL2, ANP32A, ANXA2, AP2A2, ARAF, ARIH1, ARIH2, ARNTL, ASB2, ATG13, ATG16L1, ATG9A, ATP6V0A1, ATP6V0C, ATP6V0D1, ATP6V0E2, ATP6V1B1, ATP6V1D, ATP6V1E1, ATP6V1E2, ATPIF1, ATXN3, BAD, BAX, BCAT1, BCL2L1, BLVRA, BLVRB, BMF, BNIP…
GO:1901575	organic substance catabolic process	GO_BiologicalProcess-EBI-QuickGO-GOA_20.11.2017_00h00	1.31732e-11	3.02985e-09	7.14537e-24	1.57198e-22	[3]	Group19	21.4453	457	Specific for Cluster #1	[ABHD16A, ABHD6, ABTB1, ACADM, ACADVL, ADORA1, ADRA2A, ALDOC, ANP32A, ARAF, ARIH1, ARIH2, ARNTL, ATPIF1, ATXN3, BAD, BAX, BCAT1, BLVRA, BLVRB, BNIP3, BNIP3L, CAPN1, CAV3, CD2AP, CD81, CDC42, CHAC1, CHFR, CHMP4B, CIRBP, CLOCK, CNOT11, CNOT3, CPT1A, CPT2, CRAT, CRBN, CTDSP2, CTIF, CTNNB1, CTSL, CTSZ, CUL5, CYP7A1, DDIT3, DDIT4, DDRGK1, DDX5, DEDD2, DKC1, DNASE2, EDC4, EEF1A2, EIF3E, EIF4B, EIF4E, E…	[ABAT, ABHD17A, ACAA2, ACACB, ACAN, ACHE, ACOX3, ADAMTS12, ADAMTS7, ADAMTS9, ADRM1, AGAP2, AGO4, AKR1A1, AKT1, ALDH1L2, ALDH4A1, ALDOA, AMFR, AMPD3, ANGEL2, ANXA2, AP2A2, ASB2, BRSK2, BTBD3, BTG2, BUB3, C9orf3, CBL, CCDC115, CHORDC1, CLPX, CNOT2, CNOT9, CPN1, CUL1, CXXC1, CYP19A1, CYP2D6, CYP4F3, DAZL, DDX6, DNAJB12, DNAJC3, EGFL7, EIF4A2, EIF4G1, ENO2, ENPP1, ENPP7, ENTPD1, EPHA4, ERAP1, ESRRB, …	64.1138	35.8862	[ABAT, ABHD16A, ABHD17A, ABHD6, ABTB1, ACAA2, ACACB, ACADM, ACADVL, ACAN, ACHE, ACOX3, ADAMTS12, ADAMTS7, ADAMTS9, ADORA1, ADRA2A, ADRM1, AGAP2, AGO4, AKR1A1, AKT1, ALDH1L2, ALDH4A1, ALDOA, ALDOC, AMFR, AMPD3, ANGEL2, ANP32A, ANXA2, AP2A2, ARAF, ARIH1, ARIH2, ARNTL, ASB2, ATPIF1, ATXN3, BAD, BAX, BCAT1, BLVRA, BLVRB, BNIP3, BNIP3L, BRSK2, BTBD3, BTG2, BUB3, C9orf3, CAPN1, CAV3, CBL, CCDC115, CD2A…
GO:0009894	regulation of catabolic process	GO_BiologicalProcess-EBI-QuickGO-GOA_20.11.2017_00h00	1.27174e-10	2.74696e-08	7.14537e-24	1.57198e-22	[3, 4]	Group19	24.0375	231	Specific for Cluster #1	[ADORA1, ADRA2A, ANP32A, ARAF, ARIH1, ARIH2, ARNTL, ATP6V0C, ATP6V0D1, ATP6V0E2, ATP6V1B1, ATP6V1D, ATP6V1E1, ATP6V1E2, ATPIF1, ATXN3, BAD, BAX, BCL2L1, BNIP3, BNIP3L, CAPN1, CAPNS1, CAV3, CD81, CDC42, CHFR, CHMP4B, CIRBP, CPT1A, DAP, DDIT4, DDRGK1, DKC1, DNM1L, EEF1A2, ERN1, EXOC4, EXOSC3, EXOSC8, FYN, GABARAPL2, GAPDH, GCK, GCLC, GNA12, GTPBP1, HAX1, HIF1A, HNRNPA0, HNRNPC, HNRNPR, HSP90AB1, HS…	[ACACB, AGAP2, AKT1, ANGEL2, ANXA2, ATG13, ATP6V0A1, BMF, BRSK2, BTG2, BUB3, CUL1, DAPK1, DAZL, DRAM1, EIF4G1, EP300, EPHA4, ESRRB, FEZ2, FLCN, FLNA, FURIN, GATA4, GDNF, GIGYF2, GRIN2C, GSK3B, HSPB1, HTRA2, IKBKG, ITPR1, KEAP1, KIF2A, LEP, LONRF1, MAPK7, MAPT, MEX3D, MTOR, MUL1, MYLIP, NBAS, NELL1, NOCT, NRBP2, NUP188, NUP37, OPHN1, OS9, PDZD2, PFKFB1, PIK3CA, PNPLA2, PPP1R3B, PRKCA, PRKCE, PSMB7…	65.8009	34.1991	[ACACB, ADORA1, ADRA2A, AGAP2, AKT1, ANGEL2, ANP32A, ANXA2, ARAF, ARIH1, ARIH2, ARNTL, ATG13, ATP6V0A1, ATP6V0C, ATP6V0D1, ATP6V0E2, ATP6V1B1, ATP6V1D, ATP6V1E1, ATP6V1E2, ATPIF1, ATXN3, BAD, BAX, BCL2L1, BMF, BNIP3, BNIP3L, BRSK2, BTG2, BUB3, CAPN1, CAPNS1, CAV3, CD81, CDC42, CHFR, CHMP4B, CIRBP, CPT1A, CUL1, DAP, DAPK1, DAZL, DDIT4, DDRGK1, DKC1, DNM1L, DRAM1, EEF1A2, EIF4G1, EP300, EPHA4, ERN1…
GO:0009057	macromolecule catabolic process	GO_BiologicalProcess-EBI-QuickGO-GOA_20.11.2017_00h00	1.18587e-17	3.24927e-15	7.14537e-24	1.57198e-22	[4]	Group19	24.926	337	Specific for Cluster #1	[ABTB1, ADRA2A, ANP32A, ARAF, ARIH1, ARIH2, ARNTL, ATPIF1, ATXN3, BAX, BNIP3, BNIP3L, CAPN1, CAV3, CD2AP, CD81, CDC42, CHFR, CHMP4B, CIRBP, CLOCK, CNOT11, CNOT3, CRBN, CTIF, CTNNB1, CTSL, CTSZ, CUL5, DDIT3, DDRGK1, DDX5, DEDD2, DKC1, DNASE2, EDC4, EEF1A2, EIF3E, EIF4B, EIF4E, ERLIN2, ERN1, EXOSC3, EXOSC8, FAU, FBXL14, FBXO11, FBXO8, FBXO9, FYN, GAA, GABARAPL2, GCLC, GID4, GNA12, GSPT1, GTPBP1, GU…	[ABHD17A, ACAN, ADAMTS12, ADAMTS7, ADAMTS9, ADRM1, AGAP2, AGO4, AKT1, AMFR, ANGEL2, ANXA2, AP2A2, ASB2, BRSK2, BTBD3, BTG2, BUB3, CBL, CCDC115, CHORDC1, CLPX, CNOT2, CNOT9, CUL1, DAZL, DDX6, DNAJB12, DNAJC3, EIF4A2, EIF4G1, EPHA4, FBXL18, FBXO6, FBXW4, FBXW5, FGF13, FLNA, FURIN, GDNF, GIGYF2, GPC6, GRIN2C, GSK3B, GYG2, HSPB1, HTRA2, KCTD5, KEAP1, LNPEP, LONRF1, LUM, MAEA, MARCH6, MEX3D, MMP20, MT…	67.9525	32.0475	[ABHD17A, ABTB1, ACAN, ADAMTS12, ADAMTS7, ADAMTS9, ADRA2A, ADRM1, AGAP2, AGO4, AKT1, AMFR, ANGEL2, ANP32A, ANXA2, AP2A2, ARAF, ARIH1, ARIH2, ARNTL, ASB2, ATPIF1, ATXN3, BAX, BNIP3, BNIP3L, BRSK2, BTBD3, BTG2, BUB3, CAPN1, CAV3, CBL, CCDC115, CD2AP, CD81, CDC42, CHFR, CHMP4B, CHORDC1, CIRBP, CLOCK, CLPX, CNOT11, CNOT2, CNOT3, CNOT9, CRBN, CTIF, CTNNB1, CTSL, CTSZ, CUL1, CUL5, DAZL, DDIT3, DDRGK1, …
GO:0019439	aromatic compound catabolic process	GO_BiologicalProcess-EBI-QuickGO-GOA_20.11.2017_00h00	4.38059e-15	1.14333e-12	7.14537e-24	1.57198e-22	[4]	Group19	28.8625	170	Specific for Cluster #1	[ANP32A, BAX, BLVRA, BLVRB, CIRBP, CNOT11, CNOT3, CTIF, DDX5, DEDD2, DKC1, DNASE2, EDC4, EIF3E, EIF4B, EIF4E, ENPP4, ENTPD6, ERN1, EXOSC3, EXOSC8, FAU, GSPT1, GTPBP1, HAAO, HNRNPA0, HNRNPC, HNRNPR, HSPA1A, HSPA8, KYAT1, LSM7, MAGOH, MYD88, NANOS2, NT5C2, NT5C3A, NUDT3, PABPC1, PABPC4, PAPD5, PDE1B, PDE4D, PNP, PRKCD, PSMA4, PSMA6, PSMB2, PSMB3, PSMC1, PSMD10, PSMD11, PSMD7, PSMD8, PSMD9, PSME2, Q…	[AGO4, AKT1, ALDH1L2, AMPD3, ANGEL2, BTG2, CNOT2, CNOT9, DAZL, DDX6, EIF4A2, EIF4G1, ENPP1, ENTPD1, GALT, GDA, GDNF, GIGYF2, HPRT1, HSPB1, MAPK7, MEX3D, MTHFS, MTOR, NBAS, NOCT, NUDT5, PDE2A, PPP2R1A, PRKCA, PSMB7, PSMC6, SAMD4A, SEM1, SETMAR, SMPDL3A, THRAP3, UPF3A, VCP, ZC3H12A, ZFP36L2]	75.8824	24.1176	[AGO4, AKT1, ALDH1L2, AMPD3, ANGEL2, ANP32A, BAX, BLVRA, BLVRB, BTG2, CIRBP, CNOT11, CNOT2, CNOT3, CNOT9, CTIF, DAZL, DDX5, DDX6, DEDD2, DKC1, DNASE2, EDC4, EIF3E, EIF4A2, EIF4B, EIF4E, EIF4G1, ENPP1, ENPP4, ENTPD1, ENTPD6, ERN1, EXOSC3, EXOSC8, FAU, GALT, GDA, GDNF, GIGYF2, GSPT1, GTPBP1, HAAO, HNRNPA0, HNRNPC, HNRNPR, HPRT1, HSPA1A, HSPA8, HSPB1, KYAT1, LSM7, MAGOH, MAPK7, MEX3D, MTHFS, MTOR, M…
GO:0043603	cellular amide metabolic process	GO_BiologicalProcess-EBI-QuickGO-GOA_20.11.2017_00h00	2.63815e-12	6.30518e-10	7.14537e-24	1.57198e-22	[4]	Group19	24.2709	258	Specific for Cluster #1	[ABTB1, ACO1, AIMP1, ARG2, ATF4, B3GALT1, B3GALT2, C1QBP, CAPRIN1, CDK5RAP1, CERK, CGA, CHAC1, CIRBP, CNOT11, CNOT3, COA3, COPS5, CPE, CTIF, CTSZ, DDX5, DENR, DIO2, DPH6, EEF1A2, EEF2, EIF1, EIF2B2, EIF2S2, EIF2S3, EIF3E, EIF3F, EIF3G, EIF3K, EIF3M, EIF4B, EIF4E, EIF4E3, EIF4EBP3, EIF5, EIF5A, ERAL1, FAU, G6PD, GAPDH, GATC, GBA3, GCLC, GSPT1, GSR, GSTA1, GSTM4, GSTO1, GTF2H2, H3F3A, HIST2H3A, HNR…	[ABCF1, ACACA, ACACB, ACER2, AEBP1, AGO4, AKT1, ALDH1L2, ALOX12B, ASAH1, B4GALT3, B4GALT6, BMP4, BTG2, C9orf3, CALR, CDKAL1, CELF4, CERS2, CERS6, CHRFAM7A, CNOT2, CNOT9, CPEB4, CPN1, CPZ, DAPK1, DAZL, DDX6, DNAJC3, EFL1, EGFL7, EIF2A, EIF2AK2, EIF4A2, EIF4G1, ENPP7, EPHA4, ERAP1, F10, FDXACB1, FOXO3, FURIN, GDAP1L1, GIGYF2, GLO1, HSPB1, HTRA2, LARP6, LNPEP, MAP2K2, MAPK1, MARS, MEX3D, MPV17L2, MR…	68.6047	31.3953	[ABCF1, ABTB1, ACACA, ACACB, ACER2, ACO1, AEBP1, AGO4, AIMP1, AKT1, ALDH1L2, ALOX12B, ARG2, ASAH1, ATF4, B3GALT1, B3GALT2, B4GALT3, B4GALT6, BMP4, BTG2, C1QBP, C9orf3, CALR, CAPRIN1, CDK5RAP1, CDKAL1, CELF4, CERK, CERS2, CERS6, CGA, CHAC1, CHRFAM7A, CIRBP, CNOT11, CNOT2, CNOT3, CNOT9, COA3, COPS5, CPE, CPEB4, CPN1, CPZ, CTIF, CTSZ, DAPK1, DAZL, DDX5, DDX6, DENR, DIO2, DNAJC3, DPH6, EEF1A2, EEF2, …
GO:0044270	cellular nitrogen compound catabolic process	GO_BiologicalProcess-EBI-QuickGO-GOA_20.11.2017_00h00	1.84368e-16	4.92264e-14	7.14537e-24	1.57198e-22	[4]	Group19	29.6875	171	Specific for Cluster #1	[ANP32A, BAX, BLVRA, BLVRB, CIRBP, CNOT11, CNOT3, CTIF, DDX5, DEDD2, DKC1, DNASE2, EDC4, EIF3E, EIF4B, EIF4E, ENPP4, ENTPD6, ERN1, EXOSC3, EXOSC8, FAU, GSPT1, GTPBP1, HAAO, HNRNPA0, HNRNPC, HNRNPR, HSPA1A, HSPA8, KYAT1, LSM7, MAGOH, MYD88, NANOS2, NT5C2, NT5C3A, NUDT3, PABPC1, PABPC4, PAPD5, PDE1B, PDE4D, PNP, PRKCD, PSMA4, PSMA6, PSMB2, PSMB3, PSMC1, PSMD10, PSMD11, PSMD7, PSMD8, PSMD9, PSME2, Q…	[AGO4, AKT1, ALDH1L2, AMPD3, ANGEL2, BTG2, CNOT2, CNOT9, CYP2D6, DAZL, DDX6, EIF4A2, EIF4G1, ENPP1, ENTPD1, GALT, GDA, GDNF, GIGYF2, HPRT1, HSPB1, MAPK7, MEX3D, MTHFS, MTOR, NBAS, NOCT, NUDT5, PDE2A, PPP2R1A, PRKCA, PSMB7, PSMC6, SAMD4A, SEM1, SETMAR, SMPDL3A, THRAP3, UPF3A, VCP, ZC3H12A, ZFP36L2]	75.4386	24.5614	[AGO4, AKT1, ALDH1L2, AMPD3, ANGEL2, ANP32A, BAX, BLVRA, BLVRB, BTG2, CIRBP, CNOT11, CNOT2, CNOT3, CNOT9, CTIF, CYP2D6, DAZL, DDX5, DDX6, DEDD2, DKC1, DNASE2, EDC4, EIF3E, EIF4A2, EIF4B, EIF4E, EIF4G1, ENPP1, ENPP4, ENTPD1, ENTPD6, ERN1, EXOSC3, EXOSC8, FAU, GALT, GDA, GDNF, GIGYF2, GSPT1, GTPBP1, HAAO, HNRNPA0, HNRNPC, HNRNPR, HPRT1, HSPA1A, HSPA8, HSPB1, KYAT1, LSM7, MAGOH, MAPK7, MEX3D, MTHFS,…
GO:0046700	heterocycle catabolic process	GO_BiologicalProcess-EBI-QuickGO-GOA_20.11.2017_00h00	1.41801e-16	3.80026e-14	7.14537e-24	1.57198e-22	[4]	Group19	29.8429	171	Specific for Cluster #1	[ANP32A, BAX, BLVRA, BLVRB, CIRBP, CNOT11, CNOT3, CTIF, DDX5, DEDD2, DKC1, DNASE2, EDC4, EIF3E, EIF4B, EIF4E, ENPP4, ENTPD6, ERN1, EXOSC3, EXOSC8, FAU, GSPT1, GTPBP1, HAAO, HNRNPA0, HNRNPC, HNRNPR, HSPA1A, HSPA8, KYAT1, LSM7, MAGOH, MYD88, NANOS2, NT5C2, NT5C3A, NUDT3, PABPC1, PABPC4, PAPD5, PDE1B, PDE4D, PNP, PRKCD, PSMA4, PSMA6, PSMB2, PSMB3, PSMC1, PSMD10, PSMD11, PSMD7, PSMD8, PSMD9, PSME2, Q…	[AGO4, AKT1, ALDH1L2, ALDH4A1, AMPD3, ANGEL2, BTG2, CNOT2, CNOT9, DAZL, DDX6, EIF4A2, EIF4G1, ENPP1, ENTPD1, GALT, GDA, GDNF, GIGYF2, HPRT1, HSPB1, MAPK7, MEX3D, MTHFS, MTOR, NBAS, NOCT, NUDT5, PDE2A, PPP2R1A, PRKCA, PSMB7, PSMC6, SAMD4A, SEM1, SETMAR, SMPDL3A, THRAP3, UPF3A, VCP, ZC3H12A, ZFP36L2]	75.4386	24.5614	[AGO4, AKT1, ALDH1L2, ALDH4A1, AMPD3, ANGEL2, ANP32A, BAX, BLVRA, BLVRB, BTG2, CIRBP, CNOT11, CNOT2, CNOT3, CNOT9, CTIF, DAZL, DDX5, DDX6, DEDD2, DKC1, DNASE2, EDC4, EIF3E, EIF4A2, EIF4B, EIF4E, EIF4G1, ENPP1, ENPP4, ENTPD1, ENTPD6, ERN1, EXOSC3, EXOSC8, FAU, GALT, GDA, GDNF, GIGYF2, GSPT1, GTPBP1, HAAO, HNRNPA0, HNRNPC, HNRNPR, HPRT1, HSPA1A, HSPA8, HSPB1, KYAT1, LSM7, MAGOH, MAPK7, MEX3D, MTHFS…
GO:1901361	organic cyclic compound catabolic process	GO_BiologicalProcess-EBI-QuickGO-GOA_20.11.2017_00h00	5.95408e-14	1.5302e-11	7.14537e-24	1.57198e-22	[4]	Group19	27.9294	174	Specific for Cluster #1	[ANP32A, BAX, BLVRA, BLVRB, CIRBP, CNOT11, CNOT3, CTIF, CYP7A1, DDX5, DEDD2, DKC1, DNASE2, EDC4, EIF3E, EIF4B, EIF4E, ENPP4, ENTPD6, ERN1, EXOSC3, EXOSC8, FAU, GSPT1, GTPBP1, HAAO, HNRNPA0, HNRNPC, HNRNPR, HSPA1A, HSPA8, KYAT1, LSM7, MAGOH, MYD88, NANOS2, NT5C2, NT5C3A, NUDT3, PABPC1, PABPC4, PAPD5, PDE1B, PDE4D, PNP, PRKCD, PSMA4, PSMA6, PSMB2, PSMB3, PSMC1, PSMD10, PSMD11, PSMD7, PSMD8, PSMD9, …	[AGO4, AKT1, ALDH1L2, ALDH4A1, AMPD3, ANGEL2, BTG2, CNOT2, CNOT9, CXXC1, CYP19A1, DAZL, DDX6, EIF4A2, EIF4G1, ENPP1, ENTPD1, GALT, GDA, GDNF, GIGYF2, HPRT1, HSPB1, MAPK7, MEX3D, MTHFS, MTOR, NBAS, NOCT, NUDT5, PDE2A, PPP2R1A, PRKCA, PSMB7, PSMC6, SAMD4A, SEM1, SETMAR, SMPDL3A, THRAP3, UPF3A, VCP, ZC3H12A, ZFP36L2]	74.7126	25.2874	[AGO4, AKT1, ALDH1L2, ALDH4A1, AMPD3, ANGEL2, ANP32A, BAX, BLVRA, BLVRB, BTG2, CIRBP, CNOT11, CNOT2, CNOT3, CNOT9, CTIF, CXXC1, CYP19A1, CYP7A1, DAZL, DDX5, DDX6, DEDD2, DKC1, DNASE2, EDC4, EIF3E, EIF4A2, EIF4B, EIF4E, EIF4G1, ENPP1, ENPP4, ENTPD1, ENTPD6, ERN1, EXOSC3, EXOSC8, FAU, GALT, GDA, GDNF, GIGYF2, GSPT1, GTPBP1, HAAO, HNRNPA0, HNRNPC, HNRNPR, HPRT1, HSPA1A, HSPA8, HSPB1, KYAT1, LSM7, MA…
GO:1901565	organonitrogen compound catabolic process	GO_BiologicalProcess-EBI-QuickGO-GOA_20.11.2017_00h00	2.63526e-05	0.00158116	7.14537e-24	1.57198e-22	[4]	Group19	20.5209	260	Specific for Cluster #1	[ABTB1, ADRA2A, ARAF, ARIH1, ARIH2, ARNTL, ATPIF1, ATXN3, BCAT1, BLVRA, BLVRB, BNIP3, BNIP3L, CAV3, CD2AP, CD81, CDC42, CHAC1, CHFR, CHMP4B, CLOCK, CRBN, CTNNB1, CTSL, CTSZ, CUL5, DDIT3, DDRGK1, EEF1A2, ENPP4, ERLIN2, FBXL14, FBXO11, FBXO8, FBXO9, FYN, GABARAPL2, GBA3, GCLC, GCSH, GID4, GLS, GNA12, GUSB, HAAO, HIBADH, HSD17B10, HSP90AB1, HSPA1A, HSPA8, HYAL2, ITCH, IVD, KAT5, KLHL25, KYAT1, LAMP2…	[ABAT, ABHD17A, ACAN, ADAMTS12, ADAMTS7, ADAMTS9, ADRM1, AGAP2, AKT1, ALDH1L2, ALDH4A1, AMFR, AMPD3, ANXA2, AP2A2, ASB2, BRSK2, BTBD3, BUB3, C9orf3, CBL, CCDC115, CHORDC1, CLPX, CPN1, CUL1, CYP2D6, DNAJB12, DNAJC3, EGFL7, ENPP7, EPHA4, ERAP1, FBXL18, FBXO6, FBXW4, FBXW5, FGF13, FLNA, FURIN, GAD1, GCDH, GDA, GPC6, GRIN2C, GSK3B, HPRT1, HTRA2, KCTD5, KEAP1, LNPEP, LONRF1, LUM, MAEA, MAPK7, MARCH6, …	60.7692	39.2308	[ABAT, ABHD17A, ABTB1, ACAN, ADAMTS12, ADAMTS7, ADAMTS9, ADRA2A, ADRM1, AGAP2, AKT1, ALDH1L2, ALDH4A1, AMFR, AMPD3, ANXA2, AP2A2, ARAF, ARIH1, ARIH2, ARNTL, ASB2, ATPIF1, ATXN3, BCAT1, BLVRA, BLVRB, BNIP3, BNIP3L, BRSK2, BTBD3, BUB3, C9orf3, CAV3, CBL, CCDC115, CD2AP, CD81, CDC42, CHAC1, CHFR, CHMP4B, CHORDC1, CLOCK, CLPX, CPN1, CRBN, CTNNB1, CTSL, CTSZ, CUL1, CUL5, CYP2D6, DDIT3, DDRGK1, DNAJB12…
GO:1901566	organonitrogen compound biosynthetic process	GO_BiologicalProcess-EBI-QuickGO-GOA_20.11.2017_00h00	1.14145e-12	2.77372e-10	7.14537e-24	1.57198e-22	[4]	Group19	21.8475	447	Specific for Cluster #1	[A3GALT2, ABCB6, ABTB1, ACADM, ACO1, ADCY1, ADK, ADRA2A, ADRB1, AIMP1, AK2, ALAS1, ALAS2, AQP1, ARG2, ATF4, ATP5A1, ATP5B, ATP5C1, ATP5E, ATP5F1, ATP5G1, ATP5G3, ATP5H, ATP5J, ATP5J2, ATPIF1, B3GALT1, B3GALT2, BCAT1, BMPR2, C1QBP, CALM3, CAPRIN1, CDK5RAP1, CHAC1, CHKB, CHST6, CIRBP, CNOT11, CNOT3, COA3, COPS5, CSNK1G2, CTIF, CTNNB1, CYC1, DAG1, DDX5, DENR, DIO2, DPH6, EEF1A2, EEF2, EIF1, EIF2B2, …	[ABAT, ABCA1, ABCF1, ABHD17A, ACAN, ACER2, ACHE, ADAMTS7, ADCY2, ADCY3, ADCY4, ADCY8, ADCYAP1R1, ADGRF1, ADI1, ADSSL1, AGO4, AKR1A1, AKT1, ALDOA, ALOX12B, ALPL, ALPPL2, AMPD2, AMPD3, ATG16L1, ATP6V0A1, B3GAT1, B4GALT3, B4GALT6, BMP4, BMPR1B, BTG2, CALR, CCR7, CDKAL1, CELF4, CERS2, CERS6, CHORDC1, CHPF2, CHST12, CNOT2, CNOT9, CNTN3, CPEB4, DAPK1, DAZL, DCAKD, DDX6, DNAJC3, DPY19L3, DPY19L4, DRD1, …	60.6264	39.3736	[A3GALT2, ABAT, ABCA1, ABCB6, ABCF1, ABHD17A, ABTB1, ACADM, ACAN, ACER2, ACHE, ACO1, ADAMTS7, ADCY1, ADCY2, ADCY3, ADCY4, ADCY8, ADCYAP1R1, ADGRF1, ADI1, ADK, ADRA2A, ADRB1, ADSSL1, AGO4, AIMP1, AK2, AKR1A1, AKT1, ALAS1, ALAS2, ALDOA, ALOX12B, ALPL, ALPPL2, AMPD2, AMPD3, AQP1, ARG2, ATF4, ATG16L1, ATP5A1, ATP5B, ATP5C1, ATP5E, ATP5F1, ATP5G1, ATP5G3, ATP5H, ATP5J, ATP5J2, ATP6V0A1, ATPIF1, B3GALT…
GO:0006518	peptide metabolic process	GO_BiologicalProcess-EBI-QuickGO-GOA_20.11.2017_00h00	1.17237e-12	2.83713e-10	7.14537e-24	1.57198e-22	[4, 5]	Group19	25.3093	225	Specific for Cluster #1	[ABTB1, ACO1, AIMP1, ATF4, C1QBP, CAPRIN1, CDK5RAP1, CGA, CHAC1, CIRBP, CNOT11, CNOT3, COA3, COPS5, CPE, CTIF, CTSZ, DDX5, DENR, DIO2, DPH6, EEF1A2, EEF2, EIF1, EIF2B2, EIF2S2, EIF2S3, EIF3E, EIF3F, EIF3G, EIF3K, EIF3M, EIF4B, EIF4E, EIF4E3, EIF4EBP3, EIF5, EIF5A, ERAL1, FAU, G6PD, GAPDH, GATC, GCLC, GSPT1, GSR, GSTA1, GSTM4, GSTO1, GTF2H2, H3F3A, HIST2H3A, HNRNPR, HSPA8, KARS, KLHL25, LAMP2, LAR…	[ABCF1, AEBP1, AGO4, AKT1, BMP4, BTG2, C9orf3, CALR, CDKAL1, CELF4, CHRFAM7A, CNOT2, CNOT9, CPEB4, CPN1, CPZ, DAPK1, DAZL, DDX6, DNAJC3, EFL1, EIF2A, EIF2AK2, EIF4A2, EIF4G1, EPHA4, ERAP1, F10, FDXACB1, FOXO3, FURIN, GDAP1L1, GIGYF2, GLO1, HSPB1, LARP6, LNPEP, MAP2K2, MAPK1, MARS, MEX3D, MPV17L2, MRPS7, MTOR, NCOR2, NUP188, NUP37, PER2, POLR2A, POU5F1, PPP3CA, PSEN2, RMND1, SAMD4A, SNCA, UHMK1, U…	72.8889	27.1111	[ABCF1, ABTB1, ACO1, AEBP1, AGO4, AIMP1, AKT1, ATF4, BMP4, BTG2, C1QBP, C9orf3, CALR, CAPRIN1, CDK5RAP1, CDKAL1, CELF4, CGA, CHAC1, CHRFAM7A, CIRBP, CNOT11, CNOT2, CNOT3, CNOT9, COA3, COPS5, CPE, CPEB4, CPN1, CPZ, CTIF, CTSZ, DAPK1, DAZL, DDX5, DDX6, DENR, DIO2, DNAJC3, DPH6, EEF1A2, EEF2, EFL1, EIF1, EIF2A, EIF2AK2, EIF2B2, EIF2S2, EIF2S3, EIF3E, EIF3F, EIF3G, EIF3K, EIF3M, EIF4A2, EIF4B, EIF4E,…
GO:0030163	protein catabolic process	GO_BiologicalProcess-EBI-QuickGO-GOA_20.11.2017_00h00	2.11004e-07	2.78526e-05	7.14537e-24	1.57198e-22	[4, 5]	Group19	22.7069	203	Specific for Cluster #1	[ABTB1, ADRA2A, ARAF, ARIH1, ARIH2, ARNTL, ATPIF1, ATXN3, BNIP3, BNIP3L, CAV3, CD2AP, CD81, CDC42, CHFR, CHMP4B, CLOCK, CRBN, CTNNB1, CTSL, CTSZ, CUL5, DDIT3, DDRGK1, EEF1A2, ERLIN2, FBXL14, FBXO11, FBXO8, FBXO9, FYN, GABARAPL2, GCLC, GID4, GNA12, HSP90AB1, HSPA1A, HSPA8, ITCH, KAT5, KLHL25, LAMP2, LONRF2, LONRF3, MAN1B1, MGEA5, MSN, NANOS2, NDFIP1, NEDD8, NOP53, NR1D1, NTAN1, NUB1, OAZ1, OAZ2, P…	[ABHD17A, ADAMTS12, ADAMTS7, ADAMTS9, ADRM1, AGAP2, AKT1, AMFR, ANXA2, AP2A2, ASB2, BRSK2, BTBD3, BUB3, CBL, CCDC115, CLPX, CUL1, DNAJB12, DNAJC3, EPHA4, FBXL18, FBXO6, FBXW4, FBXW5, FLNA, FURIN, GRIN2C, GSK3B, HTRA2, KCTD5, KEAP1, LNPEP, LONRF1, MAEA, MARCH6, MMP20, MTA1, MTOR, MYLIP, NELL1, OPHN1, OS9, OTUD7B, PDZD2, PRKCA, PSMB7, PSMC6, RNF114, RNF115, RNF146, RNF175, SEC22B, SEM1, SNCA, SNX9,…	63.5468	36.4532	[ABHD17A, ABTB1, ADAMTS12, ADAMTS7, ADAMTS9, ADRA2A, ADRM1, AGAP2, AKT1, AMFR, ANXA2, AP2A2, ARAF, ARIH1, ARIH2, ARNTL, ASB2, ATPIF1, ATXN3, BNIP3, BNIP3L, BRSK2, BTBD3, BUB3, CAV3, CBL, CCDC115, CD2AP, CD81, CDC42, CHFR, CHMP4B, CLOCK, CLPX, CRBN, CTNNB1, CTSL, CTSZ, CUL1, CUL5, DDIT3, DDRGK1, DNAJB12, DNAJC3, EEF1A2, EPHA4, ERLIN2, FBXL14, FBXL18, FBXO11, FBXO6, FBXO8, FBXO9, FBXW4, FBXW5, FLNA…
GO:0031329	regulation of cellular catabolic process	GO_BiologicalProcess-EBI-QuickGO-GOA_20.11.2017_00h00	1.82051e-11	4.13256e-09	7.14537e-24	1.57198e-22	[4, 5]	Group19	25.1843	205	Specific for Cluster #1	[ADRA2A, ANP32A, ARAF, ARIH1, ARIH2, ATP6V0C, ATP6V0D1, ATP6V0E2, ATP6V1B1, ATP6V1D, ATP6V1E1, ATP6V1E2, ATPIF1, ATXN3, BAD, BAX, BCL2L1, BNIP3, BNIP3L, CAPN1, CAPNS1, CAV3, CD81, CHFR, CHMP4B, CIRBP, CPT1A, DAP, DDRGK1, DKC1, DNM1L, EEF1A2, ERN1, EXOC4, EXOSC3, EXOSC8, GABARAPL2, GAPDH, GCLC, GNA12, GTPBP1, HAX1, HIF1A, HNRNPA0, HNRNPC, HNRNPR, HSP90AB1, HSPA1A, HSPA8, ITCH, LAMTOR1, LAMTOR3, LA…	[ACACB, AKT1, ANGEL2, ANXA2, ATG13, ATP6V0A1, BMF, BRSK2, BTG2, BUB3, CUL1, DAPK1, DAZL, DRAM1, EIF4G1, EP300, EPHA4, ESRRB, FEZ2, FLCN, FURIN, GATA4, GDNF, GIGYF2, GSK3B, HSPB1, HTRA2, IKBKG, ITPR1, KEAP1, KIF2A, LEP, LONRF1, MAPK7, MAPT, MEX3D, MTOR, MUL1, MYLIP, NBAS, NELL1, NOCT, NRBP2, OPHN1, OS9, PFKFB1, PIK3CA, PNPLA2, PPP1R3B, PRKCA, PSMB7, PSMC6, RAB1B, RNF114, RNMT, SAMD4A, SCFD1, SEC22…	65.3659	34.6341	[ACACB, ADRA2A, AKT1, ANGEL2, ANP32A, ANXA2, ARAF, ARIH1, ARIH2, ATG13, ATP6V0A1, ATP6V0C, ATP6V0D1, ATP6V0E2, ATP6V1B1, ATP6V1D, ATP6V1E1, ATP6V1E2, ATPIF1, ATXN3, BAD, BAX, BCL2L1, BMF, BNIP3, BNIP3L, BRSK2, BTG2, BUB3, CAPN1, CAPNS1, CAV3, CD81, CHFR, CHMP4B, CIRBP, CPT1A, CUL1, DAP, DAPK1, DAZL, DDRGK1, DKC1, DNM1L, DRAM1, EEF1A2, EIF4G1, EP300, EPHA4, ERN1, ESRRB, EXOC4, EXOSC3, EXOSC8, FEZ2…
GO:0034655	nucleobase-containing compound catabolic process	GO_BiologicalProcess-EBI-QuickGO-GOA_20.11.2017_00h00	6.18685e-18	1.71376e-15	7.14537e-24	1.57198e-22	[4, 5]	Group19	31.1195	164	Specific for Cluster #1	[ANP32A, BAX, CIRBP, CNOT11, CNOT3, CTIF, DDX5, DEDD2, DKC1, DNASE2, EDC4, EIF3E, EIF4B, EIF4E, ENPP4, ENTPD6, ERN1, EXOSC3, EXOSC8, FAU, GSPT1, GTPBP1, HNRNPA0, HNRNPC, HNRNPR, HSPA1A, HSPA8, LSM7, MAGOH, MYD88, NANOS2, NT5C2, NT5C3A, NUDT3, PABPC1, PABPC4, PAPD5, PDE1B, PDE4D, PNP, PRKCD, PSMA4, PSMA6, PSMB2, PSMB3, PSMC1, PSMD10, PSMD11, PSMD7, PSMD8, PSMD9, PSME2, QKI, RACK1, RBM38, RPL10, RP…	[AGO4, AKT1, AMPD3, ANGEL2, BTG2, CNOT2, CNOT9, DAZL, DDX6, EIF4A2, EIF4G1, ENPP1, ENTPD1, GALT, GDA, GDNF, GIGYF2, HPRT1, HSPB1, MAPK7, MEX3D, MTOR, NBAS, NOCT, NUDT5, PDE2A, PPP2R1A, PRKCA, PSMB7, PSMC6, SAMD4A, SEM1, SETMAR, SMPDL3A, THRAP3, UPF3A, VCP, ZC3H12A, ZFP36L2]	76.2195	23.7805	[AGO4, AKT1, AMPD3, ANGEL2, ANP32A, BAX, BTG2, CIRBP, CNOT11, CNOT2, CNOT3, CNOT9, CTIF, DAZL, DDX5, DDX6, DEDD2, DKC1, DNASE2, EDC4, EIF3E, EIF4A2, EIF4B, EIF4E, EIF4G1, ENPP1, ENPP4, ENTPD1, ENTPD6, ERN1, EXOSC3, EXOSC8, FAU, GALT, GDA, GDNF, GIGYF2, GSPT1, GTPBP1, HNRNPA0, HNRNPC, HNRNPR, HPRT1, HSPA1A, HSPA8, HSPB1, LSM7, MAGOH, MAPK7, MEX3D, MTOR, MYD88, NANOS2, NBAS, NOCT, NT5C2, NT5C3A, NU…
GO:0044265	cellular macromolecule catabolic process	GO_BiologicalProcess-EBI-QuickGO-GOA_20.11.2017_00h00	2.75556e-20	7.93602e-18	7.14537e-24	1.57198e-22	[4, 5]	Group19	26.7568	297	Specific for Cluster #1	[ABTB1, ANP32A, ARAF, ARIH1, ARIH2, ARNTL, ATPIF1, ATXN3, BAX, BNIP3, BNIP3L, CAV3, CD2AP, CD81, CHFR, CHMP4B, CIRBP, CLOCK, CNOT11, CNOT3, CRBN, CTIF, CTNNB1, CTSL, CTSZ, CUL5, DDIT3, DDRGK1, DDX5, DEDD2, DKC1, DNASE2, EDC4, EIF3E, EIF4B, EIF4E, ERLIN2, ERN1, EXOSC3, EXOSC8, FAU, FBXL14, FBXO11, FBXO8, FBXO9, GABARAPL2, GCLC, GID4, GNA12, GSPT1, GTPBP1, HNRNPA0, HNRNPC, HNRNPR, HSP90AB1, HSPA1A,…	[ADAMTS12, ADAMTS7, ADAMTS9, ADRM1, AGO4, AKT1, AMFR, ANGEL2, ANXA2, AP2A2, ASB2, BRSK2, BTBD3, BTG2, BUB3, CBL, CCDC115, CLPX, CNOT2, CNOT9, CUL1, DAZL, DDX6, DNAJB12, DNAJC3, EIF4A2, EIF4G1, EPHA4, FBXL18, FBXO6, FBXW4, FBXW5, FURIN, GDNF, GIGYF2, GSK3B, HSPB1, HTRA2, KCTD5, KEAP1, LONRF1, MAEA, MARCH6, MEX3D, MTA1, MTOR, MYLIP, NBAS, NELL1, NOCT, OPHN1, OS9, OTUD7B, PPP2R1A, PRKCA, PSMB7, PSMC…	71.3805	28.6195	[ABTB1, ADAMTS12, ADAMTS7, ADAMTS9, ADRM1, AGO4, AKT1, AMFR, ANGEL2, ANP32A, ANXA2, AP2A2, ARAF, ARIH1, ARIH2, ARNTL, ASB2, ATPIF1, ATXN3, BAX, BNIP3, BNIP3L, BRSK2, BTBD3, BTG2, BUB3, CAV3, CBL, CCDC115, CD2AP, CD81, CHFR, CHMP4B, CIRBP, CLOCK, CLPX, CNOT11, CNOT2, CNOT3, CNOT9, CRBN, CTIF, CTNNB1, CTSL, CTSZ, CUL1, CUL5, DAZL, DDIT3, DDRGK1, DDX5, DDX6, DEDD2, DKC1, DNAJB12, DNAJC3, DNASE2, EDC…
GO:0010629	negative regulation of gene expression	GO_BiologicalProcess-EBI-QuickGO-GOA_20.11.2017_00h00	8.92452e-20	2.53456e-17	7.14537e-24	1.57198e-22	[4, 5, 6]	Group19	23.9589	443	Specific for Cluster #1	[AHR, ANP32A, ARHGAP35, ARNTL, ATAD2, ATF4, ATF7IP, ATP8B1, ATXN1, ATXN1L, BACH2, BCL6, BCL7A, BEND3, C1QBP, CAPRIN1, CAST, CCNE1, CD3EAP, CDC42, CDC45, CHAC1, CIR1, CIRBP, CITED1, CLOCK, CNBP, CNOT11, CNOT3, COPS2, CTBP1, CTGF, CTIF, CTNNB1, CTSZ, DAP, DDIT3, DDRGK1, DDX5, DEDD2, DNAJB1, DNAJB5, DNMT3A, DRAP1, EDC4, EIF3E, EIF4B, EIF4E, EIF4EBP3, ELK3, ERF, ERN1, ESRRA, ETV6, EXOSC3, EXOSC8, FAU…	[A2M, ACACB, AEBP1, AGO4, AKT1, ANGEL2, ARX, ATAD2B, ATF3, ATF7, BAHCC1, BAHD1, BASP1, BBS4, BCL11A, BCL6B, BIRC7, BMP4, BMP7, BTG2, CALR, CBX1, CBX7, CDK6, CELF4, CIART, CNOT2, CNOT9, CPB2, CPEB4, CREBBP, CRY2, DAPK1, DAZL, DCAF1, DDX6, DGKQ, DNAJC17, DR1, DUSP26, EIF2AK2, EIF4A2, EIF4G1, EP300, EPC1, ESRRB, FLCN, FLNA, FOXN3, FOXO3, FOXP1, FURIN, GDNF, GIGYF2, GLI2, GON4L, GPER1, H2AFY, HMG20A,…	63.4312	36.5688	[A2M, ACACB, AEBP1, AGO4, AHR, AKT1, ANGEL2, ANP32A, ARHGAP35, ARNTL, ARX, ATAD2, ATAD2B, ATF3, ATF4, ATF7, ATF7IP, ATP8B1, ATXN1, ATXN1L, BACH2, BAHCC1, BAHD1, BASP1, BBS4, BCL11A, BCL6, BCL6B, BCL7A, BEND3, BIRC7, BMP4, BMP7, BTG2, C1QBP, CALR, CAPRIN1, CAST, CBX1, CBX7, CCNE1, CD3EAP, CDC42, CDC45, CDK6, CELF4, CHAC1, CIART, CIR1, CIRBP, CITED1, CLOCK, CNBP, CNOT11, CNOT2, CNOT3, CNOT9, COPS2,…
GO:0043604	amide biosynthetic process	GO_BiologicalProcess-EBI-QuickGO-GOA_20.11.2017_00h00	3.89101e-13	9.57189e-11	7.14537e-24	1.57198e-22	[5]	Group19	25.9486	212	Specific for Cluster #1	[ABTB1, ACO1, AIMP1, ARG2, ATF4, B3GALT1, B3GALT2, C1QBP, CAPRIN1, CDK5RAP1, CHAC1, CIRBP, CNOT11, CNOT3, COA3, COPS5, CTIF, DDX5, DENR, DIO2, DPH6, EEF1A2, EEF2, EIF1, EIF2B2, EIF2S2, EIF2S3, EIF3E, EIF3F, EIF3G, EIF3K, EIF3M, EIF4B, EIF4E, EIF4E3, EIF4EBP3, EIF5, EIF5A, ERAL1, FAU, GAPDH, GATC, GCLC, GSPT1, GTF2H2, H3F3A, HIST2H3A, HNRNPR, KARS, KLHL25, LARP4B, LSM14A, MAGOH, MKNK1, MKNK2, MRPL…	[ABCF1, AGO4, AKT1, ALOX12B, B4GALT3, B4GALT6, BMP4, BTG2, CALR, CDKAL1, CELF4, CERS2, CERS6, CNOT2, CNOT9, CPEB4, DAPK1, DAZL, DDX6, DNAJC3, EFL1, EIF2A, EIF2AK2, EIF4A2, EIF4G1, FDXACB1, FOXO3, FURIN, GIGYF2, HSPB1, LARP6, MAP2K2, MAPK1, MARS, MEX3D, MPV17L2, MRPS7, MTHFS, MTOR, NCOR2, NUP188, NUP37, PER2, POLR2A, POU5F1, PPP3CA, RMND1, SAMD4A, SAMD8, ST8SIA3, UGCG, UHMK1, UPF3A, YARS2, ZC3H12A…	73.1132	26.8868	[ABCF1, ABTB1, ACO1, AGO4, AIMP1, AKT1, ALOX12B, ARG2, ATF4, B3GALT1, B3GALT2, B4GALT3, B4GALT6, BMP4, BTG2, C1QBP, CALR, CAPRIN1, CDK5RAP1, CDKAL1, CELF4, CERS2, CERS6, CHAC1, CIRBP, CNOT11, CNOT2, CNOT3, CNOT9, COA3, COPS5, CPEB4, CTIF, DAPK1, DAZL, DDX5, DDX6, DENR, DIO2, DNAJC3, DPH6, EEF1A2, EEF2, EFL1, EIF1, EIF2A, EIF2AK2, EIF2B2, EIF2S2, EIF2S3, EIF3E, EIF3F, EIF3G, EIF3K, EIF3M, EIF4A2, …
GO:0010608	posttranscriptional regulation of gene expression	GO_BiologicalProcess-EBI-QuickGO-GOA_20.11.2017_00h00	1.54652e-11	3.52607e-09	7.14537e-24	1.57198e-22	[5, 6]	Group19	27.4725	150	Specific for Cluster #1	[ACO1, ANP32A, ATF4, C1QBP, CAPRIN1, CDK5RAP1, CIRBP, CNOT11, CNOT3, COA3, CTIF, DDX5, DIO2, DKC1, DPH6, EEF2, EIF1, EIF2B2, EIF3E, EIF3K, EIF4B, EIF4E, EIF4E3, EIF4EBP3, EIF5, EIF5A, EXOSC3, EXOSC8, GAPDH, H3F3A, HEXIM1, HIST2H3A, HNRNPA0, HNRNPC, HNRNPR, HSPA1A, HSPA8, KLHL25, LARP4B, LSM14A, MAGOH, MATR3, MKNK1, MKNK2, MYCN, MYD88, NANOS2, NCL, NOLC1, NRDE2, NUP93, PA2G4, PABPC1, PAIP2, PAIP2B…	[ABCF1, AGO4, AKT1, ANGEL2, BMP4, BTG2, CALR, CELF4, CNOT2, CNOT9, CPEB4, DAPK1, DAZL, DDX6, DNAJC3, EIF2A, EIF2AK2, EIF4A2, EIF4G1, FOXO3, GDNF, GIGYF2, HSPB1, LARP6, MAP2K2, MAPK1, MEX3D, MPV17L2, MTOR, NACC2, NCOR2, NOCT, NUP188, NUP37, PER2, POLR2A, POU5F1, PPP3CA, PRKCA, PSMB7, PSMC6, RMND1, SAMD4A, SEM1, THRAP3, UHMK1, UPF3A, ZC3H12A, ZFP36L2, ZNF385A]	66.6667	33.3333	[ABCF1, ACO1, AGO4, AKT1, ANGEL2, ANP32A, ATF4, BMP4, BTG2, C1QBP, CALR, CAPRIN1, CDK5RAP1, CELF4, CIRBP, CNOT11, CNOT2, CNOT3, CNOT9, COA3, CPEB4, CTIF, DAPK1, DAZL, DDX5, DDX6, DIO2, DKC1, DNAJC3, DPH6, EEF2, EIF1, EIF2A, EIF2AK2, EIF2B2, EIF3E, EIF3K, EIF4A2, EIF4B, EIF4E, EIF4E3, EIF4EBP3, EIF4G1, EIF5, EIF5A, EXOSC3, EXOSC8, FOXO3, GAPDH, GDNF, GIGYF2, H3F3A, HEXIM1, HIST2H3A, HNRNPA0, HNRNP…
GO:0043043	peptide biosynthetic process	GO_BiologicalProcess-EBI-QuickGO-GOA_20.11.2017_00h00	1.52328e-13	3.83865e-11	7.14537e-24	1.57198e-22	[5, 6]	Group19	26.703	196	Specific for Cluster #1	[ABTB1, ACO1, AIMP1, ATF4, C1QBP, CAPRIN1, CDK5RAP1, CHAC1, CIRBP, CNOT11, CNOT3, COA3, COPS5, CTIF, DDX5, DENR, DIO2, DPH6, EEF1A2, EEF2, EIF1, EIF2B2, EIF2S2, EIF2S3, EIF3E, EIF3F, EIF3G, EIF3K, EIF3M, EIF4B, EIF4E, EIF4E3, EIF4EBP3, EIF5, EIF5A, ERAL1, FAU, GAPDH, GATC, GCLC, GSPT1, GTF2H2, H3F3A, HIST2H3A, HNRNPR, KARS, KLHL25, LARP4B, LSM14A, MAGOH, MKNK1, MKNK2, MRPL12, MRPL48, MRPS14, MRPS…	[ABCF1, AGO4, AKT1, BMP4, BTG2, CALR, CDKAL1, CELF4, CNOT2, CNOT9, CPEB4, DAPK1, DAZL, DDX6, DNAJC3, EFL1, EIF2A, EIF2AK2, EIF4A2, EIF4G1, FDXACB1, FOXO3, FURIN, GIGYF2, HSPB1, LARP6, MAP2K2, MAPK1, MARS, MEX3D, MPV17L2, MRPS7, MTOR, NCOR2, NUP188, NUP37, PER2, POLR2A, POU5F1, PPP3CA, RMND1, SAMD4A, UHMK1, UPF3A, YARS2, ZC3H12A, ZFP36L2, ZNF385A]	75.5102	24.4898	[ABCF1, ABTB1, ACO1, AGO4, AIMP1, AKT1, ATF4, BMP4, BTG2, C1QBP, CALR, CAPRIN1, CDK5RAP1, CDKAL1, CELF4, CHAC1, CIRBP, CNOT11, CNOT2, CNOT3, CNOT9, COA3, COPS5, CPEB4, CTIF, DAPK1, DAZL, DDX5, DDX6, DENR, DIO2, DNAJC3, DPH6, EEF1A2, EEF2, EFL1, EIF1, EIF2A, EIF2AK2, EIF2B2, EIF2S2, EIF2S3, EIF3E, EIF3F, EIF3G, EIF3K, EIF3M, EIF4A2, EIF4B, EIF4E, EIF4E3, EIF4EBP3, EIF4G1, EIF5, EIF5A, ERAL1, FAU, …
GO:0044257	cellular protein catabolic process	GO_BiologicalProcess-EBI-QuickGO-GOA_20.11.2017_00h00	4.13984e-08	6.29256e-06	7.14537e-24	1.57198e-22	[5, 6]	Group19	23.8482	176	Specific for Cluster #1	[ABTB1, ARAF, ARIH1, ARIH2, ARNTL, ATPIF1, ATXN3, BNIP3, BNIP3L, CAV3, CD2AP, CD81, CHFR, CHMP4B, CLOCK, CRBN, CTNNB1, CTSL, CTSZ, CUL5, DDIT3, DDRGK1, ERLIN2, FBXL14, FBXO11, FBXO8, FBXO9, GABARAPL2, GCLC, GID4, GNA12, HSP90AB1, HSPA1A, ITCH, KAT5, KLHL25, LAMP2, LONRF2, LONRF3, MAN1B1, MSN, NEDD8, NOP53, NR1D1, NTAN1, NUB1, PCBP2, PINK1, PPP2CB, PSMA4, PSMA6, PSMB2, PSMB3, PSMC1, PSMD10, PSMD11…	[ADAMTS12, ADAMTS7, ADRM1, AKT1, AMFR, ANXA2, AP2A2, ASB2, BRSK2, BTBD3, BUB3, CBL, CCDC115, CLPX, CUL1, DNAJB12, DNAJC3, EPHA4, FBXL18, FBXO6, FBXW4, FBXW5, FURIN, GSK3B, HTRA2, KCTD5, KEAP1, LONRF1, MAEA, MARCH6, MTA1, MYLIP, NELL1, OPHN1, OS9, OTUD7B, PRKCA, PSMB7, PSMC6, RNF114, RNF115, RNF146, RNF175, SEM1, TMEM67, TNFAIP1, TOPORS, TP53BP1, TRIB1, TRIM25, TRIM58, UBAC2, UBAP1, UBE2L3, UBE2R2…	65.3409	34.6591	[ABTB1, ADAMTS12, ADAMTS7, ADRM1, AKT1, AMFR, ANXA2, AP2A2, ARAF, ARIH1, ARIH2, ARNTL, ASB2, ATPIF1, ATXN3, BNIP3, BNIP3L, BRSK2, BTBD3, BUB3, CAV3, CBL, CCDC115, CD2AP, CD81, CHFR, CHMP4B, CLOCK, CLPX, CRBN, CTNNB1, CTSL, CTSZ, CUL1, CUL5, DDIT3, DDRGK1, DNAJB12, DNAJC3, EPHA4, ERLIN2, FBXL14, FBXL18, FBXO11, FBXO6, FBXO8, FBXO9, FBXW4, FBXW5, FURIN, GABARAPL2, GCLC, GID4, GNA12, GSK3B, HSP90AB1…
GO:0006396	RNA processing	GO_BiologicalProcess-EBI-QuickGO-GOA_20.11.2017_00h00	3.27569e-05	0.0018999	7.14537e-24	1.57198e-22	[5, 6, 7]	Group19	21.1009	207	Specific for Cluster #1	[ADAT1, ALYREF, ATXN1, BMS1, BMT2, BOP1, C1QBP, C2orf49, CDC40, CDK5RAP1, CHERP, CHTOP, CIR1, CLASRP, DDX21, DDX5, DEDD2, DKC1, DNAJC8, EMG1, ERN1, ESRP2, EXOSC3, EXOSC8, FAU, FBL, FBXO11, GTF2H2, HEXIM1, HNRNPA0, HNRNPC, HNRNPDL, HNRNPK, HNRNPLL, HNRNPR, HNRNPUL1, HSD17B10, HSPA1A, HSPA8, HTATSF1, KARS, KIN, LSM7, LSM8, LUC7L, MAGOH, METTL1, METTL2A, MTERF3, MYCN, NOLC1, NOP58, PA2G4, PABPC1, PA…	[ADARB1, AGO4, ARL6IP4, BMP4, CDK12, CDKAL1, CELF4, CWC15, DDX19B, DDX42, DDX46, DUS1L, FIP1L1, GTF2F1, GYG2, INTS4, IWS1, LARP6, MAP2K2, METTL15, NCOR2, NOCT, NSUN6, PIH1D1, PIN4, POLR2A, PPP2R1A, PPP3CA, PRKCA, RALY, RBM10, RBM20, RBM7, RNMT, SEM1, SF3A1, SRPK2, SRSF7, THRAP3, TSEN54, TSR1, ZC3H12A, ZNF473]	79.2271	20.7729	[ADARB1, ADAT1, AGO4, ALYREF, ARL6IP4, ATXN1, BMP4, BMS1, BMT2, BOP1, C1QBP, C2orf49, CDC40, CDK12, CDK5RAP1, CDKAL1, CELF4, CHERP, CHTOP, CIR1, CLASRP, CWC15, DDX19B, DDX21, DDX42, DDX46, DDX5, DEDD2, DKC1, DNAJC8, DUS1L, EMG1, ERN1, ESRP2, EXOSC3, EXOSC8, FAU, FBL, FBXO11, FIP1L1, GTF2F1, GTF2H2, GYG2, HEXIM1, HNRNPA0, HNRNPC, HNRNPDL, HNRNPK, HNRNPLL, HNRNPR, HNRNPUL1, HSD17B10, HSPA1A, HSPA8,…
GO:0006401	RNA catabolic process	GO_BiologicalProcess-EBI-QuickGO-GOA_20.11.2017_00h00	4.55306e-21	1.32494e-18	7.14537e-24	1.57198e-22	[5, 6, 7]	Group19	35.443	140	Specific for Cluster #1	[ANP32A, CIRBP, CNOT11, CNOT3, CTIF, DDX5, DEDD2, DKC1, EDC4, EIF3E, EIF4B, EIF4E, ERN1, EXOSC3, EXOSC8, FAU, GSPT1, GTPBP1, HNRNPA0, HNRNPC, HNRNPR, HSPA1A, HSPA8, LSM7, MAGOH, MYD88, NANOS2, PABPC1, PABPC4, PAPD5, PRKCD, PSMA4, PSMA6, PSMB2, PSMB3, PSMC1, PSMD10, PSMD11, PSMD7, PSMD8, PSMD9, PSME2, QKI, RBM38, RPL10, RPL10A, RPL12, RPL13, RPL13A, RPL14, RPL15, RPL17, RPL18, RPL19, RPL21, RPL23,…	[AGO4, AKT1, ANGEL2, BTG2, CNOT2, CNOT9, DAZL, DDX6, EIF4A2, EIF4G1, GDNF, GIGYF2, HSPB1, MEX3D, MTOR, NBAS, NOCT, PPP2R1A, PRKCA, PSMB7, PSMC6, SAMD4A, SEM1, THRAP3, UPF3A, ZC3H12A, ZFP36L2]	80.7143	19.2857	[AGO4, AKT1, ANGEL2, ANP32A, BTG2, CIRBP, CNOT11, CNOT2, CNOT3, CNOT9, CTIF, DAZL, DDX5, DDX6, DEDD2, DKC1, EDC4, EIF3E, EIF4A2, EIF4B, EIF4E, EIF4G1, ERN1, EXOSC3, EXOSC8, FAU, GDNF, GIGYF2, GSPT1, GTPBP1, HNRNPA0, HNRNPC, HNRNPR, HSPA1A, HSPA8, HSPB1, LSM7, MAGOH, MEX3D, MTOR, MYD88, NANOS2, NBAS, NOCT, PABPC1, PABPC4, PAPD5, PPP2R1A, PRKCA, PRKCD, PSMA4, PSMA6, PSMB2, PSMB3, PSMB7, PSMC1, PSMC…
GO:0006412	translation	GO_BiologicalProcess-EBI-QuickGO-GOA_20.11.2017_00h00	1.91225e-14	4.9336e-12	7.14537e-24	1.57198e-22	[5, 6, 7]	Group19	27.4148	193	Specific for Cluster #1	[ABTB1, ACO1, AIMP1, ATF4, C1QBP, CAPRIN1, CDK5RAP1, CIRBP, CNOT11, CNOT3, COA3, COPS5, CTIF, DDX5, DENR, DIO2, DPH6, EEF1A2, EEF2, EIF1, EIF2B2, EIF2S2, EIF2S3, EIF3E, EIF3F, EIF3G, EIF3K, EIF3M, EIF4B, EIF4E, EIF4E3, EIF4EBP3, EIF5, EIF5A, ERAL1, FAU, GAPDH, GATC, GSPT1, GTF2H2, H3F3A, HIST2H3A, HNRNPR, KARS, KLHL25, LARP4B, LSM14A, MAGOH, MKNK1, MKNK2, MRPL12, MRPL48, MRPS14, MRPS21, MRPS30, M…	[ABCF1, AGO4, AKT1, BMP4, BTG2, CALR, CDKAL1, CELF4, CNOT2, CNOT9, CPEB4, DAPK1, DAZL, DDX6, DNAJC3, EFL1, EIF2A, EIF2AK2, EIF4A2, EIF4G1, FDXACB1, FOXO3, GIGYF2, HSPB1, LARP6, MAP2K2, MAPK1, MARS, MEX3D, MPV17L2, MRPS7, MTOR, NCOR2, NUP188, NUP37, PER2, POLR2A, POU5F1, PPP3CA, RMND1, SAMD4A, UHMK1, UPF3A, YARS2, ZC3H12A, ZFP36L2, ZNF385A]	75.6477	24.3523	[ABCF1, ABTB1, ACO1, AGO4, AIMP1, AKT1, ATF4, BMP4, BTG2, C1QBP, CALR, CAPRIN1, CDK5RAP1, CDKAL1, CELF4, CIRBP, CNOT11, CNOT2, CNOT3, CNOT9, COA3, COPS5, CPEB4, CTIF, DAPK1, DAZL, DDX5, DDX6, DENR, DIO2, DNAJC3, DPH6, EEF1A2, EEF2, EFL1, EIF1, EIF2A, EIF2AK2, EIF2B2, EIF2S2, EIF2S3, EIF3E, EIF3F, EIF3G, EIF3K, EIF3M, EIF4A2, EIF4B, EIF4E, EIF4E3, EIF4EBP3, EIF4G1, EIF5, EIF5A, ERAL1, FAU, FDXACB1…
GO:0016071	mRNA metabolic process	GO_BiologicalProcess-EBI-QuickGO-GOA_20.11.2017_00h00	1.44994e-15	3.82784e-13	7.14537e-24	1.57198e-22	[5, 6, 7]	Group19	26.7773	226	Specific for Cluster #1	[ALYREF, ANP32A, ATF4, C1QBP, CDC40, CHERP, CHTOP, CIR1, CIRBP, CLASRP, CNOT11, CNOT3, CTIF, DDIT3, DDX5, DKC1, DNAJC8, EDC4, EIF3E, EIF4B, EIF4E, ERN1, ESRP2, EXOSC3, EXOSC8, FAU, FBXO11, GSPT1, GTF2H2, GTPBP1, HEXIM1, HIF1A, HNRNPA0, HNRNPC, HNRNPK, HNRNPLL, HNRNPR, HNRNPUL1, HSPA1A, HSPA8, HTATSF1, KIN, LMO2, LSM7, LSM8, LUC7L, MAGOH, MYD88, NANOS2, PABPC1, PAPD5, PAPD7, PCBP2, POLR2L, POLR3K,…	[ADARB1, AGO4, AKT1, ANGEL2, ARL6IP4, BTG2, CDK12, CEBPG, CELF4, CNOT2, CNOT9, CWC15, DAZL, DDX42, DDX46, DDX6, EIF4A2, EIF4G1, FIP1L1, FLNA, GDNF, GIGYF2, GTF2F1, HSPB1, IWS1, MEX3D, MTOR, NBAS, NOCT, PCBP3, POLR2A, POU5F1, PPARD, PPP2R1A, PRKCA, PSMB7, PSMC6, RALY, RBM10, RBM20, RBM7, RNMT, SAMD4A, SEM1, SF3A1, SRPK2, SRSF7, TFCP2, THRAP3, TP53BP1, TSEN54, UPF3A, ZC3H12A, ZFP36L2, ZNF473]	75.6637	24.3363	[ADARB1, AGO4, AKT1, ALYREF, ANGEL2, ANP32A, ARL6IP4, ATF4, BTG2, C1QBP, CDC40, CDK12, CEBPG, CELF4, CHERP, CHTOP, CIR1, CIRBP, CLASRP, CNOT11, CNOT2, CNOT3, CNOT9, CTIF, CWC15, DAZL, DDIT3, DDX42, DDX46, DDX5, DDX6, DKC1, DNAJC8, EDC4, EIF3E, EIF4A2, EIF4B, EIF4E, EIF4G1, ERN1, ESRP2, EXOSC3, EXOSC8, FAU, FBXO11, FIP1L1, FLNA, GDNF, GIGYF2, GSPT1, GTF2F1, GTF2H2, GTPBP1, HEXIM1, HIF1A, HNRNPA0, …
GO:0051603	proteolysis involved in cellular protein catabolic process	GO_BiologicalProcess-EBI-QuickGO-GOA_20.11.2017_00h00	1.07435e-06	0.000120327	7.14537e-24	1.57198e-22	[5, 6, 7]	Group19	23.2558	160	Specific for Cluster #1	[ABTB1, ARAF, ARIH1, ARIH2, ARNTL, ATPIF1, ATXN3, CAV3, CD2AP, CHFR, CHMP4B, CLOCK, CRBN, CTNNB1, CTSL, CTSZ, CUL5, DDIT3, DDRGK1, ERLIN2, FBXL14, FBXO11, FBXO8, FBXO9, GABARAPL2, GCLC, GID4, GNA12, HSP90AB1, HSPA1A, ITCH, KAT5, KLHL25, LONRF2, LONRF3, MAN1B1, NEDD8, NOP53, NR1D1, NTAN1, NUB1, PCBP2, PINK1, PPP2CB, PSMA4, PSMA6, PSMB2, PSMB3, PSMC1, PSMD10, PSMD11, PSMD7, PSMD8, PSMD9, PSME2, RAC…	[ADAMTS12, ADAMTS7, ADRM1, AKT1, AMFR, ASB2, BRSK2, BTBD3, BUB3, CBL, CLPX, CUL1, DNAJB12, DNAJC3, EPHA4, FBXL18, FBXO6, FBXW4, FBXW5, GSK3B, KCTD5, KEAP1, LONRF1, MAEA, MARCH6, MTA1, MYLIP, OPHN1, OS9, OTUD7B, PRKCA, PSMB7, PSMC6, RNF114, RNF115, RNF146, RNF175, SEM1, TMEM67, TNFAIP1, TOPORS, TP53BP1, TRIB1, TRIM25, TRIM58, UBAC2, UBAP1, UBE2L3, UBE2R2, USP46, VCP, VPS4A, WFS1, YME1L1, ZNRF2]	65.625	34.375	[ABTB1, ADAMTS12, ADAMTS7, ADRM1, AKT1, AMFR, ARAF, ARIH1, ARIH2, ARNTL, ASB2, ATPIF1, ATXN3, BRSK2, BTBD3, BUB3, CAV3, CBL, CD2AP, CHFR, CHMP4B, CLOCK, CLPX, CRBN, CTNNB1, CTSL, CTSZ, CUL1, CUL5, DDIT3, DDRGK1, DNAJB12, DNAJC3, EPHA4, ERLIN2, FBXL14, FBXL18, FBXO11, FBXO6, FBXO8, FBXO9, FBXW4, FBXW5, GABARAPL2, GCLC, GID4, GNA12, GSK3B, HSP90AB1, HSPA1A, ITCH, KAT5, KCTD5, KEAP1, KLHL25, LONRF1,…
GO:0006402	mRNA catabolic process	GO_BiologicalProcess-EBI-QuickGO-GOA_20.11.2017_00h00	3.87927e-23	1.14051e-20	7.14537e-24	1.57198e-22	[5, 6, 7, 8]	Group19	37.7095	135	Specific for Cluster #1	[ANP32A, CIRBP, CNOT11, CNOT3, CTIF, DDX5, EDC4, EIF3E, EIF4B, EIF4E, ERN1, EXOSC3, EXOSC8, FAU, GSPT1, GTPBP1, HNRNPA0, HNRNPC, HNRNPR, HSPA1A, HSPA8, LSM7, MAGOH, MYD88, NANOS2, PABPC1, PAPD5, PRKCD, PSMA4, PSMA6, PSMB2, PSMB3, PSMC1, PSMD10, PSMD11, PSMD7, PSMD8, PSMD9, PSME2, QKI, RBM38, RPL10, RPL10A, RPL12, RPL13, RPL13A, RPL14, RPL15, RPL17, RPL18, RPL19, RPL21, RPL23, RPL23A, RPL27, RPL28…	[AGO4, AKT1, ANGEL2, BTG2, CNOT2, CNOT9, DAZL, DDX6, EIF4A2, EIF4G1, GDNF, GIGYF2, HSPB1, MEX3D, MTOR, NBAS, NOCT, PPP2R1A, PRKCA, PSMB7, PSMC6, SAMD4A, SEM1, THRAP3, UPF3A, ZC3H12A, ZFP36L2]	80	20	[AGO4, AKT1, ANGEL2, ANP32A, BTG2, CIRBP, CNOT11, CNOT2, CNOT3, CNOT9, CTIF, DAZL, DDX5, DDX6, EDC4, EIF3E, EIF4A2, EIF4B, EIF4E, EIF4G1, ERN1, EXOSC3, EXOSC8, FAU, GDNF, GIGYF2, GSPT1, GTPBP1, HNRNPA0, HNRNPC, HNRNPR, HSPA1A, HSPA8, HSPB1, LSM7, MAGOH, MEX3D, MTOR, MYD88, NANOS2, NBAS, NOCT, PABPC1, PAPD5, PPP2R1A, PRKCA, PRKCD, PSMA4, PSMA6, PSMB2, PSMB3, PSMB7, PSMC1, PSMC6, PSMD10, PSMD11, PS…
GO:0070647	protein modification by small protein conjugation or removal	GO_BiologicalProcess-EBI-QuickGO-GOA_20.11.2017_00h00	0.000105393	0.0048481	7.14537e-24	1.57198e-22	[6, 7]	Group19	20.3783	237	None Specific Cluster	[ABTB1, ARIH1, ARIH2, ARRDC3, ASB14, ASB8, ATXN3, BACH2, BRCC3, CAND1, CAV3, CDC42, CHFR, COPS2, COPS4, COPS5, COPS6, CRBN, CTNNB1, CUL5, DDRGK1, EIF3F, ENY2, FANCF, FBXL14, FBXO11, FBXO9, FKBP1A, FYN, GCLC, GID4, GNL3, HCFC1, HIF1A, HSP90AB1, HSPA1A, ITCH, KDM2B, KLHL17, KLHL25, LONRF2, LONRF3, MASTL, MED18, MED31, MED8, MIB2, MINDY2, MYC, NDFIP1, NEDD8, NFKBIA, NMI, NOP53, NUB1, NUP93, OGT, OTU…	[ADRM1, AKT1, AMFR, ASB15, ASB2, ATXN7, BABAM2, BCL11A, BIRC7, BTBD3, BUB3, CBL, CHORDC1, CISH, CUL1, DCAF1, DTX2, ELOB, EP300, FBXL18, FBXL6, FBXO3, FBXO41, FBXO6, FBXW4, FBXW5, FOXO4, HECTD2, HLTF, HMG20A, IKBKG, INO80D, INO80E, IPP, JOSD1, KBTBD11, KEAP1, KLHDC8A, KLHL18, KLHL26, KLHL36, KLHL4, LMO7, LNPEP, LONRF1, MAEA, MARCH6, MARCH8, MARCH9, MED12, MIB1, MTA1, MTOR, MUL1, MYLIP, MYSM1, NEUR…	54.0084	45.9916	[ABTB1, ADRM1, AKT1, AMFR, ARIH1, ARIH2, ARRDC3, ASB14, ASB15, ASB2, ASB8, ATXN3, ATXN7, BABAM2, BACH2, BCL11A, BIRC7, BRCC3, BTBD3, BUB3, CAND1, CAV3, CBL, CDC42, CHFR, CHORDC1, CISH, COPS2, COPS4, COPS5, COPS6, CRBN, CTNNB1, CUL1, CUL5, DCAF1, DDRGK1, DTX2, EIF3F, ELOB, ENY2, EP300, FANCF, FBXL14, FBXL18, FBXL6, FBXO11, FBXO3, FBXO41, FBXO6, FBXO9, FBXW4, FBXW5, FKBP1A, FOXO4, FYN, GCLC, GID4, …
GO:0006605	protein targeting	GO_BiologicalProcess-EBI-QuickGO-GOA_20.11.2017_00h00	1.74482e-15	4.58888e-13	7.14537e-24	1.57198e-22	[5, 6, 7, 8, 9]	Group19	31.6038	134	Specific for Cluster #1	[ADORA1, AP4B1, ARIH2, ATPIF1, BICD2, BID, BNIP3L, CHMP4B, DPH6, EXOC4, FAU, FIS1, FYN, GABARAP, GNPTG, GOLGA7B, GRPEL1, HAX1, HES1, HSPA8, LAMP2, MFF, NCOA4, NKAP, OPTN, OSCP1, PAK1, PINK1, PRKCI, PSMD8, RAB6A, RAB7A, RPL10, RPL10A, RPL12, RPL13, RPL13A, RPL14, RPL15, RPL17, RPL18, RPL19, RPL21, RPL23, RPL23A, RPL27, RPL28, RPL29, RPL30, RPL31, RPL32, RPL35, RPL36, RPL36A, RPL37, RPL37A, RPL38, …	[ANK3, ATG13, CDKL2, CHORDC1, HHAT, HTRA2, ICMT, KCNB1, MPZ, OS9, PACS1, PARD3, PDE2A, PEX26, PKN1, PLAGL2, PMM1, PSMB7, RABGEF1, RNF31, SAMM50, SCARB2, SEC62, STOM, TRAK2, UBE2L3, UGCG, VPS4A]	79.1045	20.8955	[ADORA1, ANK3, AP4B1, ARIH2, ATG13, ATPIF1, BICD2, BID, BNIP3L, CDKL2, CHMP4B, CHORDC1, DPH6, EXOC4, FAU, FIS1, FYN, GABARAP, GNPTG, GOLGA7B, GRPEL1, HAX1, HES1, HHAT, HSPA8, HTRA2, ICMT, KCNB1, LAMP2, MFF, MPZ, NCOA4, NKAP, OPTN, OS9, OSCP1, PACS1, PAK1, PARD3, PDE2A, PEX26, PINK1, PKN1, PLAGL2, PMM1, PRKCI, PSMB7, PSMD8, RAB6A, RAB7A, RABGEF1, RNF31, RPL10, RPL10A, RPL12, RPL13, RPL13A, RPL14, …
GO:0032446	protein modification by small protein conjugation	GO_BiologicalProcess-EBI-QuickGO-GOA_20.11.2017_00h00	0.000141807	0.00623952	7.14537e-24	1.57198e-22	[7, 8]	Group19	20.7765	198	None Specific Cluster	[ABTB1, ARIH1, ARIH2, ARRDC3, ASB14, ASB8, BACH2, CAND1, CAV3, CDC42, CHFR, CRBN, CTNNB1, CUL5, DDRGK1, FANCF, FBXL14, FBXO11, FBXO9, FKBP1A, FYN, GCLC, GID4, GNL3, HIF1A, HSP90AB1, HSPA1A, ITCH, KDM2B, KLHL17, KLHL25, LONRF2, LONRF3, MASTL, MED18, MED31, MED8, MIB2, NDFIP1, NEDD8, NMI, NUB1, NUP93, OGT, PDCD6, PEF1, PINK1, PSMA4, PSMA6, PSMB2, PSMB3, PSMC1, PSMD10, PSMD11, PSMD7, PSMD8, PSMD9, P…	[AKT1, AMFR, ASB15, ASB2, BCL11A, BIRC7, BTBD3, BUB3, CBL, CHORDC1, CISH, CUL1, DCAF1, DTX2, ELOB, FBXL18, FBXL6, FBXO3, FBXO41, FBXO6, FBXW4, FBXW5, HECTD2, HLTF, HMG20A, IPP, KBTBD11, KEAP1, KLHDC8A, KLHL18, KLHL26, KLHL36, KLHL4, LMO7, LNPEP, LONRF1, MAEA, MARCH6, MARCH8, MARCH9, MED12, MIB1, MTA1, MTOR, MUL1, MYLIP, NEUROD2, NUP188, NUP37, OS9, PCGF5, PDZD2, PDZRN3, PER2, PRKCE, PSMB7, PSMC6,…	53.5354	46.4646	[ABTB1, AKT1, AMFR, ARIH1, ARIH2, ARRDC3, ASB14, ASB15, ASB2, ASB8, BACH2, BCL11A, BIRC7, BTBD3, BUB3, CAND1, CAV3, CBL, CDC42, CHFR, CHORDC1, CISH, CRBN, CTNNB1, CUL1, CUL5, DCAF1, DDRGK1, DTX2, ELOB, FANCF, FBXL14, FBXL18, FBXL6, FBXO11, FBXO3, FBXO41, FBXO6, FBXO9, FBXW4, FBXW5, FKBP1A, FYN, GCLC, GID4, GNL3, HECTD2, HIF1A, HLTF, HMG20A, HSP90AB1, HSPA1A, IPP, ITCH, KBTBD11, KDM2B, KEAP1, KLHD…
GO:0048518	positive regulation of biological process	GO_BiologicalProcess-EBI-QuickGO-GOA_20.11.2017_00h00	9.92426e-15	2.57038e-12	7.62617e-12	9.91402e-11	[1, 2, 3]	Group20	19.2922	1123	None Specific Cluster	[AAK1, ABHD6, ABI1, ACTG1, ACTN2, ACVR1, ADAM10, ADCY1, ADIPOR1, ADIPOR2, ADORA1, ADRA2A, ADRB1, AGRP, AHI1, AHR, ALDOC, ALYREF, ANGPTL4, ANK1, ANP32B, AP1AR, APLNR, AQP1, ARAF, ARG2, ARHGAP35, ARHGEF1, ARHGEF18, ARIH1, ARIH2, ARL2, ARNTL, ARRDC3, ASH1L, ASPSCR1, ATAD2, ATF4, ATF7IP, ATL3, ATP5A1, ATP5B, ATP6AP1, ATP6V0C, ATPIF1, ATXN1L, ATXN3, AVPI1, B2M, BAD, BAX, BCL2L1, BCL6, BCR, BEND3, BID,…	[A2M, ABAT, ABCA1, ABCF1, ABHD17A, ABR, ACACA, ACACB, ACER2, ACHE, ACKR3, ACTR2, ADAMTS3, ADAMTS9, ADARB1, ADCY2, ADCY3, ADCY4, ADCY8, ADCYAP1R1, ADGRB3, ADGRF1, ADGRL1, ADRM1, AKT1, ALOX12, ALOX12B, ALX4, AMOTL1, ANGEL2, ANK2, ANK3, ANKRD6, ANO1, ANXA2, ARAP1, ARFIP2, ARHGAP6, ARHGEF26, ARHGEF9, ARID1B, ARID3A, ARID4B, ARX, ASAP1, ASPH, ATAD2B, ATF3, ATG13, ATXN7, AUTS2, BABAM2, BAIAP2L1, BAMBI,…	49.6883	50.3117	[A2M, AAK1, ABAT, ABCA1, ABCF1, ABHD17A, ABHD6, ABI1, ABR, ACACA, ACACB, ACER2, ACHE, ACKR3, ACTG1, ACTN2, ACTR2, ACVR1, ADAM10, ADAMTS3, ADAMTS9, ADARB1, ADCY1, ADCY2, ADCY3, ADCY4, ADCY8, ADCYAP1R1, ADGRB3, ADGRF1, ADGRL1, ADIPOR1, ADIPOR2, ADORA1, ADRA2A, ADRB1, ADRM1, AGRP, AHI1, AHR, AKT1, ALDOC, ALOX12, ALOX12B, ALX4, ALYREF, AMOTL1, ANGEL2, ANGPTL4, ANK1, ANK2, ANK3, ANKRD6, ANO1, ANP32B, …
GO:0007275	multicellular organism development	GO_BiologicalProcess-EBI-QuickGO-GOA_20.11.2017_00h00	4.7653e-08	7.10029e-06	7.62617e-12	9.91402e-11	[2, 3]	Group20	18.5325	985	None Specific Cluster	[ABCB6, ABI1, ACO1, ACP2, ACTN1, ACTN2, ACVR1, ADAM10, ADCY1, ADIPOR1, ADIPOR2, ADORA1, AGPAT5, AHI1, AHR, AIMP1, AK8, ALAS2, ANGPTL2, ANGPTL4, ANKS1B, ANP32B, APBA1, APLNR, AQP1, ARAF, ARG2, ARHGAP35, ARIH2, ARL3, ARNTL, ARRDC3, ASH1L, ATP2B1, ATP2B2, ATP5A1, ATP5B, ATP5F1, ATP5J, ATP6AP1, ATP6V0D1, ATP6V1B1, ATP8B1, ATPIF1, ATXN1, ATXN1L, ATXN3, B2M, BAD, BAX, BCL2L1, BCL6, BCR, BID, BLOC1S4, B…	[ABAT, ABLIM1, ABR, ACACB, ACAN, ACHE, ACKR3, ACTR2, ADAMTS12, ADAMTS18, ADAMTS2, ADAMTS7, ADAMTS9, ADARB1, ADCYAP1R1, ADD2, ADGRB3, ADGRF1, ADGRG3, ADGRL1, AEBP1, AGO4, AKT1, ALOX12, ALOX12B, ALPL, ALX4, ANK2, ANK3, ANKRD6, ANKS1A, ANO1, ANXA2, AP1B1, AP2A2, APOD, ARHGAP22, ARHGAP44, ARID1B, ARID4B, ARX, ASAP1, ASB2, ASPH, ATF3, ATP7B, ATRN, AUTS2, BAMBI, BASP1, BBS4, BCAS3, BCL11A, BHLHA9, BMP1…	47.2081	52.7919	[ABAT, ABCB6, ABI1, ABLIM1, ABR, ACACB, ACAN, ACHE, ACKR3, ACO1, ACP2, ACTN1, ACTN2, ACTR2, ACVR1, ADAM10, ADAMTS12, ADAMTS18, ADAMTS2, ADAMTS7, ADAMTS9, ADARB1, ADCY1, ADCYAP1R1, ADD2, ADGRB3, ADGRF1, ADGRG3, ADGRL1, ADIPOR1, ADIPOR2, ADORA1, AEBP1, AGO4, AGPAT5, AHI1, AHR, AIMP1, AK8, AKT1, ALAS2, ALOX12, ALOX12B, ALPL, ALX4, ANGPTL2, ANGPTL4, ANK2, ANK3, ANKRD6, ANKS1A, ANKS1B, ANO1, ANP32B, A…
GO:0009653	anatomical structure morphogenesis	GO_BiologicalProcess-EBI-QuickGO-GOA_20.11.2017_00h00	6.98124e-11	1.53587e-08	7.62617e-12	9.91402e-11	[2, 3]	Group20	20.6883	535	None Specific Cluster	[ABI1, ACTG1, ACTN1, ACTN2, ACVR1, ADCY1, ADIPOR2, AHI1, AIMP1, AKIP1, ANGPTL4, AP1AR, APLNR, AQP1, ARHGAP15, ARHGAP35, ARHGEF18, ASH1L, ATP5B, ATP6V1B1, ATP8B1, ATPIF1, BAX, BCL2L1, BCL6, BCR, BMPR2, BNIP3, BSG, BTG1, C1QBP, C2orf49, CAPN1, CAPRIN1, CASR, CAV3, CCM2, CD40, CD9, CDC42, CDC42SE2, CDH11, CITED1, CLIC5, CNOT3, CNTNAP1, COL11A1, CPE, CSNK1G2, CSTB, CTGF, CTNNB1, CTSZ, CYSLTR2, DAG1, …	[ABLIM1, ABR, ACKR3, ACTR2, ADAMTS12, ADAMTS9, ADARB1, ADGRB3, AGO4, ALDOA, ALOX12, ALPL, ALX4, ANK2, ANK3, ANKRD6, ANXA2, AP2A2, APOD, ARAP1, ARHGAP22, ARHGAP44, ARHGEF26, ARX, ASPH, AUTS2, BAMBI, BASP1, BBS4, BCAS3, BCL11A, BMP10, BMP4, BMP7, BMPR1B, BRSK2, BTBD3, C3, C3AR1, CALR, CAMK2B, CAPZB, CBLN1, CCDC136, CCK, CDH4, CHRFAM7A, CHRNA9, CLTCL1, CNOT2, COL12A1, COL18A1, COL9A1, CORO1C, CPB2, …	45.2336	54.7664	[ABI1, ABLIM1, ABR, ACKR3, ACTG1, ACTN1, ACTN2, ACTR2, ACVR1, ADAMTS12, ADAMTS9, ADARB1, ADCY1, ADGRB3, ADIPOR2, AGO4, AHI1, AIMP1, AKIP1, ALDOA, ALOX12, ALPL, ALX4, ANGPTL4, ANK2, ANK3, ANKRD6, ANXA2, AP1AR, AP2A2, APLNR, APOD, AQP1, ARAP1, ARHGAP15, ARHGAP22, ARHGAP35, ARHGAP44, ARHGEF18, ARHGEF26, ARX, ASH1L, ASPH, ATP5B, ATP6V1B1, ATP8B1, ATPIF1, AUTS2, BAMBI, BASP1, BAX, BBS4, BCAS3, BCL11A,…
GO:0032879	regulation of localization	GO_BiologicalProcess-EBI-QuickGO-GOA_20.11.2017_00h00	5.16494e-12	1.21893e-09	7.62617e-12	9.91402e-11	[2, 3]	Group20	20.7863	571	None Specific Cluster	[AAK1, ABHD6, ACTN1, ACTN2, ACVR1, ADAM10, ADIPOR1, ADIPOR2, ADORA1, ADRA2A, AHI1, ANP32B, ANXA4, AP1AR, APLNR, APPL1, AQP1, ARG2, ARIH2, ARL2, ARNTL, ASPSCR1, ATF4, ATP5A1, ATP5B, ATP6AP1, ATPIF1, B2M, BAD, BAX, BCL2L1, BCL6, BCR, BET1L, BID, BMPR2, BNIP3L, C1QBP, CACNA1E, CACNG5, CALM3, CASR, CAV3, CBARP, CCM2, CCNE1, CCT2, CCT3, CD2AP, CD40, CD81, CDC42, CGA, CHERP, CHMP2A, CLIC2, CLIC5, CLOCK…	[ABAT, ABCA1, ABCA2, ABHD17A, ABR, ACAA2, ACACB, ACHE, ACKR3, ADAMTS9, ADARB1, ADCYAP1R1, ADGRG3, AKT1, ALOX12, ALOX12B, AMOTL1, ANK2, ANK3, ANO1, ANXA2, APOD, ARAP1, ASIC1, ASPH, ATG13, BAMBI, BBS4, BCAS3, BMF, BMP10, BMP4, BMP7, BRSK2, BTN2A2, C1QTNF1, C3, C3AR1, CABP1, CACNA1D, CACNA2D2, CALR, CAMK2B, CASK, CBL, CCK, CCR7, CCSAP, CD300A, CD300LF, CDH15, CDK6, CDKL2, CERS2, CHORDC1, CHRFAM7A, C…	46.7601	53.2399	[AAK1, ABAT, ABCA1, ABCA2, ABHD17A, ABHD6, ABR, ACAA2, ACACB, ACHE, ACKR3, ACTN1, ACTN2, ACVR1, ADAM10, ADAMTS9, ADARB1, ADCYAP1R1, ADGRG3, ADIPOR1, ADIPOR2, ADORA1, ADRA2A, AHI1, AKT1, ALOX12, ALOX12B, AMOTL1, ANK2, ANK3, ANO1, ANP32B, ANXA2, ANXA4, AP1AR, APLNR, APOD, APPL1, AQP1, ARAP1, ARG2, ARIH2, ARL2, ARNTL, ASIC1, ASPH, ASPSCR1, ATF4, ATG13, ATP5A1, ATP5B, ATP6AP1, ATPIF1, B2M, BAD, BAMBI…
GO:0050793	regulation of developmental process	GO_BiologicalProcess-EBI-QuickGO-GOA_20.11.2017_00h00	1.00167e-08	1.71286e-06	7.62617e-12	9.91402e-11	[2, 3]	Group20	20.2511	500	None Specific Cluster	[ACVR1, ADIPOR1, ADRB1, AHI1, ANGPTL4, ANP32B, AP1AR, APLNR, AQP1, ARG2, ARHGAP15, ARHGAP35, ARHGEF18, ARNTL, ATP6AP1, ATXN1L, B2M, BAD, BAX, BCL6, BCR, BMPR2, BNIP3, BTG1, C1QBP, CAMSAP2, CAPRIN1, CAV3, CD40, CDC42, CDC42SE2, CDK5RAP1, CITED1, CLOCK, CNOT3, COPS2, CREBL2, CRTC1, CSNK1G2, CTDP1, CTGF, CTNNB1, CTSL, CTSZ, CYSLTR2, DAG1, DDIT3, DDX5, DNM1L, DYNLL1, EIF4E, EIF5A, EPB41, ESRRA, ETV5,…	[ABCA1, ABR, ACACB, ACTR2, ADAMTS12, ADAMTS7, ADAMTS9, ADGRB3, ADGRL1, AGO4, AKT1, ALDOA, ALOX12, ANKRD6, ANXA2, AP2A2, ARAP1, ARHGAP44, ARX, ASAP1, ATRN, BAMBI, BASP1, BBS4, BCL11A, BCL6B, BMP10, BMP4, BMP7, BMPR1B, BNIP2, C3, C3AR1, CACNA2D2, CALR, CAMK2B, CAPZB, CBLN1, CCSAP, CDH15, CDH4, CDK12, CDK6, CELF4, CERS2, CHRFAM7A, CLDN18, CLIC1, CNOT2, CORO1C, CPB2, CPNE9, CREBBP, CSF1, CSF1R, CSNK1…	47.6	52.4	[ABCA1, ABR, ACACB, ACTR2, ACVR1, ADAMTS12, ADAMTS7, ADAMTS9, ADGRB3, ADGRL1, ADIPOR1, ADRB1, AGO4, AHI1, AKT1, ALDOA, ALOX12, ANGPTL4, ANKRD6, ANP32B, ANXA2, AP1AR, AP2A2, APLNR, AQP1, ARAP1, ARG2, ARHGAP15, ARHGAP35, ARHGAP44, ARHGEF18, ARNTL, ARX, ASAP1, ATP6AP1, ATRN, ATXN1L, B2M, BAD, BAMBI, BASP1, BAX, BBS4, BCL11A, BCL6, BCL6B, BCR, BMP10, BMP4, BMP7, BMPR1B, BMPR2, BNIP2, BNIP3, BTG1, C1Q…
GO:0051239	regulation of multicellular organismal process	GO_BiologicalProcess-EBI-QuickGO-GOA_20.11.2017_00h00	1.05049e-09	2.09047e-07	7.62617e-12	9.91402e-11	[2, 3]	Group20	20.1098	586	None Specific Cluster	[ACVR1, ADIPOR1, ADORA1, ADRA2A, ADRB1, AHI1, ANGPTL4, ANXA4, APLNR, AQP1, ARG2, ARHGAP35, ARNTL, ARRDC3, ATF4, ATP2B1, ATP2B2, ATP5A1, ATP5B, ATP6AP1, ATXN1L, B2M, BAD, BAX, BCL6, BCR, BMPR2, BTG1, C1QBP, CACNG5, CALM3, CAMSAP2, CAPRIN1, CASR, CAV3, CD2AP, CD40, CD9, CDC42, CDK5RAP1, CITED1, CLIC2, CLOCK, CNOT3, COPS2, CRCP, CRTC1, CTDP1, CTGF, CTNNB1, CTSL, CTSZ, CYSLTR2, DAG1, DDIT3, DDT, DDX5…	[ABAT, ABCA1, ABR, ACACB, ACTR2, ADAMTS12, ADAMTS18, ADAMTS7, ADAMTS9, ADGRB3, ADGRL1, AGO4, AKT1, ALOX12, ALOX12B, AMOTL1, ANK2, ANKRD6, ANXA2, AP2A2, APOD, ARHGAP44, ARX, ASAP1, ASPH, ATP2B3, ATRN, BAMBI, BASP1, BBS4, BCAS3, BCL11A, BMP10, BMP4, BMP7, BMPR1B, BTN2A2, C1QTNF1, C3, C3AR1, CACNA1D, CACNA2D2, CALR, CAMK2B, CBLN1, CCK, CCR7, CCSAP, CDH15, CDH4, CDK6, CEBPG, CELF4, CERS2, CHRFAM7A, C…	48.1229	51.8771	[ABAT, ABCA1, ABR, ACACB, ACTR2, ACVR1, ADAMTS12, ADAMTS18, ADAMTS7, ADAMTS9, ADGRB3, ADGRL1, ADIPOR1, ADORA1, ADRA2A, ADRB1, AGO4, AHI1, AKT1, ALOX12, ALOX12B, AMOTL1, ANGPTL4, ANK2, ANKRD6, ANXA2, ANXA4, AP2A2, APLNR, APOD, AQP1, ARG2, ARHGAP35, ARHGAP44, ARNTL, ARRDC3, ARX, ASAP1, ASPH, ATF4, ATP2B1, ATP2B2, ATP2B3, ATP5A1, ATP5B, ATP6AP1, ATRN, ATXN1L, B2M, BAD, BAMBI, BASP1, BAX, BBS4, BCAS3…
GO:0009888	tissue development	GO_BiologicalProcess-EBI-QuickGO-GOA_20.11.2017_00h00	0.00119238	0.0345789	7.62617e-12	9.91402e-11	[3]	Group20	18.7784	372	None Specific Cluster	[ABI1, ACADVL, ACTN2, ACVR1, ADIPOR1, AHI1, ALDOC, ANXA4, AQP1, ARG2, ARHGAP35, ARNTL, ARRDC3, ASH1L, BAD, BAX, BMPR2, BSG, BTG1, CAPN1, CAPNS1, CASR, CAT, CAV3, CBR1, CCM2, CDC42, CITED1, CLIC5, CLOCK, COL11A1, COPS2, CPT1A, CRAT, CSTB, CTDP1, CTGF, CTNNB1, CTSL, CTSZ, DAG1, DDX5, DLX3, DSG2, DYNLL1, E2F4, EEF2, EFNB1, EPOR, ESRP2, ESRRA, ETV5, EXOC4, F11R, FKBP1A, FLOT2, FMN1, FOS, FOXL1, FOXN2…	[ADAMTS12, ADAMTS7, ADAMTS9, ADARB1, AKT1, ALOX12, ALPL, ALX4, ANKRD6, AP2A2, APOD, ARHGEF26, ARID4B, ARX, ASB2, ATF3, BAMBI, BASP1, BBS4, BMP10, BMP4, BMP7, BMP8B, BMPR1B, BTG2, CALR, CDH15, CDK6, CES1, CHRNA1, COL11A2, COL12A1, COL18A1, CORO1C, CRYGB, CSF1, CSF1R, CXXC1, DAAM1, DCT, DLEC1, DUSP12, DVL2, EFNB2, ENPP1, EP300, EPHA4, ERBB4, FAM20A, FAM212A, FAM83H, FBXW4, FGF13, FGF4, FGF6, FGFR3,…	48.1183	51.8817	[ABI1, ACADVL, ACTN2, ACVR1, ADAMTS12, ADAMTS7, ADAMTS9, ADARB1, ADIPOR1, AHI1, AKT1, ALDOC, ALOX12, ALPL, ALX4, ANKRD6, ANXA4, AP2A2, APOD, AQP1, ARG2, ARHGAP35, ARHGEF26, ARID4B, ARNTL, ARRDC3, ARX, ASB2, ASH1L, ATF3, BAD, BAMBI, BASP1, BAX, BBS4, BMP10, BMP4, BMP7, BMP8B, BMPR1B, BMPR2, BSG, BTG1, BTG2, CALR, CAPN1, CAPNS1, CASR, CAT, CAV3, CBR1, CCM2, CDC42, CDH15, CDK6, CES1, CHRNA1, CITED1,…
GO:0030030	cell projection organization	GO_BiologicalProcess-EBI-QuickGO-GOA_20.11.2017_00h00	1.56285e-05	0.00104711	7.62617e-12	9.91402e-11	[3]	Group20	20.2703	300	None Specific Cluster	[ABI1, ACTN2, ACTR1A, ADCY1, AHI1, AQP1, ARHGAP35, ARL3, ATP6V0D1, ATP6V1D, ATP8B1, B2M, BBIP1, BBOF1, BLOC1S4, BMPR2, CAMSAP2, CAPRIN1, CD2AP, CDC42, CDH11, CDHR5, CEP162, CEP57, CLIC5, CNTNAP1, CRTC1, CTNNB1, CTSZ, DAG1, DBNL, DNM1L, DOK6, DYNLL1, DYNLL2, E2F4, EFNA2, EFNB1, EHD3, FAM92A, FBF1, FMN1, FYN, GFI1, GFRA2, GSN, HES1, HES5, IFT81, IST1, ITGB1, ITM2C, JUN, KALRN, KEL, KIF3A, KNDC1, LG…	[ABLIM1, ACTR2, ADARB1, ADGRB3, ADGRF1, AKT1, ANK3, APOD, ARAP1, ARFIP2, ARHGAP44, ARHGEF26, ARID1B, ARX, ASAP1, AUTS2, BBS4, BCAS3, BCL11A, BMP7, BMPR1B, BRSK2, BTBD3, BTG2, CAMK2B, CAPZB, CCK, CCR7, CDH4, CEP83, CERS2, CFAP53, CHRFAM7A, CORO1C, CPNE9, CSF1R, CXXC1, DNM2, DOCK10, DPYSL2, DSCAML1, DTNBP1, DYNC1H1, EFNA3, EFNA5, EFNB2, EMP2, EMP3, EPHA4, EPS8L2, FEZ2, FGD1, FGF13, FLNA, FLRT1, FLR…	42.6667	57.3333	[ABI1, ABLIM1, ACTN2, ACTR1A, ACTR2, ADARB1, ADCY1, ADGRB3, ADGRF1, AHI1, AKT1, ANK3, APOD, AQP1, ARAP1, ARFIP2, ARHGAP35, ARHGAP44, ARHGEF26, ARID1B, ARL3, ARX, ASAP1, ATP6V0D1, ATP6V1D, ATP8B1, AUTS2, B2M, BBIP1, BBOF1, BBS4, BCAS3, BCL11A, BLOC1S4, BMP7, BMPR1B, BMPR2, BRSK2, BTBD3, BTG2, CAMK2B, CAMSAP2, CAPRIN1, CAPZB, CCK, CCR7, CD2AP, CDC42, CDH11, CDH4, CDHR5, CEP162, CEP57, CEP83, CERS2,…
GO:0030154	cell differentiation	GO_BiologicalProcess-EBI-QuickGO-GOA_20.11.2017_00h00	5.07627e-08	7.51288e-06	7.62617e-12	9.91402e-11	[3]	Group20	18.9785	784	None Specific Cluster	[ABI1, ACADVL, ACTG1, ACTN1, ACTN2, ACVR1, ADCY1, ADIPOR1, ADRB1, AFF4, AGPAT5, AHI1, AKIP1, ALAS2, ALDOC, ALYREF, ANGPTL4, ANP32B, ANXA4, AP1AR, ARAF, ARHGAP35, ARIH2, ARL3, ARNTL, ATP2B2, ATP5B, ATP6AP1, ATP8B1, ATPIF1, B2M, BAD, BAX, BCL2L1, BCL6, BLOC1S4, BMPR2, BNIP3, BTG1, C1QBP, C1QL1, CAMSAP2, CAND1, CAPN1, CAPNS1, CAPRIN1, CASP2, CAT, CAV3, CBR1, CCM2, CD9, CDC42, CDH11, CDHR5, CDK5RAP1,…	[A2M, ABCA1, ACHE, ACKR3, ACTR2, ADAMTS12, ADAMTS7, ADAMTS9, ADARB1, ADCYAP1R1, ADGRB3, ADGRF1, ADGRG3, AGO4, AKT1, ALOX12, ALPL, ANK2, ANK3, ANKS1A, ANXA2, AP1M1, APOD, ARHGAP22, ARHGAP44, ARHGEF26, ARHGEF28, ARID1B, ARID4B, ARX, ASAP1, ASB2, ATF3, AUTS2, BAMBI, BASP1, BBS4, BCL11A, BCL6B, BMP10, BMP4, BMP7, BMP8B, BMPR1B, BNIP2, BRSK2, BTBD3, BTG2, C2orf71, CACNA2D2, CALR, CAMK2B, CBLN1, CCDC13…	48.9796	51.0204	[A2M, ABCA1, ABI1, ACADVL, ACHE, ACKR3, ACTG1, ACTN1, ACTN2, ACTR2, ACVR1, ADAMTS12, ADAMTS7, ADAMTS9, ADARB1, ADCY1, ADCYAP1R1, ADGRB3, ADGRF1, ADGRG3, ADIPOR1, ADRB1, AFF4, AGO4, AGPAT5, AHI1, AKIP1, AKT1, ALAS2, ALDOC, ALOX12, ALPL, ALYREF, ANGPTL4, ANK2, ANK3, ANKS1A, ANP32B, ANXA2, ANXA4, AP1AR, AP1M1, APOD, ARAF, ARHGAP22, ARHGAP35, ARHGAP44, ARHGEF26, ARHGEF28, ARID1B, ARID4B, ARIH2, ARL3,…
GO:0048522	positive regulation of cellular process	GO_BiologicalProcess-EBI-QuickGO-GOA_20.11.2017_00h00	1.33483e-15	3.53731e-13	7.62617e-12	9.91402e-11	[2, 3, 4]	Group20	19.6984	1019	None Specific Cluster	[AAK1, ABI1, ACTN2, ACVR1, ADAM10, ADCY1, ADIPOR1, ADORA1, ADRA2A, ADRB1, AHI1, AHR, ALDOC, ALYREF, ANK1, ANP32B, AP1AR, APLNR, AQP1, ARAF, ARG2, ARHGAP35, ARHGEF1, ARHGEF18, ARIH1, ARIH2, ARL2, ARNTL, ARRDC3, ASH1L, ASPSCR1, ATAD2, ATF4, ATF7IP, ATL3, ATP5A1, ATP5B, ATP6AP1, ATP6V0C, ATPIF1, ATXN1L, ATXN3, AVPI1, B2M, BAD, BAX, BCL2L1, BCL6, BCR, BEND3, BID, BMPR2, BNIP3, BNIP3L, BRCC3, BTG1, C1…	[ABAT, ABCA1, ABCF1, ABR, ACACA, ACACB, ACER2, ACHE, ACKR3, ACTR2, ADAMTS3, ADAMTS9, ADCY2, ADCY3, ADCY4, ADCY8, ADCYAP1R1, ADGRB3, ADGRF1, ADGRL1, ADRM1, AKT1, ALOX12, ALOX12B, ALX4, AMOTL1, ANK2, ANK3, ANKRD6, ANO1, ANXA2, ARAP1, ARFIP2, ARHGAP6, ARHGEF26, ARHGEF9, ARID1B, ARID3A, ARID4B, ASAP1, ASPH, ATAD2B, ATF3, ATG13, ATXN7, AUTS2, BABAM2, BAIAP2L1, BAMBI, BBS4, BCAS3, BCL11A, BIRC7, BMF, B…	49.9509	50.0491	[AAK1, ABAT, ABCA1, ABCF1, ABI1, ABR, ACACA, ACACB, ACER2, ACHE, ACKR3, ACTN2, ACTR2, ACVR1, ADAM10, ADAMTS3, ADAMTS9, ADCY1, ADCY2, ADCY3, ADCY4, ADCY8, ADCYAP1R1, ADGRB3, ADGRF1, ADGRL1, ADIPOR1, ADORA1, ADRA2A, ADRB1, ADRM1, AHI1, AHR, AKT1, ALDOC, ALOX12, ALOX12B, ALX4, ALYREF, AMOTL1, ANK1, ANK2, ANK3, ANKRD6, ANO1, ANP32B, ANXA2, AP1AR, APLNR, AQP1, ARAF, ARAP1, ARFIP2, ARG2, ARHGAP35, ARHG…
GO:0048646	anatomical structure formation involved in morphogenesis	GO_BiologicalProcess-EBI-QuickGO-GOA_20.11.2017_00h00	0.000558515	0.020665	7.62617e-12	9.91402e-11	[2, 3, 4]	Group20	20.0948	212	None Specific Cluster	[ABI1, ACTG1, ACTN1, ACTN2, ACVR1, ADIPOR2, AHI1, AIMP1, ANGPTL4, APLNR, AQP1, ARHGAP35, ATP5B, ATP8B1, ATPIF1, BCL6, BMPR2, BTG1, CAV3, CD40, CD9, CDC42, CNOT3, CNTNAP1, COL11A1, CTGF, CTNNB1, CYSLTR2, DAG1, DYNLL1, ELK3, EXOC4, F3, FKBP1A, FMN1, FZD7, GATA2, GPR4, HDAC1, HES1, HES5, HEY1, HIF1A, HNF1B, HOXA3, HSBP1, ITGB1, ITGB2, JUN, JUNB, KDM2B, KNDC1, MIXL1, MPP5, MYH9, MYOM1, MYOZ2, NCL, NE…	[ACKR3, ADAMTS9, ADGRB3, ALOX12, ANK2, ANXA2, APOD, ARHGAP22, BBS4, BCAS3, BMP10, BMP4, BMP7, C3, C3AR1, CBLN1, CCDC136, CHRFAM7A, CNOT2, COL12A1, COL18A1, DLEC1, DUSP12, DVL2, EFNA3, EFNB2, EGFL7, EHD2, EMP2, EP300, ERAP1, FAM20A, FGF13, FGF6, FHOD3, FN1, FOXO4, FZD3, GAB1, GATA4, GDNF, GLI2, GNA13, GNAS, GPI, GRB2, HS6ST1, HSPB1, HTRA1, ITGA6, JAG1, LAMB1, LDB2, LEP, LHX2, MAFB, MAPK1, MAPK7, M…	43.8679	56.1321	[ABI1, ACKR3, ACTG1, ACTN1, ACTN2, ACVR1, ADAMTS9, ADGRB3, ADIPOR2, AHI1, AIMP1, ALOX12, ANGPTL4, ANK2, ANXA2, APLNR, APOD, AQP1, ARHGAP22, ARHGAP35, ATP5B, ATP8B1, ATPIF1, BBS4, BCAS3, BCL6, BMP10, BMP4, BMP7, BMPR2, BTG1, C3, C3AR1, CAV3, CBLN1, CCDC136, CD40, CD9, CDC42, CHRFAM7A, CNOT2, CNOT3, CNTNAP1, COL11A1, COL12A1, COL18A1, CTGF, CTNNB1, CYSLTR2, DAG1, DLEC1, DUSP12, DVL2, DYNLL1, EFNA3,…
GO:0051093	negative regulation of developmental process	GO_BiologicalProcess-EBI-QuickGO-GOA_20.11.2017_00h00	0.000624611	0.0218614	7.62617e-12	9.91402e-11	[2, 3, 4]	Group20	20.3947	186	None Specific Cluster	[ADIPOR1, ADRB1, ANP32B, AP1AR, ARNTL, B2M, BCL6, BCR, BMPR2, BNIP3, CAV3, CITED1, COPS2, CTDP1, CTNNB1, CTSZ, DDIT3, DNM1L, EIF4E, FZD7, G6PD, GATA2, GFI1, GPR37L1, GPR4, GPS2, HES1, HES5, HIF1A, HNF1B, HOXB8, HSPA9, ID2, IRF1, ITGB1, ITM2C, LGALS1, LRRC17, LUC7L, MAP4K4, MBD1, MEIS2, MIXL1, MYC, MYCN, NDFIP1, NFKBIA, NGEF, NGFR, NMRK2, OMG, PAK1, PDCD4, PHB2, PINK1, RAP1GAP2, RBM15, RCC2, REST,…	[ABCA1, ABR, ADAMTS12, ADAMTS7, ADAMTS9, ADGRB3, ANXA2, ASAP1, BCL11A, BMP4, BMP7, CALR, CDH15, CDK12, CDK6, CERS2, CLDN18, CORO1C, CPB2, CXXC1, DDX6, DIXDC1, EFNA3, EFNA5, EFNB2, ENPP1, EPHA4, ERBB4, ESRRB, FGF13, FGFR3, FLCN, FOXO3, FOXO4, FZD3, GAK, GLI2, GNAS, GPER1, GPR68, GSK3B, HMG20A, ID4, JAG1, JARID2, KANK1, LBH, LDB2, LEP, MAFB, MAPK1, MAPK11, MAPT, MECP2, MEOX2, MIB1, MUL1, NELL1, NEU…	45.1613	54.8387	[ABCA1, ABR, ADAMTS12, ADAMTS7, ADAMTS9, ADGRB3, ADIPOR1, ADRB1, ANP32B, ANXA2, AP1AR, ARNTL, ASAP1, B2M, BCL11A, BCL6, BCR, BMP4, BMP7, BMPR2, BNIP3, CALR, CAV3, CDH15, CDK12, CDK6, CERS2, CITED1, CLDN18, COPS2, CORO1C, CPB2, CTDP1, CTNNB1, CTSZ, CXXC1, DDIT3, DDX6, DIXDC1, DNM1L, EFNA3, EFNA5, EFNB2, EIF4E, ENPP1, EPHA4, ERBB4, ESRRB, FGF13, FGFR3, FLCN, FOXO3, FOXO4, FZD3, FZD7, G6PD, GAK, GAT…
GO:0051094	positive regulation of developmental process	GO_BiologicalProcess-EBI-QuickGO-GOA_20.11.2017_00h00	5.22508e-05	0.00282154	7.62617e-12	9.91402e-11	[2, 3, 4]	Group20	20.3246	263	None Specific Cluster	[ACVR1, AHI1, ANGPTL4, APLNR, AQP1, ARG2, ARHGAP35, ARNTL, ATP6AP1, ATXN1L, BAD, BAX, BCL6, BMPR2, BNIP3, BTG1, C1QBP, CAPRIN1, CAV3, CD40, CDC42, CREBL2, CRTC1, CTGF, CTNNB1, CYSLTR2, DAG1, DNM1L, EIF5A, ETV5, EXOSC3, F3, FIS1, FOS, FOXP2, FYN, GATA2, GPR37L1, HAS2, HAX1, HES1, HIF1A, HSP90AB1, HSPA8, IGFBP3, INSM1, IST1, ITCH, ITGB1, ITGB2, JUN, JUNB, KALRN, KDM2B, LGALS9, LIMS1, MACF1, MFF, MI…	[ACACB, ACTR2, ADAMTS9, ADGRB3, ADGRL1, AKT1, ALOX12, ARX, BAMBI, BASP1, BBS4, BCL11A, BMP10, BMP4, BMP7, BMPR1B, BNIP2, C3, C3AR1, CACNA2D2, CALR, CAMK2B, CBLN1, CDH15, CDH4, CHRFAM7A, CLIC1, CORO1C, CPNE9, CSF1, DCT, DNM2, DOCK1, EFNA5, EFNB2, EHD2, EIF4G1, EPHA4, ERAP1, ERBB4, ESRRB, FGF13, FLNA, FLRT1, FLRT2, FN1, FOXO3, FOXO6, FZD3, GAB1, GATA4, GDNF, GLI2, GNAS, GOLGA4, GPER1, GPR68, H2AFY,…	41.4449	58.5551	[ACACB, ACTR2, ACVR1, ADAMTS9, ADGRB3, ADGRL1, AHI1, AKT1, ALOX12, ANGPTL4, APLNR, AQP1, ARG2, ARHGAP35, ARNTL, ARX, ATP6AP1, ATXN1L, BAD, BAMBI, BASP1, BAX, BBS4, BCL11A, BCL6, BMP10, BMP4, BMP7, BMPR1B, BMPR2, BNIP2, BNIP3, BTG1, C1QBP, C3, C3AR1, CACNA2D2, CALR, CAMK2B, CAPRIN1, CAV3, CBLN1, CD40, CDC42, CDH15, CDH4, CHRFAM7A, CLIC1, CORO1C, CPNE9, CREBL2, CRTC1, CSF1, CTGF, CTNNB1, CYSLTR2, D…
GO:0051240	positive regulation of multicellular organismal process	GO_BiologicalProcess-EBI-QuickGO-GOA_20.11.2017_00h00	3.11065e-05	0.00183528	7.62617e-12	9.91402e-11	[2, 3, 4]	Group20	19.9501	320	None Specific Cluster	[ACVR1, ADRA2A, ADRB1, ANGPTL4, APLNR, AQP1, ARHGAP35, ARNTL, ATF4, ATP5A1, ATP5B, ATP6AP1, ATXN1L, B2M, BAD, BAX, BCL6, BMPR2, BTG1, C1QBP, CAPRIN1, CASR, CD40, CDC42, CRCP, CRTC1, CTGF, CTNNB1, CYSLTR2, DAG1, DDIT3, DDT, DNM1L, ENPP4, ETV5, EXOSC3, F2R, F3, FOS, FOXP2, FYN, GAPDH, GATA2, GPR37L1, GSTO1, HAS2, HAX1, HBEGF, HES1, HHLA2, HIF1A, HSPA1A, HSPA8, HYAL2, IRF1, IRF8, IST1, ITCH, ITGB1, …	[ABAT, ACACB, ACTR2, ADGRB3, ADGRL1, AKT1, ALOX12, ALOX12B, AMOTL1, ANXA2, ARX, BAMBI, BASP1, BBS4, BCAS3, BCL11A, BMP10, BMP4, BMP7, BMPR1B, C1QTNF1, C3, C3AR1, CACNA2D2, CALR, CAMK2B, CBLN1, CCR7, CDH4, CEBPG, CHRFAM7A, CLEC4E, CLEC6A, CLIC1, CPB2, CPNE9, CREBBP, CSF1, CSF1R, CXXC1, DCT, DOCK1, EFNA5, EFNB2, EIF2AK2, EIF4G1, EP300, EPHA4, ERAP1, ERBB4, ESRRB, FFAR3, FGF13, FLNA, FLRT1, FLRT2, F…	42.8125	57.1875	[ABAT, ACACB, ACTR2, ACVR1, ADGRB3, ADGRL1, ADRA2A, ADRB1, AKT1, ALOX12, ALOX12B, AMOTL1, ANGPTL4, ANXA2, APLNR, AQP1, ARHGAP35, ARNTL, ARX, ATF4, ATP5A1, ATP5B, ATP6AP1, ATXN1L, B2M, BAD, BAMBI, BASP1, BAX, BBS4, BCAS3, BCL11A, BCL6, BMP10, BMP4, BMP7, BMPR1B, BMPR2, BTG1, C1QBP, C1QTNF1, C3, C3AR1, CACNA2D2, CALR, CAMK2B, CAPRIN1, CASR, CBLN1, CCR7, CD40, CDC42, CDH4, CEBPG, CHRFAM7A, CLEC4E, C…
GO:0051241	negative regulation of multicellular organismal process	GO_BiologicalProcess-EBI-QuickGO-GOA_20.11.2017_00h00	0.000156385	0.00672455	7.62617e-12	9.91402e-11	[2, 3, 4]	Group20	20.3753	228	None Specific Cluster	[ADIPOR1, ADORA1, ADRB1, ANXA4, ARG2, ARRDC3, B2M, BCL6, BCR, BMPR2, C1QBP, CAV3, CD2AP, CD9, CITED1, COPS2, CTDP1, CTNNB1, CTSZ, DDIT3, EIF4E, F2R, FZD7, G6PD, GATA2, GFI1, GPR37L1, GPR4, HES1, HES5, HIF1A, HNF1B, HOXB8, HSP90AB1, HSPA9, ID2, IRF1, ITCH, ITM2C, KAT5, LGALS1, LGALS9, LRRC17, LUC7L, MAP4K4, MBD1, MEIS2, MIXL1, MYC, MYCN, NDFIP1, NFKB1, NFKBIA, NGEF, NGFR, NLRC3, NLRP12, NMI, OMG, …	[ABAT, ABR, ADAMTS12, ADAMTS18, ADAMTS7, ADAMTS9, ADGRB3, ALOX12, ANXA2, APOD, ASAP1, BCL11A, BMP10, BMP4, BMP7, BTN2A2, C1QTNF1, CALR, CDH15, CDK6, CERS2, CHRFAM7A, CLDN18, CORO1C, CPB2, CSK, CXXC1, CYGB, DDX6, DIXDC1, EFNA3, EFNB2, EPHA4, ERBB4, FGF13, FLCN, FN1, FOXO3, FOXO4, FURIN, FZD3, GAK, GLI2, GLRA1, GNAS, GPR68, GSK3B, HMG20A, ID4, IKBKE, IL20RB, JAG1, JARID2, KANK1, KLF2, KREMEN1, LDB2…	46.9298	53.0702	[ABAT, ABR, ADAMTS12, ADAMTS18, ADAMTS7, ADAMTS9, ADGRB3, ADIPOR1, ADORA1, ADRB1, ALOX12, ANXA2, ANXA4, APOD, ARG2, ARRDC3, ASAP1, B2M, BCL11A, BCL6, BCR, BMP10, BMP4, BMP7, BMPR2, BTN2A2, C1QBP, C1QTNF1, CALR, CAV3, CD2AP, CD9, CDH15, CDK6, CERS2, CHRFAM7A, CITED1, CLDN18, COPS2, CORO1C, CPB2, CSK, CTDP1, CTNNB1, CTSZ, CXXC1, CYGB, DDIT3, DDX6, DIXDC1, EFNA3, EFNB2, EIF4E, EPHA4, ERBB4, F2R, FGF…
GO:0022603	regulation of anatomical structure morphogenesis	GO_BiologicalProcess-EBI-QuickGO-GOA_20.11.2017_00h00	3.89687e-07	4.94903e-05	7.62617e-12	9.91402e-11	[3, 4]	Group20	22.0817	227	None Specific Cluster	[ACVR1, AHI1, ANGPTL4, AP1AR, APLNR, AQP1, ARHGAP15, ARHGAP35, ARHGEF18, BAX, BCL6, BCR, BMPR2, BNIP3, BTG1, C1QBP, CAPRIN1, CAV3, CD40, CDC42, CDC42SE2, CITED1, CSNK1G2, CTNNB1, CYSLTR2, DAG1, DNM1L, DYNLL1, EPB41, ETV5, F3, FIS1, FOXP2, FYN, FZD7, GATA2, GNA12, GPR4, HAS2, HES1, HEY1, HIF1A, HNF1B, IST1, ITGB1, ITGB2, KALRN, KEL, KNDC1, LIMS1, MACF1, METAP2, MFF, MKLN1, MLF2, MSN, MYC, MYH9, NG…	[ABR, ACTR2, ADAMTS12, ADAMTS9, ADGRB3, AGO4, ALDOA, ALOX12, ANKRD6, AP2A2, ARAP1, ARHGAP44, BAMBI, BASP1, BCL11A, BMP10, BMP4, BMP7, C3, C3AR1, CALR, CAMK2B, CAPZB, CDH4, CHRFAM7A, CORO1C, CPB2, CPNE9, CSF1, CSF1R, CSNK1G1, CXXC1, DAAM1, DLEC1, DNM2, DOCK1, DPYSL2, DVL2, EFNA3, EFNA5, EFNB2, EHD2, EMP2, EPHA4, ERAP1, FGD1, FGF13, FLNA, FN1, FOXO4, FOXP1, FZD3, GAB1, GATA4, GDNF, GNA13, GOLGA4, G…	46.696	53.304	[ABR, ACTR2, ACVR1, ADAMTS12, ADAMTS9, ADGRB3, AGO4, AHI1, ALDOA, ALOX12, ANGPTL4, ANKRD6, AP1AR, AP2A2, APLNR, AQP1, ARAP1, ARHGAP15, ARHGAP35, ARHGAP44, ARHGEF18, BAMBI, BASP1, BAX, BCL11A, BCL6, BCR, BMP10, BMP4, BMP7, BMPR2, BNIP3, BTG1, C1QBP, C3, C3AR1, CALR, CAMK2B, CAPRIN1, CAPZB, CAV3, CD40, CDC42, CDC42SE2, CDH4, CHRFAM7A, CITED1, CORO1C, CPB2, CPNE9, CSF1, CSF1R, CSNK1G1, CSNK1G2, CTNN…
GO:0032989	cellular component morphogenesis	GO_BiologicalProcess-EBI-QuickGO-GOA_20.11.2017_00h00	8.8793e-12	2.07776e-09	7.62617e-12	9.91402e-11	[3, 4]	Group20	24.026	259	None Specific Cluster	[ABI1, ACTG1, ACTN1, ACTN2, ADCY1, AKIP1, AP1AR, ARHGAP15, ARHGAP35, ARHGEF18, BAX, BCL2L1, BCL6, BMPR2, C1QBP, CAPRIN1, CAV3, CD9, CDC42, CDC42SE2, CDH11, CLIC5, CNTNAP1, CSNK1G2, CTNNB1, DAG1, DBNL, DNM1L, DOK6, DYNLL1, EFNA2, EFNB1, EPB41, FIS1, FMN1, FYN, FZD7, GFRA2, GNA12, HAS2, HES1, IST1, ITGB1, ITGB2, KALRN, KEL, KNDC1, LGI1, LIMS1, LRRC38, MACF1, MAP4K4, METAP2, MFF, MKLN1, MLF2, MPP5, …	[ACTR2, ADARB1, ADGRB3, AGO4, ALDOA, ANK2, ANK3, ARAP1, ARHGAP44, ARHGEF26, ARX, AUTS2, BAMBI, BCL11A, BMP10, BMP7, BMPR1B, BRSK2, BTBD3, CALR, CAMK2B, CAPZB, CCDC136, CCK, CDH4, CHRFAM7A, COL18A1, CORO1C, CPNE9, CRYGB, CSF1R, CSNK1G1, CXXC1, DLEC1, DNM2, DOCK1, DOCK10, DPYSL2, DSCAML1, DTNBP1, EFNA3, EFNA5, EFNB2, EP300, EPHA4, FEZ2, FGD1, FGF13, FHOD3, FLNA, FLRT1, FLRT2, FN1, FRMD6, FZD3, GAB1…	41.3127	58.6873	[ABI1, ACTG1, ACTN1, ACTN2, ACTR2, ADARB1, ADCY1, ADGRB3, AGO4, AKIP1, ALDOA, ANK2, ANK3, AP1AR, ARAP1, ARHGAP15, ARHGAP35, ARHGAP44, ARHGEF18, ARHGEF26, ARX, AUTS2, BAMBI, BAX, BCL11A, BCL2L1, BCL6, BMP10, BMP7, BMPR1B, BMPR2, BRSK2, BTBD3, C1QBP, CALR, CAMK2B, CAPRIN1, CAPZB, CAV3, CCDC136, CCK, CD9, CDC42, CDC42SE2, CDH11, CDH4, CHRFAM7A, CLIC5, CNTNAP1, COL18A1, CORO1C, CPNE9, CRYGB, CSF1R, C…
GO:0045595	regulation of cell differentiation	GO_BiologicalProcess-EBI-QuickGO-GOA_20.11.2017_00h00	7.03073e-08	1.00539e-05	7.62617e-12	9.91402e-11	[3, 4]	Group20	20.8716	364	None Specific Cluster	[ACVR1, ADIPOR1, AHI1, ANP32B, AP1AR, ARHGAP35, ARNTL, ATP6AP1, B2M, BAD, BCL6, BMPR2, BTG1, C1QBP, CAMSAP2, CAPRIN1, CAV3, CDC42, CDK5RAP1, CITED1, CLOCK, CREBL2, CRTC1, CTDP1, CTGF, CTNNB1, CTSL, CTSZ, DAG1, DDIT3, DDX5, DNM1L, EIF4E, EIF5A, ESRRA, ETV5, FLOT2, FOS, FYN, FZD7, G6PD, GATA2, GFI1, GNAQ, GPR183, GPR37L1, GPS2, H3F3A, HAS2, HAX1, HDAC1, HES1, HES5, HEY1, HIF1A, HIST2H3A, HNF1B, HOX…	[ABCA1, ACTR2, ADAMTS12, ADAMTS7, ADAMTS9, ADGRB3, AGO4, AKT1, ALOX12, ARHGAP44, ASAP1, BAMBI, BCL11A, BCL6B, BMP10, BMP4, BMP7, BMPR1B, BNIP2, CALR, CAMK2B, CDH15, CDH4, CDK12, CDK6, CERS2, CLDN18, CLIC1, CORO1C, CPNE9, CREBBP, CSF1, CXXC1, DCT, DDX6, DIXDC1, DNM2, DOCK1, DPYSL2, EFNA5, EFNB2, EHD2, EIF2AK2, EIF4G1, EMP2, ENPP1, EP300, EPHA4, ERBB4, ESRRB, FGF13, FLCN, FLNA, FLRT2, FN1, FOXO3, F…	49.7253	50.2747	[ABCA1, ACTR2, ACVR1, ADAMTS12, ADAMTS7, ADAMTS9, ADGRB3, ADIPOR1, AGO4, AHI1, AKT1, ALOX12, ANP32B, AP1AR, ARHGAP35, ARHGAP44, ARNTL, ASAP1, ATP6AP1, B2M, BAD, BAMBI, BCL11A, BCL6, BCL6B, BMP10, BMP4, BMP7, BMPR1B, BMPR2, BNIP2, BTG1, C1QBP, CALR, CAMK2B, CAMSAP2, CAPRIN1, CAV3, CDC42, CDH15, CDH4, CDK12, CDK5RAP1, CDK6, CERS2, CITED1, CLDN18, CLIC1, CLOCK, CORO1C, CPNE9, CREBBP, CREBL2, CRTC1, …
GO:0048468	cell development	GO_BiologicalProcess-EBI-QuickGO-GOA_20.11.2017_00h00	2.49342e-10	5.21124e-08	7.62617e-12	9.91402e-11	[3, 4]	Group20	21.2062	436	None Specific Cluster	[ABI1, ACTG1, ACTN1, ACTN2, ACVR1, ADCY1, AFF4, AHI1, AKIP1, AP1AR, ARHGAP35, ARIH2, ARL3, ARNTL, ATP6AP1, ATP8B1, B2M, BAD, BAX, BCL2L1, BCL6, BLOC1S4, BMPR2, C1QBP, C1QL1, CAMSAP2, CAPRIN1, CASP2, CAV3, CCM2, CD9, CDC42, CDH11, CDK5RAP1, CDYL, CEP57, CLIC5, CLOCK, CNTNAP1, COL11A1, CRTC1, CTDP1, CTNNB1, CTSZ, DAG1, DBNL, DCLK2, DNM1L, DOK6, E2F4, EFNA2, EFNB1, EIF2B2, EIF4E, ETV5, F11R, FMN1, F…	[ACHE, ACTR2, ADARB1, ADGRB3, ADGRF1, AKT1, ANK2, ANK3, ANKS1A, ANXA2, APOD, ARHGAP44, ARHGEF26, ARID1B, ARID4B, ARX, ASAP1, AUTS2, BBS4, BCL11A, BMP10, BMP4, BMP7, BMP8B, BMPR1B, BRSK2, BTBD3, BTG2, C2orf71, CACNA2D2, CALR, CAMK2B, CCDC136, CCK, CCSAP, CDH4, CDK6, CELF4, CERS2, CHRFAM7A, CLDN18, COL18A1, CORO1C, CPNE9, CRYGB, CSF1, CSF1R, CXXC1, DAZL, DCT, DDX6, DIXDC1, DMC1, DNM2, DOCK1, DOCK10…	43.8073	56.1927	[ABI1, ACHE, ACTG1, ACTN1, ACTN2, ACTR2, ACVR1, ADARB1, ADCY1, ADGRB3, ADGRF1, AFF4, AHI1, AKIP1, AKT1, ANK2, ANK3, ANKS1A, ANXA2, AP1AR, APOD, ARHGAP35, ARHGAP44, ARHGEF26, ARID1B, ARID4B, ARIH2, ARL3, ARNTL, ARX, ASAP1, ATP6AP1, ATP8B1, AUTS2, B2M, BAD, BAX, BBS4, BCL11A, BCL2L1, BCL6, BLOC1S4, BMP10, BMP4, BMP7, BMP8B, BMPR1B, BMPR2, BRSK2, BTBD3, BTG2, C1QBP, C1QL1, C2orf71, CACNA2D2, CALR, C…
GO:0048731	system development	GO_BiologicalProcess-EBI-QuickGO-GOA_20.11.2017_00h00	8.29502e-09	1.43504e-06	7.62617e-12	9.91402e-11	[3, 4]	Group20	18.8751	896	None Specific Cluster	[ABCB6, ABI1, ACP2, ACTN1, ACTN2, ACVR1, ADCY1, ADIPOR1, ADIPOR2, ADORA1, AGPAT5, AHI1, AHR, AIMP1, AK8, ALAS2, ANGPTL4, ANP32B, APBA1, APLNR, AQP1, ARG2, ARHGAP35, ARIH2, ARL3, ARNTL, ARRDC3, ASH1L, ATP2B1, ATP2B2, ATP5B, ATP5F1, ATP5J, ATP6AP1, ATP6V0D1, ATP6V1B1, ATP8B1, ATPIF1, ATXN1, ATXN1L, ATXN3, B2M, BAD, BAX, BCL2L1, BCL6, BCR, BID, BLOC1S4, BMPR2, BNIP3, BSG, BTG1, C1QL1, CAMSAP2, CAPN1…	[ABAT, ABLIM1, ABR, ACACB, ACAN, ACHE, ACKR3, ACTR2, ADAMTS12, ADAMTS18, ADAMTS2, ADAMTS7, ADAMTS9, ADARB1, ADD2, ADGRB3, ADGRF1, ADGRG3, ADGRL1, AEBP1, AGO4, AKT1, ALOX12, ALOX12B, ALPL, ALX4, ANK2, ANK3, ANKRD6, ANKS1A, ANXA2, AP1B1, AP2A2, APOD, ARHGAP22, ARHGAP44, ARID1B, ARID4B, ARX, ASAP1, ASB2, ATF3, ATP7B, ATRN, AUTS2, BAMBI, BASP1, BBS4, BCAS3, BCL11A, BMP10, BMP4, BMP7, BMP8B, BMPR1B, B…	47.3214	52.6786	[ABAT, ABCB6, ABI1, ABLIM1, ABR, ACACB, ACAN, ACHE, ACKR3, ACP2, ACTN1, ACTN2, ACTR2, ACVR1, ADAMTS12, ADAMTS18, ADAMTS2, ADAMTS7, ADAMTS9, ADARB1, ADCY1, ADD2, ADGRB3, ADGRF1, ADGRG3, ADGRL1, ADIPOR1, ADIPOR2, ADORA1, AEBP1, AGO4, AGPAT5, AHI1, AHR, AIMP1, AK8, AKT1, ALAS2, ALOX12, ALOX12B, ALPL, ALX4, ANGPTL4, ANK2, ANK3, ANKRD6, ANKS1A, ANP32B, ANXA2, AP1B1, AP2A2, APBA1, APLNR, APOD, AQP1, AR…
GO:0051128	regulation of cellular component organization	GO_BiologicalProcess-EBI-QuickGO-GOA_20.11.2017_00h00	1.84646e-10	3.9145e-08	7.62617e-12	9.91402e-11	[3, 4]	Group20	20.7347	508	None Specific Cluster	[AAK1, ACTN2, ADAM10, ADIPOR1, ADIPOR2, AHI1, ANK1, AP1AR, AQP1, ARHGAP15, ARHGAP35, ARHGEF18, ARIH2, ARL2, ATAD2, ATF7IP, ATL3, ATP8B1, ATPIF1, B2M, BAD, BAX, BCL2L1, BCL6, BCR, BICD2, BID, BMPR2, BNIP3, BNIP3L, BTG1, C1QBP, CAMSAP2, CAND1, CAPRIN1, CAV3, CCM2, CCT2, CCT3, CD2AP, CDC42, CDC42SE2, CDC45, CDHR5, CENPV, CHMP2A, CHMP4B, CHMP5, CHTOP, COLGALT1, CRBN, CRTC1, CSNK1G2, CTBP1, CTDP1, CTG…	[ABCA1, ABR, ACAA2, ACTR2, ADD2, ADGRB3, ADGRL1, AGO4, AKT1, ALDOA, ALOX12, ANXA2, APOD, ARAP1, ARFIP2, ARHGAP44, ARHGAP6, ASAP1, ASPH, ATAD2B, ATG13, AUTS2, BAIAP2L1, BAMBI, BBS4, BCAS3, BCL11A, BMF, BMP10, BMP4, BMP7, BUB3, C3, CALR, CAMK2B, CAPN5, CAPZA1, CAPZB, CBL, CBLN1, CCK, CCR7, CCSAP, CD300A, CD300LF, CDH4, CDKL2, CERS2, CHORDC1, CHRFAM7A, CISH, CNOT2, CORO1C, CPB2, CPNE9, CSF1R, CSK, C…	48.4252	51.5748	[AAK1, ABCA1, ABR, ACAA2, ACTN2, ACTR2, ADAM10, ADD2, ADGRB3, ADGRL1, ADIPOR1, ADIPOR2, AGO4, AHI1, AKT1, ALDOA, ALOX12, ANK1, ANXA2, AP1AR, APOD, AQP1, ARAP1, ARFIP2, ARHGAP15, ARHGAP35, ARHGAP44, ARHGAP6, ARHGEF18, ARIH2, ARL2, ASAP1, ASPH, ATAD2, ATAD2B, ATF7IP, ATG13, ATL3, ATP8B1, ATPIF1, AUTS2, B2M, BAD, BAIAP2L1, BAMBI, BAX, BBS4, BCAS3, BCL11A, BCL2L1, BCL6, BCR, BICD2, BID, BMF, BMP10, B…
GO:2000026	regulation of multicellular organismal development	GO_BiologicalProcess-EBI-QuickGO-GOA_20.11.2017_00h00	1.09125e-07	1.51684e-05	7.62617e-12	9.91402e-11	[3, 4]	Group20	20.5558	392	None Specific Cluster	[ACVR1, ADIPOR1, AHI1, ANGPTL4, APLNR, AQP1, ARHGAP35, ARNTL, ATP6AP1, ATXN1L, B2M, BAD, BAX, BCL6, BMPR2, BTG1, C1QBP, CAMSAP2, CAPRIN1, CAV3, CD40, CDC42, CDK5RAP1, CITED1, CLOCK, COPS2, CRTC1, CTDP1, CTGF, CTNNB1, CTSL, CTSZ, CYSLTR2, DAG1, DDIT3, DDX5, DNM1L, EIF4E, ESRRA, ETV5, EXOSC3, F3, FOS, FOXP2, FYN, FZD7, G6PD, GATA2, GFI1, GPR183, GPR37L1, GPR4, H3F3A, HAX1, HDAC1, HES1, HES5, HEY1, …	[ACACB, ACTR2, ADAMTS12, ADAMTS7, ADAMTS9, ADGRB3, ADGRL1, AGO4, AKT1, ALOX12, ANKRD6, AP2A2, ARHGAP44, ASAP1, BAMBI, BASP1, BCL11A, BMP10, BMP4, BMP7, BMPR1B, C3, C3AR1, CALR, CAMK2B, CBLN1, CCSAP, CDH15, CDH4, CDK6, CELF4, CERS2, CHRFAM7A, CLDN18, CPB2, CPNE9, CREBBP, CSF1, CXXC1, DAAM1, DCT, DDX6, DIXDC1, DNM2, DPYSL2, DVL2, EFNA3, EFNA5, EFNB2, EIF2AK2, EIF4G1, EMP2, ENPP1, EP300, EPHA4, ERAP…	46.4286	53.5714	[ACACB, ACTR2, ACVR1, ADAMTS12, ADAMTS7, ADAMTS9, ADGRB3, ADGRL1, ADIPOR1, AGO4, AHI1, AKT1, ALOX12, ANGPTL4, ANKRD6, AP2A2, APLNR, AQP1, ARHGAP35, ARHGAP44, ARNTL, ASAP1, ATP6AP1, ATXN1L, B2M, BAD, BAMBI, BASP1, BAX, BCL11A, BCL6, BMP10, BMP4, BMP7, BMPR1B, BMPR2, BTG1, C1QBP, C3, C3AR1, CALR, CAMK2B, CAMSAP2, CAPRIN1, CAV3, CBLN1, CCSAP, CD40, CDC42, CDH15, CDH4, CDK5RAP1, CDK6, CELF4, CERS2, C…
GO:0045597	positive regulation of cell differentiation	GO_BiologicalProcess-EBI-QuickGO-GOA_20.11.2017_00h00	0.00187035	0.0486291	7.62617e-12	9.91402e-11	[3, 4, 5]	Group20	19.9571	186	None Specific Cluster	[ACVR1, AHI1, ARHGAP35, ARNTL, ATP6AP1, BAD, BCL6, BMPR2, BTG1, C1QBP, CAPRIN1, CAV3, CDC42, CREBL2, CRTC1, CTGF, CTNNB1, DAG1, DNM1L, EIF5A, ETV5, FOS, FYN, GATA2, HAS2, HAX1, HES1, HIF1A, HSP90AB1, HSPA8, IGFBP3, INSM1, IST1, JUN, JUNB, KALRN, LGALS9, LIMS1, MACF1, MOB2, NFKB1, NGFR, NKAP, OTP, PA2G4, PAK1, PKDCC, PNP, PREX1, PRKCI, PROM1, PTPRD, RAP1A, RB1, RBM15, RETREG3, SEZ6, SHB, SMURF1, S…	[ACTR2, ADAMTS9, AKT1, ALOX12, BAMBI, BCL11A, BMP10, BMP4, BMP7, BMPR1B, BNIP2, CALR, CAMK2B, CDH15, CDH4, CLIC1, CPNE9, CSF1, DCT, DNM2, DOCK1, EFNA5, EFNB2, EHD2, EIF4G1, EPHA4, FGF13, FLNA, FN1, FOXO3, FOXO6, FZD3, GATA4, GDNF, GLI2, GNAS, GOLGA4, GPER1, GPR68, H2AFY, ID4, IL20, IL6ST, ITSN2, JAG1, L1CAM, LEP, LMO3, LPL, LRP8, MAPK11, MAPT, MED12, MEGF8, MMP14, MTOR, MUL1, NEFL, NELL1, NEUROD2…	40.8602	59.1398	[ACTR2, ACVR1, ADAMTS9, AHI1, AKT1, ALOX12, ARHGAP35, ARNTL, ATP6AP1, BAD, BAMBI, BCL11A, BCL6, BMP10, BMP4, BMP7, BMPR1B, BMPR2, BNIP2, BTG1, C1QBP, CALR, CAMK2B, CAPRIN1, CAV3, CDC42, CDH15, CDH4, CLIC1, CPNE9, CREBL2, CRTC1, CSF1, CTGF, CTNNB1, DAG1, DCT, DNM1L, DNM2, DOCK1, EFNA5, EFNB2, EHD2, EIF4G1, EIF5A, EPHA4, ETV5, FGF13, FLNA, FN1, FOS, FOXO3, FOXO6, FYN, FZD3, GATA2, GATA4, GDNF, GLI2…
GO:0048513	animal organ development	GO_BiologicalProcess-EBI-QuickGO-GOA_20.11.2017_00h00	2.76555e-06	0.000254431	7.62617e-12	9.91402e-11	[3, 4, 5]	Group20	18.8793	657	None Specific Cluster	[ABCB6, ABI1, ACTN1, ACTN2, ACVR1, ADIPOR1, ADIPOR2, AGPAT5, AHI1, AK8, ALAS2, ANP32B, APLNR, AQP1, ARG2, ARHGAP35, ARIH2, ARL3, ARNTL, ARRDC3, ASH1L, ATP2B1, ATP5F1, ATP5J, ATP6AP1, ATP6V0D1, ATP6V1B1, ATP8B1, ATPIF1, ATXN1, ATXN1L, B2M, BAD, BAX, BCL2L1, BCL6, BCR, BID, BMPR2, BNIP3, BSG, CAPN1, CAPNS1, CASP2, CASR, CAT, CAV3, CCM2, CD9, CDC42, CDK5RAP1, CDKN2B, CHD2, CHKB, CITED1, CKB, CLIC5, …	[ABAT, ABLIM1, ABR, ACACB, ACHE, ADAMTS12, ADAMTS18, ADAMTS2, ADAMTS7, ADAMTS9, ADARB1, ADD2, ADGRG3, AEBP1, AGO4, AKT1, ALOX12, ALOX12B, ALPL, ALX4, ANK2, ANKRD6, ANXA2, AP1B1, AP2A2, APOD, ARID4B, ARX, ASB2, ATF3, ATP7B, ATRN, BAMBI, BASP1, BBS4, BMP10, BMP4, BMP7, BMP8B, BMPR1B, BTBD3, BTG2, C1QTNF1, CALR, CBL, CBLN1, CCR7, CDH15, CDK6, CEBPG, CELF4, CHRNA1, CHRNA9, CLCN2, CLDN18, CLEC4E, COL1…	49.0107	50.9893	[ABAT, ABCB6, ABI1, ABLIM1, ABR, ACACB, ACHE, ACTN1, ACTN2, ACVR1, ADAMTS12, ADAMTS18, ADAMTS2, ADAMTS7, ADAMTS9, ADARB1, ADD2, ADGRG3, ADIPOR1, ADIPOR2, AEBP1, AGO4, AGPAT5, AHI1, AK8, AKT1, ALAS2, ALOX12, ALOX12B, ALPL, ALX4, ANK2, ANKRD6, ANP32B, ANXA2, AP1B1, AP2A2, APLNR, APOD, AQP1, ARG2, ARHGAP35, ARID4B, ARIH2, ARL3, ARNTL, ARRDC3, ARX, ASB2, ASH1L, ATF3, ATP2B1, ATP5F1, ATP5J, ATP6AP1, A…
GO:0051130	positive regulation of cellular component organization	GO_BiologicalProcess-EBI-QuickGO-GOA_20.11.2017_00h00	1.49757e-05	0.00103332	7.62617e-12	9.91402e-11	[3, 4, 5]	Group20	20.6651	261	None Specific Cluster	[ACTN2, AHI1, ANK1, AP1AR, AQP1, ARHGAP35, ARIH2, ARL2, ATL3, ATPIF1, B2M, BAD, BAX, BCL6, BCR, BID, BMPR2, BNIP3, C1QBP, CAND1, CAPRIN1, CAV3, CCT2, CCT3, CDC42, CHTOP, COLGALT1, CRTC1, CTBP1, CTGF, CTNNB1, DAG1, DKC1, DNM1L, DPH6, DYNLL1, DYNLL2, EIF5A, F3, FIS1, FMN1, FYN, GATA2, GMFG, GNL3, GSN, GTF2H2, HAS2, HAX1, HES1, HIF1A, HMBOX1, HNF1B, HNRNPC, HNRNPK, HSPA1A, IRF8, IST1, JUN, KALRN, LI…	[ABR, ACTR2, ADGRB3, ADGRL1, ANXA2, ARAP1, ARFIP2, ASAP1, ATG13, AUTS2, BAIAP2L1, BBS4, BCAS3, BCL11A, BMF, BMP10, BMP7, C3, CALR, CAMK2B, CBL, CBLN1, CCK, CCR7, CD300LF, CDH4, CDKL2, CNOT2, CORO1C, CPB2, CPNE9, DAZL, DNM2, DOC2B, DOCK1, DOCK2, DYNC1H1, EFNA5, EHD2, EIF4G1, EPHA4, EPS8L2, FLNA, FLRT1, FLRT2, FN1, FNBP1L, FOXO6, GDNF, GOLGA4, GPER1, GRB2, GSK3B, H2AFY, HHAT, HTRA2, ITSN2, JARID2, …	46.7433	53.2567	[ABR, ACTN2, ACTR2, ADGRB3, ADGRL1, AHI1, ANK1, ANXA2, AP1AR, AQP1, ARAP1, ARFIP2, ARHGAP35, ARIH2, ARL2, ASAP1, ATG13, ATL3, ATPIF1, AUTS2, B2M, BAD, BAIAP2L1, BAX, BBS4, BCAS3, BCL11A, BCL6, BCR, BID, BMF, BMP10, BMP7, BMPR2, BNIP3, C1QBP, C3, CALR, CAMK2B, CAND1, CAPRIN1, CAV3, CBL, CBLN1, CCK, CCR7, CCT2, CCT3, CD300LF, CDC42, CDH4, CDKL2, CHTOP, CNOT2, COLGALT1, CORO1C, CPB2, CPNE9, CRTC1, C…
GO:0120036	plasma membrane bounded cell projection organization	GO_BiologicalProcess-EBI-QuickGO-GOA_20.11.2017_00h00	4.55983e-06	0.000373906	7.62617e-12	9.91402e-11	[4]	Group20	20.5923	299	None Specific Cluster	[ABI1, ACTN2, ACTR1A, ADCY1, AHI1, AQP1, ARHGAP35, ARL3, ATP6V0D1, ATP6V1D, ATP8B1, B2M, BBIP1, BBOF1, BLOC1S4, BMPR2, CAMSAP2, CAPRIN1, CD2AP, CDC42, CDH11, CDHR5, CEP162, CEP57, CLIC5, CNTNAP1, CRTC1, CTNNB1, CTSZ, DAG1, DBNL, DNM1L, DOK6, DYNLL1, DYNLL2, E2F4, EFNA2, EFNB1, EHD3, FAM92A, FBF1, FMN1, FYN, GFI1, GFRA2, GSN, HES1, HES5, IFT81, IST1, ITGB1, ITM2C, JUN, KALRN, KEL, KIF3A, KNDC1, LG…	[ABLIM1, ACTR2, ADARB1, ADGRB3, ADGRF1, AKT1, ANK3, APOD, ARAP1, ARFIP2, ARHGAP44, ARHGEF26, ARID1B, ARX, ASAP1, AUTS2, BBS4, BCAS3, BCL11A, BMP7, BMPR1B, BRSK2, BTBD3, BTG2, CAMK2B, CAPZB, CCK, CCR7, CDH4, CEP83, CERS2, CFAP53, CHRFAM7A, CORO1C, CPNE9, CSF1R, CXXC1, DNM2, DOCK10, DPYSL2, DSCAML1, DTNBP1, DYNC1H1, EFNA3, EFNA5, EFNB2, EMP2, EMP3, EPHA4, EPS8L2, FEZ2, FGD1, FGF13, FLNA, FLRT1, FLR…	42.8094	57.1906	[ABI1, ABLIM1, ACTN2, ACTR1A, ACTR2, ADARB1, ADCY1, ADGRB3, ADGRF1, AHI1, AKT1, ANK3, APOD, AQP1, ARAP1, ARFIP2, ARHGAP35, ARHGAP44, ARHGEF26, ARID1B, ARL3, ARX, ASAP1, ATP6V0D1, ATP6V1D, ATP8B1, AUTS2, B2M, BBIP1, BBOF1, BBS4, BCAS3, BCL11A, BLOC1S4, BMP7, BMPR1B, BMPR2, BRSK2, BTBD3, BTG2, CAMK2B, CAMSAP2, CAPRIN1, CAPZB, CCK, CCR7, CD2AP, CDC42, CDH11, CDH4, CDHR5, CEP162, CEP57, CEP83, CERS2,…
GO:0000902	cell morphogenesis	GO_BiologicalProcess-EBI-QuickGO-GOA_20.11.2017_00h00	2.67921e-10	5.51917e-08	7.62617e-12	9.91402e-11	[4, 5]	Group20	23.8047	234	Specific for Cluster #2	[ABI1, ACTN1, ADCY1, AKIP1, AP1AR, ARHGAP15, ARHGAP35, ARHGEF18, BCL6, BMPR2, C1QBP, CAPRIN1, CDC42, CDC42SE2, CDH11, CLIC5, CNTNAP1, CSNK1G2, CTNNB1, DAG1, DBNL, DNM1L, DOK6, DYNLL1, EFNA2, EFNB1, EPB41, FMN1, FYN, FZD7, GFRA2, GNA12, HAS2, HES1, IST1, ITGB1, ITGB2, KALRN, KEL, KNDC1, LGI1, LIMS1, LRRC38, MACF1, MAP4K4, METAP2, MKLN1, MLF2, MSN, MYH9, NECTIN1, NGEF, NGFR, NPTX1, NR4A2, OMG, OTX2…	[ACTR2, ADARB1, ADGRB3, AGO4, ALDOA, ANK3, ARAP1, ARHGAP44, ARHGEF26, ARX, AUTS2, BAMBI, BCL11A, BMP7, BMPR1B, BRSK2, BTBD3, CALR, CAMK2B, CAPZB, CCK, CDH4, CHRFAM7A, COL18A1, CORO1C, CPNE9, CRYGB, CSF1R, CSNK1G1, CXXC1, DLEC1, DNM2, DOCK1, DOCK10, DPYSL2, DSCAML1, DTNBP1, EFNA3, EFNA5, EFNB2, EP300, EPHA4, FEZ2, FGD1, FGF13, FLNA, FLRT1, FLRT2, FN1, FRMD6, FZD3, GAB1, GDNF, GLI2, GNA13, GOLGA4, …	39.3162	60.6838	[ABI1, ACTN1, ACTR2, ADARB1, ADCY1, ADGRB3, AGO4, AKIP1, ALDOA, ANK3, AP1AR, ARAP1, ARHGAP15, ARHGAP35, ARHGAP44, ARHGEF18, ARHGEF26, ARX, AUTS2, BAMBI, BCL11A, BCL6, BMP7, BMPR1B, BMPR2, BRSK2, BTBD3, C1QBP, CALR, CAMK2B, CAPRIN1, CAPZB, CCK, CDC42, CDC42SE2, CDH11, CDH4, CHRFAM7A, CLIC5, CNTNAP1, COL18A1, CORO1C, CPNE9, CRYGB, CSF1R, CSNK1G1, CSNK1G2, CTNNB1, CXXC1, DAG1, DBNL, DLEC1, DNM1L, DN…
GO:0007399	nervous system development	GO_BiologicalProcess-EBI-QuickGO-GOA_20.11.2017_00h00	1.49668e-09	2.90357e-07	7.62617e-12	9.91402e-11	[4, 5]	Group20	20.5833	487	None Specific Cluster	[ABCB6, ABI1, ADCY1, ADORA1, AHI1, AK8, ANP32B, APBA1, AQP1, ARHGAP35, ARL3, ARNTL, ATP2B1, ATP2B2, ATP5F1, ATP5J, ATP6V0D1, ATP8B1, ATXN1, ATXN1L, ATXN3, B2M, BAD, BAX, BCL6, BCR, BID, BLOC1S4, BMPR2, BNIP3, C1QL1, CAMSAP2, CAPRIN1, CASP2, CCM2, CD9, CDC42, CDH11, CDK5RAP1, CHAC1, CHERP, CHKB, CITED1, CKB, CLIC5, CNTNAP1, COPS2, COX6B1, COX7B, CPLX2, CRTC1, CTNNB1, CTNND1, CTSZ, DAG1, DBNL, DCLK…	[ABAT, ABR, ACAN, ACHE, ACTR2, ADARB1, ADGRB3, ADGRF1, ADGRL1, AKT1, ANK2, ANK3, ANKS1A, APOD, ARHGAP44, ARID1B, ARX, ASAP1, ATRN, AUTS2, BASP1, BBS4, BCL11A, BMP4, BMP7, BMPR1B, BRSK2, BTBD3, BTG2, C2orf71, CALR, CAMK2B, CBLN1, CCK, CCSAP, CDH4, CDK6, CERS2, CHRFAM7A, CHRM2, CNTN3, CPNE9, CSF1, CSF1R, CSK, CXXC1, DCT, DDX6, DIXDC1, DLEC1, DLG2, DNM2, DOCK10, DPYSL2, DRD1, DSCAML1, DTNBP1, DVL2, …	43.7372	56.2628	[ABAT, ABCB6, ABI1, ABR, ACAN, ACHE, ACTR2, ADARB1, ADCY1, ADGRB3, ADGRF1, ADGRL1, ADORA1, AHI1, AK8, AKT1, ANK2, ANK3, ANKS1A, ANP32B, APBA1, APOD, AQP1, ARHGAP35, ARHGAP44, ARID1B, ARL3, ARNTL, ARX, ASAP1, ATP2B1, ATP2B2, ATP5F1, ATP5J, ATP6V0D1, ATP8B1, ATRN, ATXN1, ATXN1L, ATXN3, AUTS2, B2M, BAD, BASP1, BAX, BBS4, BCL11A, BCL6, BCR, BID, BLOC1S4, BMP4, BMP7, BMPR1B, BMPR2, BNIP3, BRSK2, BTBD3…
GO:0009887	animal organ morphogenesis	GO_BiologicalProcess-EBI-QuickGO-GOA_20.11.2017_00h00	3.63408e-06	0.000312531	7.62617e-12	9.91402e-11	[3, 4, 5, 6]	Group20	21.5534	222	None Specific Cluster	[ACVR1, AHI1, AQP1, ASH1L, ATP6V1B1, BAX, BCR, BMPR2, BSG, CAPN1, CAV3, CDC42, CITED1, CLIC5, COL11A1, CPE, CTGF, CTNNB1, CTSZ, DAG1, DLX3, DYNLL1, E2F4, ESRP2, ETV5, EXOC4, FGFRL1, FKBP1A, FMN1, FOXL1, FOXP2, FZD7, GAA, GATA2, GMNN, HAS2, HDAC1, HES1, HES5, HEY1, HIF1A, HNF1B, HOXA3, HOXB8, HOXD10, HYAL2, ID2, JUN, KDM2B, MDFI, MLF2, MSN, MYC, MYCN, NAB1, NECTIN1, NLE1, PDCD4, PHACTR4, PHB2, PHO…	[ABLIM1, ABR, ADARB1, ALPL, ALX4, ANKRD6, AP2A2, BASP1, BBS4, BMP10, BMP4, BMP7, BMPR1B, CHRNA9, COL18A1, COL9A1, CPB2, CRYGB, CSF1, CSF1R, CUL1, DAAM1, DLEC1, DSCAML1, DVL2, EFNB2, EP300, FAM20A, FGD1, FGF13, FGF4, FGF6, FGFR3, FLRT2, FOXN3, FOXO3, FZD3, GATA4, GDNF, GLI2, GNAS, GPC6, HMX3, HOXD9, HTRA1, ID4, ITGA6, JAG1, JAG2, LAMB1, MAFB, MAPK1, MAPRE2, MED12, MEF2D, MEGF8, MIB1, MKKS, MMP14, …	45.9459	54.0541	[ABLIM1, ABR, ACVR1, ADARB1, AHI1, ALPL, ALX4, ANKRD6, AP2A2, AQP1, ASH1L, ATP6V1B1, BASP1, BAX, BBS4, BCR, BMP10, BMP4, BMP7, BMPR1B, BMPR2, BSG, CAPN1, CAV3, CDC42, CHRNA9, CITED1, CLIC5, COL11A1, COL18A1, COL9A1, CPB2, CPE, CRYGB, CSF1, CSF1R, CTGF, CTNNB1, CTSZ, CUL1, DAAM1, DAG1, DLEC1, DLX3, DSCAML1, DVL2, DYNLL1, E2F4, EFNB2, EP300, ESRP2, ETV5, EXOC4, FAM20A, FGD1, FGF13, FGF4, FGF6, FGFR…
GO:0032990	cell part morphogenesis	GO_BiologicalProcess-EBI-QuickGO-GOA_20.11.2017_00h00	2.18983e-10	4.59864e-08	7.62617e-12	9.91402e-11	[4, 5]	Group20	25.7186	170	Specific for Cluster #2	[ABI1, ADCY1, ARHGAP35, BAX, BCL2L1, BMPR2, CAPRIN1, CDC42, CDH11, CNTNAP1, CTNNB1, DAG1, DBNL, DNM1L, DOK6, EFNA2, EFNB1, FIS1, FMN1, FYN, GFRA2, IST1, ITGB1, KALRN, KEL, KNDC1, LGI1, LRRC38, MACF1, MAP4K4, METAP2, MFF, MLF2, NECTIN1, NGEF, NGFR, NPTX1, NR4A2, OMG, OTX2, PAK1, PICALM, PIK3CB, POLDIP2, PTPRD, RTN4, SDC2, SH3KBP1, SLIRP, SMURF1, SNX1, SPTAN1, SPTBN1, SSH1, STK24, STMN1, SYT2, TRPC…	[ACTR2, ADARB1, ADGRB3, ANK3, ARHGAP44, ARX, AUTS2, BCL11A, BMP7, BMPR1B, BRSK2, BTBD3, CAMK2B, CCK, CDH4, CHRFAM7A, CORO1C, CPNE9, CSF1R, CXXC1, DNM2, DOCK10, DPYSL2, DSCAML1, DTNBP1, EFNA3, EFNA5, EFNB2, EPHA4, FEZ2, FGF13, FLRT1, FLRT2, FN1, FZD3, GAB1, GDNF, GLI2, GOLGA4, GRB10, GRB2, HPRT1, ITSN2, KANK1, KIF5B, KIRREL1, L1CAM, LAMC1, LHX2, LRFN1, LRP8, MAPK1, MAPK7, MAPT, MED12, MEGF8, MUL1,…	37.6471	62.3529	[ABI1, ACTR2, ADARB1, ADCY1, ADGRB3, ANK3, ARHGAP35, ARHGAP44, ARX, AUTS2, BAX, BCL11A, BCL2L1, BMP7, BMPR1B, BMPR2, BRSK2, BTBD3, CAMK2B, CAPRIN1, CCK, CDC42, CDH11, CDH4, CHRFAM7A, CNTNAP1, CORO1C, CPNE9, CSF1R, CTNNB1, CXXC1, DAG1, DBNL, DNM1L, DNM2, DOCK10, DOK6, DPYSL2, DSCAML1, DTNBP1, EFNA2, EFNA3, EFNA5, EFNB1, EFNB2, EPHA4, FEZ2, FGF13, FIS1, FLRT1, FLRT2, FMN1, FN1, FYN, FZD3, GAB1, GDN…
GO:0060284	regulation of cell development	GO_BiologicalProcess-EBI-QuickGO-GOA_20.11.2017_00h00	8.63842e-06	0.000639243	7.62617e-12	9.91402e-11	[4, 5]	Group20	21.8391	190	None Specific Cluster	[AP1AR, ARHGAP35, ARNTL, ATP6AP1, B2M, BAD, BCL6, BMPR2, C1QBP, CAMSAP2, CAPRIN1, CAV3, CDC42, CDK5RAP1, CLOCK, CRTC1, CTDP1, CTNNB1, CTSZ, DAG1, DNM1L, EIF4E, ETV5, FYN, G6PD, GATA2, GFI1, GPR183, GPR37L1, HAS2, HES1, HES5, HIF1A, ID2, IST1, ITM2C, KALRN, KEL, KNDC1, LGALS1, LIMS1, MACF1, MAP4K4, MBD1, METAP2, MOB2, MYCN, NGEF, NGFR, OMG, OTP, PAK1, PREX1, PRKCI, PTPRD, RAP1A, RAP1GAP2, RBM15, R…	[ACTR2, ADGRB3, AKT1, ARHGAP44, ASAP1, BCL11A, BMP10, BMP4, BMP7, CALR, CAMK2B, CDH4, CERS2, CLDN18, CORO1C, CPNE9, CSF1, CXXC1, DCT, DDX6, DIXDC1, DNM2, DOCK1, DPYSL2, EFNA5, EFNB2, EIF4G1, EPHA4, ERBB4, FGF13, FLNA, FLRT2, FN1, FOXO3, FOXO6, FZD3, GAK, GDNF, GLI2, GOLGA4, GPER1, GPR68, GSK3B, HMG20A, ID4, IKBKB, IL6ST, ITSN2, JAG1, KANK1, L1CAM, LRP8, MAPT, MED12, MEGF8, MIB1, MTOR, MUL1, NEFL,…	44.2105	55.7895	[ACTR2, ADGRB3, AKT1, AP1AR, ARHGAP35, ARHGAP44, ARNTL, ASAP1, ATP6AP1, B2M, BAD, BCL11A, BCL6, BMP10, BMP4, BMP7, BMPR2, C1QBP, CALR, CAMK2B, CAMSAP2, CAPRIN1, CAV3, CDC42, CDH4, CDK5RAP1, CERS2, CLDN18, CLOCK, CORO1C, CPNE9, CRTC1, CSF1, CTDP1, CTNNB1, CTSZ, CXXC1, DAG1, DCT, DDX6, DIXDC1, DNM1L, DNM2, DOCK1, DPYSL2, EFNA5, EFNB2, EIF4E, EIF4G1, EPHA4, ERBB4, ETV5, FGF13, FLNA, FLRT2, FN1, FOXO…
GO:0072359	circulatory system development	GO_BiologicalProcess-EBI-QuickGO-GOA_20.11.2017_00h00	7.81715e-07	9.0679e-05	7.62617e-12	9.91402e-11	[4, 5]	Group20	21.9802	222	None Specific Cluster	[ACTN2, ACVR1, ADIPOR2, AHI1, AHR, AIMP1, ANGPTL4, ANP32B, APLNR, AQP1, ATP5B, ATPIF1, BAX, BMPR2, BTG1, CAV3, CCM2, CD40, CDC42, CITED1, COL11A1, CPE, CTDP1, CTGF, CTNNB1, CYSLTR2, DAG1, DCTN5, DDIT3, DLX3, DSG2, DYNLL1, ELK3, EPOR, F3, FGFRL1, FKBP1A, FOXL1, FREM2, FZD7, G6PD, GAA, GATA2, GGNBP2, GNAQ, GPR4, HAS2, HES1, HEXIM1, HEY1, HIF1A, HOXA3, ITGB1, ITGB2, JUN, JUNB, MBD1, MIXL1, MYH9, NCL…	[ACACB, ACKR3, ADAMTS9, ADGRB3, AKT1, ALOX12, ANK2, ANXA2, AP1B1, APOD, ARHGAP22, BASP1, BBS4, BCAS3, BMP10, BMP4, BMP7, C3, C3AR1, CALR, CHRFAM7A, COL18A1, DLEC1, DNM2, DVL2, EFNA3, EFNB2, EGFL7, EMP2, EP300, EPC1, ERAP1, ERBB4, FGF13, FGF6, FHOD3, FLRT2, FN1, FOXO4, GAB1, GATA4, GDNF, GLI2, GNA11, GNA13, GPER1, GPI, HS6ST1, HSPB1, JAG1, JARID2, LEP, MAPK1, MAPK11, MAPK7, MED12, MEF2D, MEGF8, ME…	43.6937	56.3063	[ACACB, ACKR3, ACTN2, ACVR1, ADAMTS9, ADGRB3, ADIPOR2, AHI1, AHR, AIMP1, AKT1, ALOX12, ANGPTL4, ANK2, ANP32B, ANXA2, AP1B1, APLNR, APOD, AQP1, ARHGAP22, ATP5B, ATPIF1, BASP1, BAX, BBS4, BCAS3, BMP10, BMP4, BMP7, BMPR2, BTG1, C3, C3AR1, CALR, CAV3, CCM2, CD40, CDC42, CHRFAM7A, CITED1, COL11A1, COL18A1, CPE, CTDP1, CTGF, CTNNB1, CYSLTR2, DAG1, DCTN5, DDIT3, DLEC1, DLX3, DNM2, DSG2, DVL2, DYNLL1, EF…
GO:0000904	cell morphogenesis involved in differentiation	GO_BiologicalProcess-EBI-QuickGO-GOA_20.11.2017_00h00	2.59426e-11	5.81114e-09	7.62617e-12	9.91402e-11	[4, 5, 6]	Group20	25.8475	183	Specific for Cluster #2	[ABI1, ACTN1, ADCY1, AKIP1, AP1AR, ARHGAP35, BMPR2, C1QBP, CAPRIN1, CDC42, CDH11, CLIC5, CTNNB1, DAG1, DNM1L, DOK6, EFNA2, EFNB1, FMN1, FYN, FZD7, GFRA2, HAS2, HES1, IST1, ITGB1, KALRN, KEL, KNDC1, LGI1, LIMS1, LRRC38, MACF1, METAP2, MLF2, MYH9, NECTIN1, NGEF, NGFR, NPTX1, NR4A2, OMG, OTX2, PAK1, PICALM, PIK3CB, PREX1, PTPRD, RADIL, RB1, RCC2, RILPL2, RTN4, SDC2, SH3KBP1, SLC1A3, SOD1, SPTAN1, SP…	[ACTR2, ADARB1, ADGRB3, ANK3, ARHGAP44, ARHGEF26, ARX, AUTS2, BCL11A, BMP7, BMPR1B, BRSK2, BTBD3, CALR, CAMK2B, CCK, CDH4, CHRFAM7A, COL18A1, CORO1C, CRYGB, CSF1R, CXXC1, DNM2, DOCK1, DOCK10, DPYSL2, DSCAML1, DTNBP1, EFNA3, EFNA5, EFNB2, EP300, EPHA4, FEZ2, FGF13, FLNA, FLRT2, FN1, FRMD6, FZD3, GAB1, GDNF, GLI2, GOLGA4, GRB10, GRB2, HPRT1, ITGB7, KANK1, KIF5B, KIRREL1, L1CAM, LAMB1, LAMC1, LHX2, …	37.7049	62.2951	[ABI1, ACTN1, ACTR2, ADARB1, ADCY1, ADGRB3, AKIP1, ANK3, AP1AR, ARHGAP35, ARHGAP44, ARHGEF26, ARX, AUTS2, BCL11A, BMP7, BMPR1B, BMPR2, BRSK2, BTBD3, C1QBP, CALR, CAMK2B, CAPRIN1, CCK, CDC42, CDH11, CDH4, CHRFAM7A, CLIC5, COL18A1, CORO1C, CRYGB, CSF1R, CTNNB1, CXXC1, DAG1, DNM1L, DNM2, DOCK1, DOCK10, DOK6, DPYSL2, DSCAML1, DTNBP1, EFNA2, EFNA3, EFNA5, EFNB1, EFNB2, EP300, EPHA4, FEZ2, FGF13, FLNA,…
GO:0007417	central nervous system development	GO_BiologicalProcess-EBI-QuickGO-GOA_20.11.2017_00h00	1.27368e-06	0.000140105	7.62617e-12	9.91402e-11	[4, 5, 6]	Group20	21.9713	214	None Specific Cluster	[ABCB6, AHI1, AK8, ANP32B, AQP1, ARHGAP35, ATP2B1, ATP5F1, ATP5J, ATP6V0D1, ATXN1, ATXN1L, BAD, BAX, BCR, BID, BMPR2, BNIP3, CASP2, CD9, CDC42, CDH11, CDK5RAP1, CHKB, CITED1, CKB, CNTNAP1, COX6B1, COX7B, CTNNB1, CTNND1, DAG1, DCLK2, DDIT4, DYNLL1, EFNA2, EIF2B2, EPOR, FOXP2, FYN, G6PD, GATA2, GNAQ, GPR37L1, GSN, H3F3A, HES1, HES5, HEXIM1, HIF1A, HNF1B, HOXB8, HOXD10, ITGB1, KALRN, KDM2B, KLHL17, …	[ABAT, ABR, ACAN, ADARB1, AKT1, APOD, ARX, ATRN, BASP1, BBS4, BMP4, BMP7, BTBD3, BTG2, CBLN1, CDK6, CSF1R, CSK, DCT, DIXDC1, DLEC1, DPYSL2, DRD1, DSCAML1, EPHA4, ERBB4, FGF13, FLNA, FOXO3, FZD3, GABRA4, GABRA5, GAS8, GIGYF2, GLI2, GNG12, GSK3B, HAPLN3, HDAC11, HMX3, HPRT1, HTRA2, ID4, IL6ST, JARID2, KCNA1, KCNC1, KIF1A, KIF5B, LAMB1, LAMC1, LDB2, LEP, LHX2, LRP8, MACO1, MAFB, MAPK1, MAPT, MECP2, …	44.8598	55.1402	[ABAT, ABCB6, ABR, ACAN, ADARB1, AHI1, AK8, AKT1, ANP32B, APOD, AQP1, ARHGAP35, ARX, ATP2B1, ATP5F1, ATP5J, ATP6V0D1, ATRN, ATXN1, ATXN1L, BAD, BASP1, BAX, BBS4, BCR, BID, BMP4, BMP7, BMPR2, BNIP3, BTBD3, BTG2, CASP2, CBLN1, CD9, CDC42, CDH11, CDK5RAP1, CDK6, CHKB, CITED1, CKB, CNTNAP1, COX6B1, COX7B, CSF1R, CSK, CTNNB1, CTNND1, DAG1, DCLK2, DCT, DDIT4, DIXDC1, DLEC1, DPYSL2, DRD1, DSCAML1, DYNLL…
GO:0022008	neurogenesis	GO_BiologicalProcess-EBI-QuickGO-GOA_20.11.2017_00h00	1.1172e-09	2.20088e-07	7.62617e-12	9.91402e-11	[4, 5, 6]	Group20	21.8251	342	None Specific Cluster	[ABI1, ADCY1, AHI1, ARHGAP35, ARL3, ARNTL, ATP2B2, ATP8B1, B2M, BAX, BCL6, BLOC1S4, BMPR2, BNIP3, C1QL1, CAMSAP2, CAPRIN1, CD9, CDC42, CDH11, CDK5RAP1, CHAC1, CLIC5, CNTNAP1, COPS2, CRTC1, CTNNB1, CTSZ, DAG1, DBNL, DCLK2, DDIT4, DNM1L, DNMT3A, DOK6, EEF2, EFNA2, EFNB1, EIF2B2, EIF4E, ETV5, ETV6, FMN1, FYN, FZD7, GATA2, GFI1, GFRA2, GNAQ, GPR157, GPR183, GPR37L1, GSN, HES1, HES5, HIF1A, HOXD10, ID…	[ACTR2, ADARB1, ADGRB3, ADGRF1, AKT1, ANK3, ANKS1A, APOD, ARHGAP44, ARID1B, ARX, ASAP1, AUTS2, BBS4, BCL11A, BMP4, BMP7, BMPR1B, BRSK2, BTBD3, BTG2, C2orf71, CALR, CAMK2B, CBLN1, CCK, CCSAP, CDH4, CDK6, CERS2, CHRFAM7A, CPNE9, CSF1, CSF1R, CSK, CXXC1, DCT, DDX6, DIXDC1, DNM2, DOCK10, DPYSL2, DRD1, DSCAML1, DTNBP1, EFNA3, EFNA5, EFNB2, EIF4G1, EPHA4, ERBB4, FEZ2, FGF13, FLNA, FLRT1, FLRT2, FN1, FO…	42.6901	57.3099	[ABI1, ACTR2, ADARB1, ADCY1, ADGRB3, ADGRF1, AHI1, AKT1, ANK3, ANKS1A, APOD, ARHGAP35, ARHGAP44, ARID1B, ARL3, ARNTL, ARX, ASAP1, ATP2B2, ATP8B1, AUTS2, B2M, BAX, BBS4, BCL11A, BCL6, BLOC1S4, BMP4, BMP7, BMPR1B, BMPR2, BNIP3, BRSK2, BTBD3, BTG2, C1QL1, C2orf71, CALR, CAMK2B, CAMSAP2, CAPRIN1, CBLN1, CCK, CCSAP, CD9, CDC42, CDH11, CDH4, CDK5RAP1, CDK6, CERS2, CHAC1, CHRFAM7A, CLIC5, CNTNAP1, COPS2…
GO:0048858	cell projection morphogenesis	GO_BiologicalProcess-EBI-QuickGO-GOA_20.11.2017_00h00	1.4152e-09	2.77379e-07	7.62617e-12	9.91402e-11	[4, 5, 6]	Group20	25.429	163	Specific for Cluster #2	[ABI1, ADCY1, ARHGAP35, BMPR2, CAPRIN1, CDC42, CDH11, CNTNAP1, CTNNB1, DAG1, DBNL, DNM1L, DOK6, EFNA2, EFNB1, FMN1, FYN, GFRA2, IST1, ITGB1, KALRN, KEL, KNDC1, LGI1, LRRC38, MACF1, MAP4K4, METAP2, MLF2, NECTIN1, NGEF, NGFR, NPTX1, NR4A2, OMG, OTX2, PAK1, PICALM, PIK3CB, PTPRD, RTN4, SDC2, SH3KBP1, SMURF1, SNX1, SPTAN1, SPTBN1, SSH1, STK24, STMN1, SYT2, TRPC5, TUBB2B, UBB, ULK1, UNC13A, UNC5B, VLD…	[ACTR2, ADARB1, ADGRB3, ANK3, ARHGAP44, ARX, AUTS2, BCL11A, BMP7, BMPR1B, BRSK2, BTBD3, CAMK2B, CCK, CDH4, CHRFAM7A, CORO1C, CPNE9, CSF1R, CXXC1, DNM2, DOCK10, DPYSL2, DSCAML1, DTNBP1, EFNA3, EFNA5, EFNB2, EPHA4, FEZ2, FGF13, FLRT1, FLRT2, FN1, FZD3, GAB1, GDNF, GLI2, GOLGA4, GRB10, GRB2, HPRT1, ITSN2, KANK1, KIF5B, KIRREL1, L1CAM, LAMC1, LHX2, LRFN1, LRP8, MAPK1, MAPK7, MAPT, MED12, MEGF8, MUL1,…	35.5828	64.4172	[ABI1, ACTR2, ADARB1, ADCY1, ADGRB3, ANK3, ARHGAP35, ARHGAP44, ARX, AUTS2, BCL11A, BMP7, BMPR1B, BMPR2, BRSK2, BTBD3, CAMK2B, CAPRIN1, CCK, CDC42, CDH11, CDH4, CHRFAM7A, CNTNAP1, CORO1C, CPNE9, CSF1R, CTNNB1, CXXC1, DAG1, DBNL, DNM1L, DNM2, DOCK10, DOK6, DPYSL2, DSCAML1, DTNBP1, EFNA2, EFNA3, EFNA5, EFNB1, EFNB2, EPHA4, FEZ2, FGF13, FLRT1, FLRT2, FMN1, FN1, FYN, FZD3, GAB1, GDNF, GFRA2, GLI2, GOL…
GO:0051960	regulation of nervous system development	GO_BiologicalProcess-EBI-QuickGO-GOA_20.11.2017_00h00	1.52418e-05	0.00103644	7.62617e-12	9.91402e-11	[4, 5, 6]	Group20	21.7598	183	None Specific Cluster	[ARHGAP35, ARNTL, B2M, BCL6, BMPR2, CAMSAP2, CAPRIN1, CDK5RAP1, CRTC1, CTNNB1, CTSZ, DAG1, DNM1L, EIF4E, ETV5, FYN, GATA2, GFI1, GPR183, GPR37L1, HES1, HES5, HIF1A, ID2, IST1, ITM2C, KALRN, KEL, KNDC1, LGALS1, MACF1, MAP4K4, MBD1, METAP2, MOB2, MYCN, NECTIN1, NGEF, NGFR, OMG, OTP, PAK1, PREX1, PRKCI, PTPRD, RAP1A, RAP1GAP2, RBM15, REST, RETREG3, RFX4, RTN4, SCRT1, SDC2, SEZ6, SMURF1, SNAP25, SNAP…	[ACTR2, ADGRB3, ADGRL1, AKT1, ARHGAP44, ASAP1, BCL11A, BMP4, BMP7, CALR, CAMK2B, CBLN1, CDH4, CERS2, CPNE9, CSF1, CXXC1, DCT, DDX6, DIXDC1, DNM2, DPYSL2, DVL2, EFNA5, EFNB2, EIF4G1, EPHA4, ERBB4, FGF13, FLNA, FLRT1, FLRT2, FN1, FOXO3, FOXO6, FZD3, GAK, GDNF, GLI2, GOLGA4, GPER1, GSK3B, HMG20A, ID4, IL6ST, ITSN2, JAG1, KANK1, L1CAM, LINGO2, LRP8, MAPT, MECP2, MED12, MEGF8, MIB1, MTOR, MUL1, MYRF, …	40.4372	59.5628	[ACTR2, ADGRB3, ADGRL1, AKT1, ARHGAP35, ARHGAP44, ARNTL, ASAP1, B2M, BCL11A, BCL6, BMP4, BMP7, BMPR2, CALR, CAMK2B, CAMSAP2, CAPRIN1, CBLN1, CDH4, CDK5RAP1, CERS2, CPNE9, CRTC1, CSF1, CTNNB1, CTSZ, CXXC1, DAG1, DCT, DDX6, DIXDC1, DNM1L, DNM2, DPYSL2, DVL2, EFNA5, EFNB2, EIF4E, EIF4G1, EPHA4, ERBB4, ETV5, FGF13, FLNA, FLRT1, FLRT2, FN1, FOXO3, FOXO6, FYN, FZD3, GAK, GATA2, GDNF, GFI1, GLI2, GOLGA4…
GO:0048699	generation of neurons	GO_BiologicalProcess-EBI-QuickGO-GOA_20.11.2017_00h00	2.97363e-09	5.412e-07	7.62617e-12	9.91402e-11	[5, 6, 7]	Group20	21.875	322	None Specific Cluster	[ABI1, ADCY1, AHI1, ARHGAP35, ARL3, ARNTL, ATP2B2, ATP8B1, B2M, BAX, BCL6, BLOC1S4, BMPR2, C1QL1, CAMSAP2, CAPRIN1, CDC42, CDH11, CDK5RAP1, CLIC5, CNTNAP1, COPS2, CRTC1, CTNNB1, CTSZ, DAG1, DBNL, DCLK2, DDIT4, DNM1L, DNMT3A, DOK6, EFNA2, EFNB1, EIF4E, ETV5, FMN1, FYN, FZD7, GATA2, GFI1, GFRA2, GNAQ, GPR183, GPR37L1, HES1, HES5, HIF1A, HOXD10, ID2, IER2, INSM1, IST1, ITGB1, ITM2C, JUN, KALRN, KEL,…	[ACTR2, ADARB1, ADGRB3, ADGRF1, AKT1, ANK3, ANKS1A, APOD, ARHGAP44, ARID1B, ARX, ASAP1, AUTS2, BBS4, BCL11A, BMP4, BMP7, BMPR1B, BRSK2, BTBD3, BTG2, C2orf71, CALR, CAMK2B, CBLN1, CCK, CCSAP, CDH4, CDK6, CERS2, CHRFAM7A, CPNE9, CSF1, CSF1R, CXXC1, DCT, DDX6, DIXDC1, DNM2, DOCK10, DPYSL2, DRD1, DSCAML1, DTNBP1, EFNA3, EFNA5, EFNB2, EIF4G1, EPHA4, ERBB4, FEZ2, FGF13, FLNA, FLRT1, FLRT2, FN1, FOXO3, …	41.3043	58.6957	[ABI1, ACTR2, ADARB1, ADCY1, ADGRB3, ADGRF1, AHI1, AKT1, ANK3, ANKS1A, APOD, ARHGAP35, ARHGAP44, ARID1B, ARL3, ARNTL, ARX, ASAP1, ATP2B2, ATP8B1, AUTS2, B2M, BAX, BBS4, BCL11A, BCL6, BLOC1S4, BMP4, BMP7, BMPR1B, BMPR2, BRSK2, BTBD3, BTG2, C1QL1, C2orf71, CALR, CAMK2B, CAMSAP2, CAPRIN1, CBLN1, CCK, CCSAP, CDC42, CDH11, CDH4, CDK5RAP1, CDK6, CERS2, CHRFAM7A, CLIC5, CNTNAP1, COPS2, CPNE9, CRTC1, CSF…
GO:0120039	plasma membrane bounded cell projection morphogenesis	GO_BiologicalProcess-EBI-QuickGO-GOA_20.11.2017_00h00	1.83547e-09	3.48739e-07	7.62617e-12	9.91402e-11	[5, 6, 7]	Group20	25.3918	162	Specific for Cluster #2	[ABI1, ADCY1, ARHGAP35, BMPR2, CAPRIN1, CDC42, CDH11, CNTNAP1, CTNNB1, DAG1, DBNL, DNM1L, DOK6, EFNA2, EFNB1, FMN1, FYN, GFRA2, IST1, ITGB1, KALRN, KEL, KNDC1, LGI1, LRRC38, MACF1, MAP4K4, METAP2, MLF2, NECTIN1, NGEF, NGFR, NPTX1, NR4A2, OMG, OTX2, PAK1, PICALM, PIK3CB, PTPRD, RTN4, SDC2, SH3KBP1, SMURF1, SNX1, SPTAN1, SPTBN1, SSH1, STK24, STMN1, SYT2, TRPC5, TUBB2B, UBB, ULK1, UNC13A, UNC5B, VLD…	[ACTR2, ADARB1, ADGRB3, ANK3, ARHGAP44, ARX, AUTS2, BCL11A, BMP7, BMPR1B, BRSK2, BTBD3, CAMK2B, CCK, CDH4, CHRFAM7A, CORO1C, CPNE9, CSF1R, CXXC1, DNM2, DOCK10, DPYSL2, DSCAML1, DTNBP1, EFNA3, EFNA5, EFNB2, EPHA4, FEZ2, FGF13, FLRT1, FLRT2, FN1, FZD3, GAB1, GDNF, GLI2, GOLGA4, GRB10, GRB2, HPRT1, ITSN2, KANK1, KIF5B, KIRREL1, L1CAM, LAMC1, LHX2, LRFN1, LRP8, MAPK1, MAPK7, MAPT, MED12, MEGF8, MUL1,…	35.8025	64.1975	[ABI1, ACTR2, ADARB1, ADCY1, ADGRB3, ANK3, ARHGAP35, ARHGAP44, ARX, AUTS2, BCL11A, BMP7, BMPR1B, BMPR2, BRSK2, BTBD3, CAMK2B, CAPRIN1, CCK, CDC42, CDH11, CDH4, CHRFAM7A, CNTNAP1, CORO1C, CPNE9, CSF1R, CTNNB1, CXXC1, DAG1, DBNL, DNM1L, DNM2, DOCK10, DOK6, DPYSL2, DSCAML1, DTNBP1, EFNA2, EFNA3, EFNA5, EFNB1, EFNB2, EPHA4, FEZ2, FGF13, FLRT1, FLRT2, FMN1, FN1, FYN, FZD3, GAB1, GDNF, GFRA2, GLI2, GOL…
GO:0030182	neuron differentiation	GO_BiologicalProcess-EBI-QuickGO-GOA_20.11.2017_00h00	1.47196e-09	2.87032e-07	7.62617e-12	9.91402e-11	[4, 6, 7, 8]	Group20	22.3054	298	None Specific Cluster	[ABI1, ADCY1, AHI1, ARHGAP35, ARL3, ATP2B2, ATP8B1, B2M, BCL6, BLOC1S4, BMPR2, C1QL1, CAMSAP2, CAPRIN1, CDC42, CDH11, CDK5RAP1, CLIC5, CNTNAP1, COPS2, CRTC1, CTNNB1, CTSZ, DAG1, DBNL, DCLK2, DDIT4, DNM1L, DNMT3A, DOK6, EFNA2, EFNB1, EIF4E, ETV5, FMN1, FYN, FZD7, GATA2, GFI1, GFRA2, GNAQ, GPR37L1, HES1, HES5, HIF1A, HOXD10, ID2, IER2, INSM1, IST1, ITGB1, ITM2C, JUN, KALRN, KEL, KNDC1, LGALS1, LGI1…	[ACTR2, ADARB1, ADGRB3, ADGRF1, AKT1, ANK3, ANKS1A, APOD, ARHGAP44, ARID1B, ARX, ASAP1, AUTS2, BBS4, BCL11A, BMP4, BMP7, BMPR1B, BRSK2, BTBD3, BTG2, C2orf71, CALR, CAMK2B, CBLN1, CCK, CCSAP, CDH4, CERS2, CHRFAM7A, CPNE9, CSF1R, CXXC1, DDX6, DIXDC1, DNM2, DOCK10, DPYSL2, DRD1, DSCAML1, DTNBP1, EFNA3, EFNA5, EFNB2, EIF4G1, EPHA4, ERBB4, FEZ2, FGF13, FLRT1, FLRT2, FN1, FOXO3, FOXO6, FZD3, GAB1, GABR…	41.9463	58.0537	[ABI1, ACTR2, ADARB1, ADCY1, ADGRB3, ADGRF1, AHI1, AKT1, ANK3, ANKS1A, APOD, ARHGAP35, ARHGAP44, ARID1B, ARL3, ARX, ASAP1, ATP2B2, ATP8B1, AUTS2, B2M, BBS4, BCL11A, BCL6, BLOC1S4, BMP4, BMP7, BMPR1B, BMPR2, BRSK2, BTBD3, BTG2, C1QL1, C2orf71, CALR, CAMK2B, CAMSAP2, CAPRIN1, CBLN1, CCK, CCSAP, CDC42, CDH11, CDH4, CDK5RAP1, CERS2, CHRFAM7A, CLIC5, CNTNAP1, COPS2, CPNE9, CRTC1, CSF1R, CTNNB1, CTSZ, …
GO:0048666	neuron development	GO_BiologicalProcess-EBI-QuickGO-GOA_20.11.2017_00h00	7.63901e-10	1.54308e-07	7.62617e-12	9.91402e-11	[4, 5, 7, 8, 9]	Group20	23.271	249	None Specific Cluster	[ABI1, ADCY1, AHI1, ARHGAP35, ARL3, ATP8B1, B2M, BLOC1S4, BMPR2, C1QL1, CAMSAP2, CAPRIN1, CDC42, CDH11, CLIC5, CNTNAP1, CRTC1, CTNNB1, CTSZ, DAG1, DBNL, DCLK2, DNM1L, DOK6, EFNA2, EFNB1, FMN1, FYN, GATA2, GFI1, GFRA2, GNAQ, HES1, HES5, HOXD10, INSM1, IST1, ITGB1, ITM2C, JUN, KALRN, KEL, KNDC1, LGALS1, LGI1, LRRC38, MACF1, MAP4K4, METAP2, MLF2, MOB2, MTCH1, NECTIN1, NGEF, NGFR, NPTX1, NR4A2, OGDH,…	[ACTR2, ADARB1, ADGRB3, ADGRF1, AKT1, ANK3, ANKS1A, APOD, ARHGAP44, ARID1B, ARX, ASAP1, AUTS2, BBS4, BCL11A, BMP7, BMPR1B, BRSK2, BTBD3, BTG2, C2orf71, CAMK2B, CCK, CCSAP, CDH4, CERS2, CHRFAM7A, CPNE9, CSF1R, CXXC1, DNM2, DOCK10, DPYSL2, DRD1, DSCAML1, DTNBP1, EFNA3, EFNA5, EFNB2, EPHA4, FEZ2, FGF13, FLRT1, FLRT2, FN1, FOXO6, FZD3, GAB1, GABRA5, GABRB3, GAK, GDNF, GLI2, GOLGA4, GRB10, GRB2, GRIN3…	40.9639	59.0361	[ABI1, ACTR2, ADARB1, ADCY1, ADGRB3, ADGRF1, AHI1, AKT1, ANK3, ANKS1A, APOD, ARHGAP35, ARHGAP44, ARID1B, ARL3, ARX, ASAP1, ATP8B1, AUTS2, B2M, BBS4, BCL11A, BLOC1S4, BMP7, BMPR1B, BMPR2, BRSK2, BTBD3, BTG2, C1QL1, C2orf71, CAMK2B, CAMSAP2, CAPRIN1, CCK, CCSAP, CDC42, CDH11, CDH4, CERS2, CHRFAM7A, CLIC5, CNTNAP1, CPNE9, CRTC1, CSF1R, CTNNB1, CTSZ, CXXC1, DAG1, DBNL, DCLK2, DNM1L, DNM2, DOCK10, DOK…
GO:0031175	neuron projection development	GO_BiologicalProcess-EBI-QuickGO-GOA_20.11.2017_00h00	5.92051e-08	8.58474e-06	7.62617e-12	9.91402e-11	[5, 6, 8, 9, 10]	Group20	22.833	216	None Specific Cluster	[ABI1, ADCY1, ARHGAP35, B2M, BLOC1S4, BMPR2, CAMSAP2, CAPRIN1, CDC42, CDH11, CLIC5, CNTNAP1, CRTC1, CTNNB1, CTSZ, DAG1, DBNL, DNM1L, DOK6, EFNA2, EFNB1, FMN1, FYN, GFI1, GFRA2, HES1, HES5, IST1, ITGB1, ITM2C, JUN, KALRN, KEL, KNDC1, LGALS1, LGI1, LRRC38, MACF1, MAP4K4, METAP2, MLF2, MOB2, NECTIN1, NGEF, NGFR, NPTX1, NR4A2, OMG, OTX2, PAK1, PICALM, PIK3CB, PREX1, PRKCI, PTPRD, RAB35, RAP1A, RAP1GA…	[ACTR2, ADARB1, ADGRB3, ADGRF1, AKT1, ANK3, APOD, ARHGAP44, ARID1B, ARX, ASAP1, AUTS2, BBS4, BCL11A, BMP7, BMPR1B, BRSK2, BTBD3, BTG2, CAMK2B, CCK, CDH4, CERS2, CHRFAM7A, CPNE9, CSF1R, CXXC1, DNM2, DOCK10, DPYSL2, DSCAML1, DTNBP1, EFNA3, EFNA5, EFNB2, EPHA4, FEZ2, FGF13, FLRT1, FLRT2, FN1, FOXO6, FZD3, GAB1, GAK, GDNF, GLI2, GOLGA4, GRB10, GRB2, GRIN3A, GSK3B, HPRT1, ITSN2, KANK1, KIF5B, KIRREL1,…	40.2778	59.7222	[ABI1, ACTR2, ADARB1, ADCY1, ADGRB3, ADGRF1, AKT1, ANK3, APOD, ARHGAP35, ARHGAP44, ARID1B, ARX, ASAP1, AUTS2, B2M, BBS4, BCL11A, BLOC1S4, BMP7, BMPR1B, BMPR2, BRSK2, BTBD3, BTG2, CAMK2B, CAMSAP2, CAPRIN1, CCK, CDC42, CDH11, CDH4, CERS2, CHRFAM7A, CLIC5, CNTNAP1, CPNE9, CRTC1, CSF1R, CTNNB1, CTSZ, CXXC1, DAG1, DBNL, DNM1L, DNM2, DOCK10, DOK6, DPYSL2, DSCAML1, DTNBP1, EFNA2, EFNA3, EFNA5, EFNB1, EF…
GO:0048812	neuron projection morphogenesis	GO_BiologicalProcess-EBI-QuickGO-GOA_20.11.2017_00h00	1.8293e-09	3.49395e-07	7.62617e-12	9.91402e-11	[6, 7, 8, 9, 10, 11]	Group20	25.44	159	Specific for Cluster #2	[ABI1, ADCY1, ARHGAP35, BMPR2, CAPRIN1, CDC42, CDH11, CNTNAP1, CTNNB1, DAG1, DBNL, DNM1L, DOK6, EFNA2, EFNB1, FMN1, FYN, GFRA2, IST1, ITGB1, KALRN, KEL, KNDC1, LGI1, LRRC38, MACF1, MAP4K4, METAP2, MLF2, NECTIN1, NGEF, NGFR, NPTX1, NR4A2, OMG, OTX2, PAK1, PICALM, PIK3CB, PTPRD, RTN4, SDC2, SH3KBP1, SMURF1, SPTAN1, SPTBN1, SSH1, STK24, STMN1, SYT2, TRPC5, TUBB2B, UBB, ULK1, UNC13A, UNC5B, VLDLR]	[ACTR2, ADARB1, ADGRB3, ANK3, ARHGAP44, ARX, AUTS2, BCL11A, BMP7, BMPR1B, BRSK2, BTBD3, CAMK2B, CCK, CDH4, CHRFAM7A, CPNE9, CSF1R, CXXC1, DNM2, DOCK10, DPYSL2, DSCAML1, DTNBP1, EFNA3, EFNA5, EFNB2, EPHA4, FEZ2, FGF13, FLRT1, FLRT2, FN1, FZD3, GAB1, GDNF, GLI2, GOLGA4, GRB10, GRB2, HPRT1, ITSN2, KIF5B, KIRREL1, L1CAM, LAMC1, LHX2, LRFN1, LRP8, MAPK1, MAPK7, MAPT, MED12, MEGF8, MUL1, NCAM1, NEFH, N…	35.8491	64.1509	[ABI1, ACTR2, ADARB1, ADCY1, ADGRB3, ANK3, ARHGAP35, ARHGAP44, ARX, AUTS2, BCL11A, BMP7, BMPR1B, BMPR2, BRSK2, BTBD3, CAMK2B, CAPRIN1, CCK, CDC42, CDH11, CDH4, CHRFAM7A, CNTNAP1, CPNE9, CSF1R, CTNNB1, CXXC1, DAG1, DBNL, DNM1L, DNM2, DOCK10, DOK6, DPYSL2, DSCAML1, DTNBP1, EFNA2, EFNA3, EFNA5, EFNB1, EFNB2, EPHA4, FEZ2, FGF13, FLRT1, FLRT2, FMN1, FN1, FYN, FZD3, GAB1, GDNF, GFRA2, GLI2, GOLGA4, GRB…
GO:0048518	positive regulation of biological process	GO_BiologicalProcess-EBI-QuickGO-GOA_20.11.2017_00h00	9.92426e-15	2.57038e-12	1.8822e-10	1.8822e-09	[1, 2, 3]	Group21	19.2922	1123	None Specific Cluster	[AAK1, ABHD6, ABI1, ACTG1, ACTN2, ACVR1, ADAM10, ADCY1, ADIPOR1, ADIPOR2, ADORA1, ADRA2A, ADRB1, AGRP, AHI1, AHR, ALDOC, ALYREF, ANGPTL4, ANK1, ANP32B, AP1AR, APLNR, AQP1, ARAF, ARG2, ARHGAP35, ARHGEF1, ARHGEF18, ARIH1, ARIH2, ARL2, ARNTL, ARRDC3, ASH1L, ASPSCR1, ATAD2, ATF4, ATF7IP, ATL3, ATP5A1, ATP5B, ATP6AP1, ATP6V0C, ATPIF1, ATXN1L, ATXN3, AVPI1, B2M, BAD, BAX, BCL2L1, BCL6, BCR, BEND3, BID,…	[A2M, ABAT, ABCA1, ABCF1, ABHD17A, ABR, ACACA, ACACB, ACER2, ACHE, ACKR3, ACTR2, ADAMTS3, ADAMTS9, ADARB1, ADCY2, ADCY3, ADCY4, ADCY8, ADCYAP1R1, ADGRB3, ADGRF1, ADGRL1, ADRM1, AKT1, ALOX12, ALOX12B, ALX4, AMOTL1, ANGEL2, ANK2, ANK3, ANKRD6, ANO1, ANXA2, ARAP1, ARFIP2, ARHGAP6, ARHGEF26, ARHGEF9, ARID1B, ARID3A, ARID4B, ARX, ASAP1, ASPH, ATAD2B, ATF3, ATG13, ATXN7, AUTS2, BABAM2, BAIAP2L1, BAMBI,…	49.6883	50.3117	[A2M, AAK1, ABAT, ABCA1, ABCF1, ABHD17A, ABHD6, ABI1, ABR, ACACA, ACACB, ACER2, ACHE, ACKR3, ACTG1, ACTN2, ACTR2, ACVR1, ADAM10, ADAMTS3, ADAMTS9, ADARB1, ADCY1, ADCY2, ADCY3, ADCY4, ADCY8, ADCYAP1R1, ADGRB3, ADGRF1, ADGRL1, ADIPOR1, ADIPOR2, ADORA1, ADRA2A, ADRB1, ADRM1, AGRP, AHI1, AHR, AKT1, ALDOC, ALOX12, ALOX12B, ALX4, ALYREF, AMOTL1, ANGEL2, ANGPTL4, ANK1, ANK2, ANK3, ANKRD6, ANO1, ANP32B, …
GO:0019222	regulation of metabolic process	GO_BiologicalProcess-EBI-QuickGO-GOA_20.11.2017_00h00	2.298e-17	6.22758e-15	1.8822e-10	1.8822e-09	[2, 3]	Group21	19.1745	1310	None Specific Cluster	[ABHD6, ABI1, ABTB1, ACADM, ACADVL, ACO1, ACTN1, ACTN2, ACVR1, ADCY1, ADIPOR1, ADIPOR2, ADORA1, ADRA2A, ADRB1, AFF4, AHI1, AHR, ALAS1, ALYREF, ANGPTL4, ANKS1B, ANP32A, ANP32B, ANXA4, AP1AR, APBA1, APLNR, AQP1, ARAF, ARG2, ARHGAP35, ARIH1, ARIH2, ARNTL, ARRDC3, ASH1L, ASPSCR1, ATAD2, ATF4, ATF7IP, ATP6AP1, ATP6V0C, ATP6V0D1, ATP6V0E2, ATP6V1B1, ATP6V1D, ATP6V1E1, ATP6V1E2, ATP8B1, ATPIF1, ATXN1, A…	[A2M, A2ML1, ABAT, ABCA1, ABCA2, ABCF1, ACACA, ACACB, ACER2, ACHE, ACKR3, ADARB1, ADCY2, ADCY3, ADCY4, ADCY8, ADCYAP1R1, ADGRF1, ADGRG3, ADRM1, AEBP1, AGAP2, AGO4, AHCTF1, AKT1, ALOX12, ALOX12B, ALX4, ANGEL2, ANK2, ANK3, ANKRD6, ANXA2, APLP2, APOD, ARAP1, ARHGAP22, ARID1B, ARID3A, ARID4B, ARX, ASPH, ATAD2B, ATF3, ATF7, ATG13, ATP6V0A1, ATXN7, AUTS2, BABAM2, BAHCC1, BAHD1, BAMBI, BASP1, BBS4, BCAS…	56.4885	43.5115	[A2M, A2ML1, ABAT, ABCA1, ABCA2, ABCF1, ABHD6, ABI1, ABTB1, ACACA, ACACB, ACADM, ACADVL, ACER2, ACHE, ACKR3, ACO1, ACTN1, ACTN2, ACVR1, ADARB1, ADCY1, ADCY2, ADCY3, ADCY4, ADCY8, ADCYAP1R1, ADGRF1, ADGRG3, ADIPOR1, ADIPOR2, ADORA1, ADRA2A, ADRB1, ADRM1, AEBP1, AFF4, AGAP2, AGO4, AHCTF1, AHI1, AHR, AKT1, ALAS1, ALOX12, ALOX12B, ALX4, ALYREF, ANGEL2, ANGPTL4, ANK2, ANK3, ANKRD6, ANKS1B, ANP32A, ANP…
GO:0023051	regulation of signaling	GO_BiologicalProcess-EBI-QuickGO-GOA_20.11.2017_00h00	3.05027e-13	7.56467e-11	1.8822e-10	1.8822e-09	[2, 3]	Group21	20.3266	722	None Specific Cluster	[AAK1, ABHD6, ACVR1, ADIPOR1, ADORA1, ADRA2A, ADRB1, AGRP, AIMP1, AKIP1, ANKS1B, AP1AR, APLNR, ARAF, ARHGAP15, ARHGAP35, ARHGEF1, ARHGEF18, ARL2, ARNTL, ARRDC3, ASH1L, ATP2B1, ATP2B2, ATP6AP1, ATP6V0C, ATPIF1, AVPI1, BAD, BAX, BCL2L1, BCL6, BCR, BID, BMPR2, BNIP3, BOP1, C12orf66, C18orf32, C1QBP, CACNA1E, CACNG5, CALM3, CASP2, CASR, CASTOR2, CAT, CAV3, CCM2, CD2AP, CD40, CD81, CDC42, CDC42SE2, CD…	[A2M, ABAT, ABCA1, ABR, ACAA2, ACHE, ACKR3, ADAMTS12, ADAMTS3, ADCYAP1R1, ADGRG3, AKT1, ALOX12B, ANK2, ANKRD6, ANKS1A, ANO1, ANXA2, APOD, ARAP1, ARHGAP19, ARHGAP22, ARHGAP39, ARHGAP44, ARHGAP6, ARHGEF26, ARHGEF28, ARHGEF33, ARHGEF9, ASIC1, ASPH, ATF3, ATP2B3, ATXN7, AUTS2, BAIAP2L1, BAMBI, BIRC7, BMF, BMP10, BMP4, BMP7, BMP8B, BMPR1B, BRD4, BRPF1, BRSK2, C1QTNF1, C1QTNF4, C3, CACNA1D, CACNA2D2, C…	47.9224	52.0776	[A2M, AAK1, ABAT, ABCA1, ABHD6, ABR, ACAA2, ACHE, ACKR3, ACVR1, ADAMTS12, ADAMTS3, ADCYAP1R1, ADGRG3, ADIPOR1, ADORA1, ADRA2A, ADRB1, AGRP, AIMP1, AKIP1, AKT1, ALOX12B, ANK2, ANKRD6, ANKS1A, ANKS1B, ANO1, ANXA2, AP1AR, APLNR, APOD, ARAF, ARAP1, ARHGAP15, ARHGAP19, ARHGAP22, ARHGAP35, ARHGAP39, ARHGAP44, ARHGAP6, ARHGEF1, ARHGEF18, ARHGEF26, ARHGEF28, ARHGEF33, ARHGEF9, ARL2, ARNTL, ARRDC3, ASH1L,…
GO:0048583	regulation of response to stimulus	GO_BiologicalProcess-EBI-QuickGO-GOA_20.11.2017_00h00	2.94489e-08	4.71183e-06	1.8822e-10	1.8822e-09	[2, 3]	Group21	19.0067	796	None Specific Cluster	[AAK1, ABHD6, ABI1, ACTG1, ACVR1, ADAM10, ADIPOR1, ADORA1, ADRA2A, ADRB1, AGRP, AIMP1, AKIP1, ANKS1B, APLNR, ARAF, ARG2, ARHGAP15, ARHGAP35, ARHGEF1, ARHGEF18, ARNTL, ARRDC3, ASH1L, ATF4, ATP6AP1, ATP6V0C, ATPIF1, ATXN3, AVPI1, B2M, BAD, BAX, BCL2L1, BCL6, BCR, BID, BMPR2, BNIP3, BOP1, BRCC3, C12orf66, C18orf32, C1QBP, CACNG5, CALM3, CASP2, CASR, CASTOR2, CAT, CAV3, CCM2, CD2AP, CD40, CD81, CD9, …	[A2M, ABAT, ABCA1, ABR, ACAA2, ACKR3, ACTR2, ADAMTS12, ADAMTS18, ADAMTS3, ADCYAP1R1, ADGRG3, AKT1, ALOX12, ALOX12B, ANKRD6, ANKS1A, ANO1, ANXA2, APOD, ARAP1, ARHGAP19, ARHGAP22, ARHGAP39, ARHGAP44, ARHGAP6, ARHGEF26, ARHGEF28, ARHGEF33, ARHGEF9, ASPH, ATF3, ATXN7, AUTS2, BABAM2, BAIAP2L1, BAMBI, BBS4, BCL6B, BIRC7, BMF, BMP10, BMP4, BMP7, BMP8B, BMPR1B, BRD4, BRPF1, BRSK2, C1QTNF1, C1QTNF4, C3, C…	47.6131	52.3869	[A2M, AAK1, ABAT, ABCA1, ABHD6, ABI1, ABR, ACAA2, ACKR3, ACTG1, ACTR2, ACVR1, ADAM10, ADAMTS12, ADAMTS18, ADAMTS3, ADCYAP1R1, ADGRG3, ADIPOR1, ADORA1, ADRA2A, ADRB1, AGRP, AIMP1, AKIP1, AKT1, ALOX12, ALOX12B, ANKRD6, ANKS1A, ANKS1B, ANO1, ANXA2, APLNR, APOD, ARAF, ARAP1, ARG2, ARHGAP15, ARHGAP19, ARHGAP22, ARHGAP35, ARHGAP39, ARHGAP44, ARHGAP6, ARHGEF1, ARHGEF18, ARHGEF26, ARHGEF28, ARHGEF33, ARH…
GO:0050794	regulation of cellular process	GO_BiologicalProcess-EBI-QuickGO-GOA_20.11.2017_00h00	1.29835e-07	1.79172e-05	1.8822e-10	1.8822e-09	[2, 3]	Group21	17.3504	1882	None Specific Cluster	[AAK1, ABHD6, ABI1, ACADVL, ACO1, ACTG1, ACTN1, ACTN2, ACTR1A, ACVR1, ADAM10, ADAP1, ADCY1, ADGRL2, ADIPOR1, ADIPOR2, ADORA1, ADRA2A, ADRB1, AFF4, AGRP, AHI1, AHR, AIMP1, AKIP1, ALDOC, ALYREF, ANGPTL4, ANK1, ANKS1B, ANP32A, ANP32B, ANXA4, AP1AR, APLNR, APPL1, AQP1, ARAF, ARG2, ARHGAP15, ARHGAP35, ARHGEF1, ARHGEF18, ARIH1, ARIH2, ARL2, ARL3, ARL4C, ARNTL, ARRDC3, ASB14, ASB8, ASH1L, ASPSCR1, ATAD2…	[A2M, A2ML1, ABAT, ABCA1, ABCA2, ABCF1, ABR, ACAA2, ACACA, ACACB, ACER2, ACHE, ACKR3, ACTR2, ADAM11, ADAMTS12, ADAMTS18, ADAMTS3, ADAMTS7, ADAMTS9, ADARB1, ADCY2, ADCY3, ADCY4, ADCY8, ADCYAP1R1, ADD2, ADGRB3, ADGRD1, ADGRE1, ADGRE5, ADGRF1, ADGRG3, ADGRG4, ADGRL1, ADRM1, AEBP1, AGAP2, AGO4, AHCTF1, AKT1, ALDOA, ALOX12, ALOX12B, ALX4, AMFR, AMOTL1, ANGEL2, ANK2, ANK3, ANKRD6, ANKS1A, ANO1, ANXA2, …	49.5749	50.4251	[A2M, A2ML1, AAK1, ABAT, ABCA1, ABCA2, ABCF1, ABHD6, ABI1, ABR, ACAA2, ACACA, ACACB, ACADVL, ACER2, ACHE, ACKR3, ACO1, ACTG1, ACTN1, ACTN2, ACTR1A, ACTR2, ACVR1, ADAM10, ADAM11, ADAMTS12, ADAMTS18, ADAMTS3, ADAMTS7, ADAMTS9, ADAP1, ADARB1, ADCY1, ADCY2, ADCY3, ADCY4, ADCY8, ADCYAP1R1, ADD2, ADGRB3, ADGRD1, ADGRE1, ADGRE5, ADGRF1, ADGRG3, ADGRG4, ADGRL1, ADGRL2, ADIPOR1, ADIPOR2, ADORA1, ADRA2A, A…
GO:0006793	phosphorus metabolic process	GO_BiologicalProcess-EBI-QuickGO-GOA_20.11.2017_00h00	1.19157e-10	2.5857e-08	1.8822e-10	1.8822e-09	[3]	Group21	19.9071	686	None Specific Cluster	[AAK1, ABHD6, ABI1, ACP2, ACSM3, ACTN2, ACVR1, ADAM10, ADCK1, ADCY1, ADK, ADORA1, ADRA2A, ADRB1, AGPAT5, AK2, AK8, ALDOC, ANKS1B, APLNR, AQP1, ARAF, ASH1L, ATP5A1, ATP5B, ATP5C1, ATP5E, ATP5F1, ATP5G1, ATP5G3, ATP5H, ATP5J, ATP5J2, ATP6AP1, ATP6V1B1, ATPIF1, AVPI1, BAD, BAX, BCR, BEND3, BID, BMPR2, CALM3, CASR, CAV3, CCDC88C, CCM2, CCNE1, CCNG1, CD40, CD81, CDC42, CDCA2, CDK5RAP1, CDKN2B, CERK, C…	[ABCA1, ACACA, ACACB, ACHE, ACKR3, ACOT9, ADARB1, ADCK2, ADCY2, ADCY3, ADCY4, ADCY8, ADCYAP1R1, ADGRF1, ADSSL1, AGPAT4, AKR1A1, AKT1, ALDOA, ALOX12B, ALPL, ALPPL2, AMPD2, AMPD3, ANKRD6, ANXA2, ATF3, ATP6V0A1, ATXN7, BIRC7, BMP10, BMP4, BMP7, BMP8B, BMPR1B, BOD1, BRD4, BRSK2, C1QTNF1, C3, CAMK2B, CAMKK1, CASK, CAVIN3, CBL, CCK, CCL3L1, CCND2, CCR7, CD300A, CDK12, CDK14, CDK19, CDK6, CDKL2, CHORDC1…	49.1254	50.8746	[AAK1, ABCA1, ABHD6, ABI1, ACACA, ACACB, ACHE, ACKR3, ACOT9, ACP2, ACSM3, ACTN2, ACVR1, ADAM10, ADARB1, ADCK1, ADCK2, ADCY1, ADCY2, ADCY3, ADCY4, ADCY8, ADCYAP1R1, ADGRF1, ADK, ADORA1, ADRA2A, ADRB1, ADSSL1, AGPAT4, AGPAT5, AK2, AK8, AKR1A1, AKT1, ALDOA, ALDOC, ALOX12B, ALPL, ALPPL2, AMPD2, AMPD3, ANKRD6, ANKS1B, ANXA2, APLNR, AQP1, ARAF, ASH1L, ATF3, ATP5A1, ATP5B, ATP5C1, ATP5E, ATP5F1, ATP5G1,…
GO:0007165	signal transduction	GO_BiologicalProcess-EBI-QuickGO-GOA_20.11.2017_00h00	5.02977e-05	0.00281667	1.8822e-10	1.8822e-09	[2, 3, 4]	Group21	17.7561	1092	None Specific Cluster	[AAK1, ABHD6, ABI1, ACADVL, ACTG1, ACTN2, ACVR1, ADAM10, ADAP1, ADCY1, ADGRL2, ADIPOR1, ADIPOR2, ADORA1, ADRA2A, ADRB1, AGRP, AHI1, AHR, AIMP1, AKIP1, ANK1, ANKS1B, ANP32A, ANXA4, APLNR, APPL1, ARAF, ARHGAP15, ARHGAP35, ARHGEF1, ARHGEF18, ARL2, ARL3, ARL4C, ARNTL, ARRDC3, ASB14, ASB8, ASH1L, ATF4, ATP6AP1, ATP6V0C, ATP6V0D1, ATP6V0E2, ATP6V1B1, ATP6V1D, ATP6V1E1, ATP6V1E2, ATP6V1F, ATPIF1, AVPI1,…	[A2M, ABAT, ABCA1, ABR, ACAA2, ACKR3, ACTR2, ADAM11, ADAMTS12, ADAMTS3, ADCY2, ADCY3, ADCY4, ADCY8, ADCYAP1R1, ADGRB3, ADGRD1, ADGRE1, ADGRE5, ADGRF1, ADGRG3, ADGRG4, ADGRL1, AGO4, AKT1, ALOX12B, AMFR, AMOTL1, ANK2, ANK3, ANKRD6, ANKS1A, ANO1, ANXA2, AP2A2, APLP2, APOD, ARAP1, ARFIP2, ARHGAP19, ARHGAP22, ARHGAP39, ARHGAP44, ARHGAP6, ARHGEF26, ARHGEF28, ARHGEF33, ARHGEF9, ARID3A, ASB15, ASB2, ASIC…	45.6044	54.3956	[A2M, AAK1, ABAT, ABCA1, ABHD6, ABI1, ABR, ACAA2, ACADVL, ACKR3, ACTG1, ACTN2, ACTR2, ACVR1, ADAM10, ADAM11, ADAMTS12, ADAMTS3, ADAP1, ADCY1, ADCY2, ADCY3, ADCY4, ADCY8, ADCYAP1R1, ADGRB3, ADGRD1, ADGRE1, ADGRE5, ADGRF1, ADGRG3, ADGRG4, ADGRL1, ADGRL2, ADIPOR1, ADIPOR2, ADORA1, ADRA2A, ADRB1, AGO4, AGRP, AHI1, AHR, AIMP1, AKIP1, AKT1, ALOX12B, AMFR, AMOTL1, ANK1, ANK2, ANK3, ANKRD6, ANKS1A, ANKS1…
GO:0009892	negative regulation of metabolic process	GO_BiologicalProcess-EBI-QuickGO-GOA_20.11.2017_00h00	2.71993e-17	7.3166e-15	1.8822e-10	1.8822e-09	[2, 3, 4]	Group21	21.5601	644	None Specific Cluster	[ACADVL, ADORA1, ADRA2A, AHR, ANKS1B, ANP32A, AP1AR, AQP1, ARHGAP35, ARNTL, ARRDC3, ASH1L, ATAD2, ATF4, ATF7IP, ATP8B1, ATXN1, ATXN1L, BACH2, BAX, BCL2L1, BCL6, BCL7A, BCR, BEND3, BMPR2, BNIP3, C1QBP, CALM3, CAPRIN1, CAST, CAV3, CCNE1, CD3EAP, CDC42, CDC45, CDK5RAP1, CDKN2B, CDYL, CHAC1, CHMP4B, CHMP6, CIR1, CIRBP, CITED1, CLOCK, CNBP, CNOT11, CNOT3, COPS2, CREG1, CST1, CSTB, CTBP1, CTDSP2, CTGF,…	[A2M, A2ML1, ACACB, ACER2, ADARB1, AEBP1, AGAP2, AGO4, AKT1, ANGEL2, ANXA2, APLP2, APOD, ARX, ATAD2B, ATF3, ATF7, ATXN7, BAHCC1, BAHD1, BASP1, BBS4, BCL11A, BCL6B, BIRC7, BMF, BMP4, BMP7, BOD1, BTG2, BTN2A2, BUB3, C3, CALR, CAVIN3, CBL, CBX1, CBX7, CD300A, CDK6, CELF4, CHORDC1, CHRFAM7A, CIART, CISH, CNKSR3, CNOT2, CNOT9, CNST, COL28A1, CORO1C, CPB2, CPEB4, CREBBP, CRY2, CSK, CSRNP3, CYGB, CYP2D6…	59.9379	40.0621	[A2M, A2ML1, ACACB, ACADVL, ACER2, ADARB1, ADORA1, ADRA2A, AEBP1, AGAP2, AGO4, AHR, AKT1, ANGEL2, ANKS1B, ANP32A, ANXA2, AP1AR, APLP2, APOD, AQP1, ARHGAP35, ARNTL, ARRDC3, ARX, ASH1L, ATAD2, ATAD2B, ATF3, ATF4, ATF7, ATF7IP, ATP8B1, ATXN1, ATXN1L, ATXN7, BACH2, BAHCC1, BAHD1, BASP1, BAX, BBS4, BCL11A, BCL2L1, BCL6, BCL6B, BCL7A, BCR, BEND3, BIRC7, BMF, BMP4, BMP7, BMPR2, BNIP3, BOD1, BTG2, BTN2A2…
GO:0009893	positive regulation of metabolic process	GO_BiologicalProcess-EBI-QuickGO-GOA_20.11.2017_00h00	3.1493e-13	7.77878e-11	1.8822e-10	1.8822e-09	[2, 3, 4]	Group21	20.426	700	None Specific Cluster	[ABHD6, ABI1, ACVR1, ADCY1, ADORA1, ADRA2A, ADRB1, AHI1, AHR, ALYREF, ANP32B, APLNR, ARAF, ARIH1, ARIH2, ARNTL, ARRDC3, ASH1L, ASPSCR1, ATAD2, ATF4, ATF7IP, ATP6AP1, ATPIF1, ATXN3, AVPI1, BAD, BAX, BCL6, BEND3, BID, BMPR2, BNIP3, BNIP3L, BRCC3, C1QBP, CALM3, CAND1, CASP2, CASR, CAV3, CCM2, CCNE1, CCT2, CCT3, CD3EAP, CD40, CD81, CDC42, CDCA2, CDK5RAP1, CDKN2B, CGA, CHCHD2, CHFR, CHTOP, CIRBP, CITE…	[ABAT, ABCA1, ABCF1, ACACA, ACACB, ACER2, ACKR3, ADCY2, ADCY3, ADCY4, ADCY8, ADCYAP1R1, ADGRF1, ADRM1, AKT1, ALOX12, ALOX12B, ALX4, ANGEL2, ANK2, ANK3, ANKRD6, ANXA2, ARAP1, ARID1B, ARID3A, ARID4B, ARX, ASPH, ATAD2B, ATF3, ATXN7, AUTS2, BABAM2, BAMBI, BCAS3, BCL11A, BIRC7, BMP10, BMP4, BMP7, BMP8B, BMPR1B, BRD4, BRPF1, BTG2, BUB3, C1QTNF1, C3, CALCOCO1, CALR, CAMKK1, CARF, CASK, CAVIN3, CCK, CCL3…	52.5714	47.4286	[ABAT, ABCA1, ABCF1, ABHD6, ABI1, ACACA, ACACB, ACER2, ACKR3, ACVR1, ADCY1, ADCY2, ADCY3, ADCY4, ADCY8, ADCYAP1R1, ADGRF1, ADORA1, ADRA2A, ADRB1, ADRM1, AHI1, AHR, AKT1, ALOX12, ALOX12B, ALX4, ALYREF, ANGEL2, ANK2, ANK3, ANKRD6, ANP32B, ANXA2, APLNR, ARAF, ARAP1, ARID1B, ARID3A, ARID4B, ARIH1, ARIH2, ARNTL, ARRDC3, ARX, ASH1L, ASPH, ASPSCR1, ATAD2, ATAD2B, ATF3, ATF4, ATF7IP, ATP6AP1, ATPIF1, ATX…
GO:0010033	response to organic substance	GO_BiologicalProcess-EBI-QuickGO-GOA_20.11.2017_00h00	2.27677e-09	4.23478e-07	1.8822e-10	1.8822e-09	[3]	Group21	19.83	630	None Specific Cluster	[ACADVL, ACTN2, ACVR1, ADAM10, ADCY1, ADIPOR1, ADIPOR2, ADRA2A, AGRP, APPL1, AQP1, ARHGEF18, ARNTL, ATF4, ATP2B1, ATP6AP1, ATP6V0C, ATP6V0D1, ATP6V0E2, ATP6V1B1, ATP6V1D, ATP6V1E1, ATP6V1E2, ATP6V1F, ATXN3, B2M, BAD, BAX, BCL2L1, BCR, BID, BMPR2, BSG, CASR, CAT, CAV3, CCM2, CCNE1, CD40, CD81, CD9, CDC42, CDIP1, CDKN2B, CEP57, CHAC1, CITED1, CLOCK, COPS5, CPT1A, CRAT, CREB3L3, CTDSP2, CTDSPL2, CTG…	[ABAT, ABCA1, ABCA2, ABR, ACACA, ACACB, ACER2, ACKR3, ACTR2, ADAMTS12, ADAMTS3, ADAMTS7, ADCY2, ADCY3, ADCY4, ADCY8, ADCYAP1R1, AGO4, AKT1, ALOX12, ALPL, AMFR, ANK2, ANO1, ANXA2, AQP4, ARID1B, ASPH, ATF3, ATP6V0A1, BAIAP2L1, BAMBI, BBS4, BCL11A, BMP10, BMP4, BMP7, BMP8B, BMPR1B, BRSK2, BTG2, C1QTNF1, CALCOCO1, CALR, CAMK2B, CAPN5, CAPZA1, CASK, CBL, CCL3L1, CCR7, CD300LF, CDK19, CDK6, CHRFAM7A, C…	49.8413	50.1587	[ABAT, ABCA1, ABCA2, ABR, ACACA, ACACB, ACADVL, ACER2, ACKR3, ACTN2, ACTR2, ACVR1, ADAM10, ADAMTS12, ADAMTS3, ADAMTS7, ADCY1, ADCY2, ADCY3, ADCY4, ADCY8, ADCYAP1R1, ADIPOR1, ADIPOR2, ADRA2A, AGO4, AGRP, AKT1, ALOX12, ALPL, AMFR, ANK2, ANO1, ANXA2, APPL1, AQP1, AQP4, ARHGEF18, ARID1B, ARNTL, ASPH, ATF3, ATF4, ATP2B1, ATP6AP1, ATP6V0A1, ATP6V0C, ATP6V0D1, ATP6V0E2, ATP6V1B1, ATP6V1D, ATP6V1E1, ATP6…
GO:0023056	positive regulation of signaling	GO_BiologicalProcess-EBI-QuickGO-GOA_20.11.2017_00h00	1.0225e-11	2.3722e-09	1.8822e-10	1.8822e-09	[2, 3, 4]	Group21	22.1203	386	None Specific Cluster	[AAK1, ACVR1, ADIPOR1, ADORA1, ADRA2A, ADRB1, ARAF, ARNTL, ARRDC3, ATP6AP1, ATP6V0C, ATPIF1, AVPI1, BAD, BAX, BCL2L1, BID, BMPR2, BNIP3, C18orf32, C1QBP, CALM3, CASP2, CASR, CAT, CCM2, CD40, CD81, CDC42, CDKN2B, CITED1, CNTNAP1, CRAT, CRTC1, CTGF, CTNNB1, CYSLTR2, DBNL, DDIT3, DDRGK1, DDT, DDX5, DEDD2, DNM1L, DUSP19, DUSP7, DYNLL1, DYNLL2, ERN1, ETFA, F2R, F3, FIS1, FKBP1A, FYN, FZD7, GADD45B, GC…	[ABAT, ACKR3, ADAMTS3, ADCYAP1R1, AKT1, ALOX12B, ANKRD6, ANO1, ANXA2, ARAP1, ARHGAP6, ASPH, ATF3, AUTS2, BAMBI, BIRC7, BMF, BMP10, BMP4, BMP7, BMP8B, BMPR1B, BRD4, C1QTNF1, C3, CALR, CAVIN3, CBL, CCL3L1, CCR7, CD300A, CD300LF, CDH15, CHRFAM7A, CLEC6A, CNKSR2, CNOT9, CSF1, CSF1R, CSK, DISP1, DIXDC1, DKK2, DOC2B, DRD1, DRD4, DTNBP1, DVL2, EIF2A, EIF2AK2, EMP2, EPHA4, ERBB4, F10, FAM53B, FGF13, FGF4…	47.6684	52.3316	[AAK1, ABAT, ACKR3, ACVR1, ADAMTS3, ADCYAP1R1, ADIPOR1, ADORA1, ADRA2A, ADRB1, AKT1, ALOX12B, ANKRD6, ANO1, ANXA2, ARAF, ARAP1, ARHGAP6, ARNTL, ARRDC3, ASPH, ATF3, ATP6AP1, ATP6V0C, ATPIF1, AUTS2, AVPI1, BAD, BAMBI, BAX, BCL2L1, BID, BIRC7, BMF, BMP10, BMP4, BMP7, BMP8B, BMPR1B, BMPR2, BNIP3, BRD4, C18orf32, C1QBP, C1QTNF1, C3, CALM3, CALR, CASP2, CASR, CAT, CAVIN3, CBL, CCL3L1, CCM2, CCR7, CD300…
GO:0023057	negative regulation of signaling	GO_BiologicalProcess-EBI-QuickGO-GOA_20.11.2017_00h00	1.98212e-09	3.72639e-07	1.8822e-10	1.8822e-09	[2, 3, 4]	Group21	22.2059	302	None Specific Cluster	[ABHD6, ACVR1, ADIPOR1, ADORA1, ADRA2A, ANKS1B, AP1AR, APLNR, ARAF, ARHGAP35, ARNTL, ASH1L, BAX, BCL2L1, BCL6, BID, C12orf66, C1QBP, CALM3, CASTOR2, CAV3, CCM2, CD2AP, CDC42, CHAC1, CHMP6, CITED1, CLIC2, CLOCK, CTDSPL2, CTNNB1, CTNND1, DAG1, DDIT3, DDIT4, DUSP19, DUSP7, DYNLL1, ENY2, FYN, GATA2, GCLC, GGNBP2, GPR37L1, GPS2, GRID2IP, GRIK5, GRINA, GSTO1, GTF2H2, HADH, HBEGF, HDAC1, HEY1, HIF1A, HS…	[ACAA2, ACHE, ACKR3, ADAMTS12, ADGRG3, AKT1, ANKRD6, APOD, ARHGAP44, ASIC1, ATF3, ATXN7, BAMBI, BMP4, BMP7, CALR, CAPN5, CAVIN3, CBL, CBLN1, CD300A, CD300LF, CELF4, CHORDC1, CISH, CNKSR3, CNOT2, CNOT9, CRY2, CSK, DAPK1, DKK2, DLEC1, DNM2, DRD1, DUSP12, DUSP26, DVL2, EGFL7, ELF1, ENPP1, EPN1, EPS15L1, ERBB4, EYA4, FKTN, FLCN, FLRT1, FLRT2, FOXO3, FOXP1, GDNF, GLRA1, GPER1, GPI, GRB10, GRB2, GSK3B,…	50.3311	49.6689	[ABHD6, ACAA2, ACHE, ACKR3, ACVR1, ADAMTS12, ADGRG3, ADIPOR1, ADORA1, ADRA2A, AKT1, ANKRD6, ANKS1B, AP1AR, APLNR, APOD, ARAF, ARHGAP35, ARHGAP44, ARNTL, ASH1L, ASIC1, ATF3, ATXN7, BAMBI, BAX, BCL2L1, BCL6, BID, BMP4, BMP7, C12orf66, C1QBP, CALM3, CALR, CAPN5, CASTOR2, CAV3, CAVIN3, CBL, CBLN1, CCM2, CD2AP, CD300A, CD300LF, CDC42, CELF4, CHAC1, CHMP6, CHORDC1, CISH, CITED1, CLIC2, CLOCK, CNKSR3, C…
GO:0043170	macromolecule metabolic process	GO_BiologicalProcess-EBI-QuickGO-GOA_20.11.2017_00h00	4.24361e-09	7.6385e-07	1.8822e-10	1.8822e-09	[3]	Group21	17.7086	1677	None Specific Cluster	[AAK1, ABI1, ABTB1, ACO1, ACTN1, ACTN2, ACVR1, ADAM10, ADAT1, ADCK1, ADCY1, ADORA1, ADRA2A, AFF4, AHI1, AHR, AIMP1, AK8, ALAS2, ALYREF, ANKRD9, ANKS1B, ANP32A, ANP32B, ANXA4, AP1AR, APBA1, APLNR, AQP1, ARAF, ARHGAP35, ARIH1, ARIH2, ARNTL, ARRDC3, ASB14, ASB8, ASH1L, ASPSCR1, ASTE1, ATAD2, ATF4, ATF7IP, ATP6AP1, ATP8B1, ATPIF1, ATXN1, ATXN1L, ATXN3, AVPI1, B2M, B3GALT1, B3GALT2, BACH2, BAD, BAX, B…	[A2M, A2ML1, ABCA1, ABCA2, ABCF1, ABHD17A, ABLIM2, ACACA, ACACB, ACAN, ACER2, ACHE, ACKR3, ADAM11, ADAMTS12, ADAMTS18, ADAMTS2, ADAMTS3, ADAMTS7, ADAMTS9, ADARB1, ADCK2, ADCY2, ADCY3, ADCY4, ADCY8, ADGRF1, ADGRG3, ADRM1, AEBP1, AGAP2, AGO4, AHCTF1, AKT1, ALOX12, ALOX12B, ALPL, ALPPL2, ALX4, AMFR, ANGEL2, ANK2, ANK3, ANKRD6, ANO8, ANXA2, AP2A2, APLP2, APOD, ARAP1, ARHGAP22, ARID1B, ARID3A, ARID4B,…	54.2636	45.7364	[A2M, A2ML1, AAK1, ABCA1, ABCA2, ABCF1, ABHD17A, ABI1, ABLIM2, ABTB1, ACACA, ACACB, ACAN, ACER2, ACHE, ACKR3, ACO1, ACTN1, ACTN2, ACVR1, ADAM10, ADAM11, ADAMTS12, ADAMTS18, ADAMTS2, ADAMTS3, ADAMTS7, ADAMTS9, ADARB1, ADAT1, ADCK1, ADCK2, ADCY1, ADCY2, ADCY3, ADCY4, ADCY8, ADGRF1, ADGRG3, ADORA1, ADRA2A, ADRM1, AEBP1, AFF4, AGAP2, AGO4, AHCTF1, AHI1, AHR, AIMP1, AK8, AKT1, ALAS2, ALOX12, ALOX12B, …
GO:0044093	positive regulation of molecular function	GO_BiologicalProcess-EBI-QuickGO-GOA_20.11.2017_00h00	2.63285e-10	5.45e-08	1.8822e-10	1.8822e-09	[3]	Group21	21.4704	403	None Specific Cluster	[ABI1, ACAP1, ACTN2, ADAP1, ADCY1, ADORA1, ADRA2A, ADRB1, AGAP1, AHSA1, ANP32B, ARAF, ARHGAP15, ARHGAP35, ARHGEF1, ARRDC3, AVPI1, B2M, BAD, BAX, BCR, BID, CALM3, CASP2, CASR, CAT, CCT2, CD40, CD81, CDC42, CHERP, CHTOP, CLIC2, CLOCK, COPS5, CRAT, CRBN, CRTC1, CRTC2, CTGF, CTNNB1, DAG1, DAP, DBNL, DDIT3, DDRGK1, DKC1, DNAJB1, DNAJC7, DNM1L, DUSP19, DUSP7, DYNLL1, DYNLL2, EEF1A2, EHD3, EIF3E, EIF5, …	[A2M, ABR, ACER2, ADCY2, ADCY3, ADCY4, ADCY8, ADCYAP1R1, ADD2, ADGRB3, ADGRF1, ADRM1, AGAP2, AKT1, ALOX12, AMFR, ANK2, ANK3, ANXA2, ARAP1, ARHGAP19, ARHGAP22, ARHGAP39, ARHGAP44, ARHGAP6, ASAP1, ASPH, BAMBI, BCAS3, BIRC7, BMP4, BNIP2, BUB3, CAMKK1, CCK, CCL3L1, CCND2, CCR7, CD300A, CDH15, CEBPG, CHORDC1, CHRFAM7A, CLPX, CNKSR3, CNOT9, CORO1C, CSF1, CSF1R, CSK, CUL1, DAPK1, DENND1A, DENND1B, DGKQ,…	47.1464	52.8536	[A2M, ABI1, ABR, ACAP1, ACER2, ACTN2, ADAP1, ADCY1, ADCY2, ADCY3, ADCY4, ADCY8, ADCYAP1R1, ADD2, ADGRB3, ADGRF1, ADORA1, ADRA2A, ADRB1, ADRM1, AGAP1, AGAP2, AHSA1, AKT1, ALOX12, AMFR, ANK2, ANK3, ANP32B, ANXA2, ARAF, ARAP1, ARHGAP15, ARHGAP19, ARHGAP22, ARHGAP35, ARHGAP39, ARHGAP44, ARHGAP6, ARHGEF1, ARRDC3, ASAP1, ASPH, AVPI1, B2M, BAD, BAMBI, BAX, BCAS3, BCR, BID, BIRC7, BMP4, BNIP2, BUB3, CALM…
GO:0048522	positive regulation of cellular process	GO_BiologicalProcess-EBI-QuickGO-GOA_20.11.2017_00h00	1.33483e-15	3.53731e-13	1.8822e-10	1.8822e-09	[2, 3, 4]	Group21	19.6984	1019	None Specific Cluster	[AAK1, ABI1, ACTN2, ACVR1, ADAM10, ADCY1, ADIPOR1, ADORA1, ADRA2A, ADRB1, AHI1, AHR, ALDOC, ALYREF, ANK1, ANP32B, AP1AR, APLNR, AQP1, ARAF, ARG2, ARHGAP35, ARHGEF1, ARHGEF18, ARIH1, ARIH2, ARL2, ARNTL, ARRDC3, ASH1L, ASPSCR1, ATAD2, ATF4, ATF7IP, ATL3, ATP5A1, ATP5B, ATP6AP1, ATP6V0C, ATPIF1, ATXN1L, ATXN3, AVPI1, B2M, BAD, BAX, BCL2L1, BCL6, BCR, BEND3, BID, BMPR2, BNIP3, BNIP3L, BRCC3, BTG1, C1…	[ABAT, ABCA1, ABCF1, ABR, ACACA, ACACB, ACER2, ACHE, ACKR3, ACTR2, ADAMTS3, ADAMTS9, ADCY2, ADCY3, ADCY4, ADCY8, ADCYAP1R1, ADGRB3, ADGRF1, ADGRL1, ADRM1, AKT1, ALOX12, ALOX12B, ALX4, AMOTL1, ANK2, ANK3, ANKRD6, ANO1, ANXA2, ARAP1, ARFIP2, ARHGAP6, ARHGEF26, ARHGEF9, ARID1B, ARID3A, ARID4B, ASAP1, ASPH, ATAD2B, ATF3, ATG13, ATXN7, AUTS2, BABAM2, BAIAP2L1, BAMBI, BBS4, BCAS3, BCL11A, BIRC7, BMF, B…	49.9509	50.0491	[AAK1, ABAT, ABCA1, ABCF1, ABI1, ABR, ACACA, ACACB, ACER2, ACHE, ACKR3, ACTN2, ACTR2, ACVR1, ADAM10, ADAMTS3, ADAMTS9, ADCY1, ADCY2, ADCY3, ADCY4, ADCY8, ADCYAP1R1, ADGRB3, ADGRF1, ADGRL1, ADIPOR1, ADORA1, ADRA2A, ADRB1, ADRM1, AHI1, AHR, AKT1, ALDOC, ALOX12, ALOX12B, ALX4, ALYREF, AMOTL1, ANK1, ANK2, ANK3, ANKRD6, ANO1, ANP32B, ANXA2, AP1AR, APLNR, AQP1, ARAF, ARAP1, ARFIP2, ARG2, ARHGAP35, ARHG…
GO:0048523	negative regulation of cellular process	GO_BiologicalProcess-EBI-QuickGO-GOA_20.11.2017_00h00	1.34716e-17	3.67775e-15	1.8822e-10	1.8822e-09	[2, 3, 4]	Group21	20.1947	954	None Specific Cluster	[ABHD6, ABI1, ACADVL, ACTN1, ACTN2, ACVR1, ADAM10, ADIPOR1, ADIPOR2, ADORA1, ADRA2A, AHI1, AHR, AIMP1, ANGPTL4, ANKS1B, ANP32B, ANXA4, AP1AR, APLNR, AQP1, ARAF, ARG2, ARHGAP35, ARNTL, ASH1L, ATAD2, ATAD3A, ATF4, ATF7IP, ATP5A1, ATP5B, ATP8B1, ATPIF1, ATXN1, ATXN1L, B2M, BACH2, BAD, BAX, BCL2L1, BCL6, BCL7A, BCR, BEND3, BID, BMPR2, BNIP1, BNIP3, BNIP3L, BRCC3, BTG1, C12orf66, C1QBP, CAB39L, CALM3,…	[A2M, A2ML1, ABAT, ABCA1, ABR, ACAA2, ACACB, ACER2, ACHE, ACKR3, ADAMTS12, ADAMTS18, ADAMTS7, ADAMTS9, ADARB1, ADCYAP1R1, ADD2, ADGRG3, AEBP1, AGAP2, AGO4, AKT1, ALOX12, ANGEL2, ANK2, ANK3, ANKRD6, ANXA2, APLP2, APOD, ARAP1, ARHGAP44, ARHGAP6, ARID3A, ARX, ASAP1, ASIC1, ASPH, ATAD2B, ATF3, ATF7, ATXN7, BABAM2, BAHCC1, BAHD1, BAMBI, BASP1, BBS4, BCAS3, BCL11A, BCL6B, BIRC7, BMF, BMP10, BMP4, BMP7,…	52.4109	47.5891	[A2M, A2ML1, ABAT, ABCA1, ABHD6, ABI1, ABR, ACAA2, ACACB, ACADVL, ACER2, ACHE, ACKR3, ACTN1, ACTN2, ACVR1, ADAM10, ADAMTS12, ADAMTS18, ADAMTS7, ADAMTS9, ADARB1, ADCYAP1R1, ADD2, ADGRG3, ADIPOR1, ADIPOR2, ADORA1, ADRA2A, AEBP1, AGAP2, AGO4, AHI1, AHR, AIMP1, AKT1, ALOX12, ANGEL2, ANGPTL4, ANK2, ANK3, ANKRD6, ANKS1B, ANP32B, ANXA2, ANXA4, AP1AR, APLNR, APLP2, APOD, AQP1, ARAF, ARAP1, ARG2, ARHGAP35…
GO:0048584	positive regulation of response to stimulus	GO_BiologicalProcess-EBI-QuickGO-GOA_20.11.2017_00h00	3.55571e-08	5.51135e-06	1.8822e-10	1.8822e-09	[2, 3, 4]	Group21	20.2407	471	None Specific Cluster	[AAK1, ABI1, ACTG1, ACVR1, ADAM10, ADIPOR1, ADORA1, ADRA2A, ADRB1, ARAF, ARG2, ARNTL, ARRDC3, ATP6AP1, ATP6V0C, ATPIF1, ATXN3, AVPI1, B2M, BAD, BAX, BCL2L1, BID, BMPR2, BNIP3, BRCC3, C18orf32, C1QBP, CALM3, CASP2, CASR, CAT, CCM2, CD40, CD81, CDC42, CDKN2B, CITED1, CLOCK, CNTNAP1, CRAT, CREB3L3, CTGF, CTNNB1, CTSL, CYSLTR2, DBNL, DDIT3, DDRGK1, DDT, DDX5, DEDD2, DNM1L, DUSP19, DUSP7, DYNLL1, DYNL…	[A2M, ABAT, ACKR3, ACTR2, ADAMTS3, ADCYAP1R1, AKT1, ALOX12B, ANKRD6, ANO1, ARAP1, ARHGAP6, ASPH, ATF3, AUTS2, BABAM2, BAMBI, BIRC7, BMF, BMP10, BMP4, BMP7, BMP8B, BMPR1B, BRD4, C1QTNF1, C3, C3AR1, CALR, CAVIN3, CBL, CCL3L1, CCR7, CD300A, CD300LF, CDH15, CDK19, CEBPG, CHRFAM7A, CLEC4E, CLEC6A, CNKSR2, CNOT9, CPB2, CPN1, CREBBP, CSF1, CSF1R, CSK, CUL1, DENND1B, DISP1, DIXDC1, DKK2, DOCK1, DRD4, DVL…	48.1953	51.8047	[A2M, AAK1, ABAT, ABI1, ACKR3, ACTG1, ACTR2, ACVR1, ADAM10, ADAMTS3, ADCYAP1R1, ADIPOR1, ADORA1, ADRA2A, ADRB1, AKT1, ALOX12B, ANKRD6, ANO1, ARAF, ARAP1, ARG2, ARHGAP6, ARNTL, ARRDC3, ASPH, ATF3, ATP6AP1, ATP6V0C, ATPIF1, ATXN3, AUTS2, AVPI1, B2M, BABAM2, BAD, BAMBI, BAX, BCL2L1, BID, BIRC7, BMF, BMP10, BMP4, BMP7, BMP8B, BMPR1B, BMPR2, BNIP3, BRCC3, BRD4, C18orf32, C1QBP, C1QTNF1, C3, C3AR1, CAL…
GO:0048585	negative regulation of response to stimulus	GO_BiologicalProcess-EBI-QuickGO-GOA_20.11.2017_00h00	2.54285e-10	5.28913e-08	1.8822e-10	1.8822e-09	[2, 3, 4]	Group21	22.0654	344	None Specific Cluster	[ACVR1, ADIPOR1, ADORA1, ADRA2A, ANKS1B, APLNR, ARAF, ARG2, ARHGAP35, ARNTL, ASH1L, ATF4, BAX, BCL2L1, BCL6, BCR, BID, C12orf66, C1QBP, CALM3, CASTOR2, CAV3, CD2AP, CD9, CDC42, CHAC1, CHMP6, CITED1, CLIC2, CLOCK, CTDSPL2, CTNNB1, CTNND1, DAG1, DDIT3, DDIT4, DDT, DUSP19, DUSP7, DYNLL1, ENY2, FYN, GATA2, GCLC, GGNBP2, GPR37L1, GPS2, GRINA, GSTO1, GTF2H2, HBEGF, HDAC1, HEY1, HIF1A, HSPA1A, HTR1B, HY…	[A2M, ABAT, ABR, ACAA2, ACKR3, ADAMTS12, ADAMTS18, ADGRG3, AKT1, ALOX12, ANKRD6, ANXA2, APOD, ARHGAP44, ATF3, ATXN7, BAMBI, BBS4, BMP4, BMP7, BRD4, C1QTNF1, CALR, CAPN5, CASK, CAVIN3, CBL, CBLN1, CCK, CD300A, CD300LF, CDK6, CELF4, CERS2, CHORDC1, CHRFAM7A, CISH, CNKSR3, CNOT2, CNOT9, CPB2, CRY2, CSK, CXXC1, CYP19A1, DAPK1, DKK2, DLEC1, DNAJC3, DNM2, DRD1, DUSP12, DUSP26, DVL2, EGFL7, ELF1, ENPP1,…	48.2558	51.7442	[A2M, ABAT, ABR, ACAA2, ACKR3, ACVR1, ADAMTS12, ADAMTS18, ADGRG3, ADIPOR1, ADORA1, ADRA2A, AKT1, ALOX12, ANKRD6, ANKS1B, ANXA2, APLNR, APOD, ARAF, ARG2, ARHGAP35, ARHGAP44, ARNTL, ASH1L, ATF3, ATF4, ATXN7, BAMBI, BAX, BBS4, BCL2L1, BCL6, BCR, BID, BMP4, BMP7, BRD4, C12orf66, C1QBP, C1QTNF1, CALM3, CALR, CAPN5, CASK, CASTOR2, CAV3, CAVIN3, CBL, CBLN1, CCK, CD2AP, CD300A, CD300LF, CD9, CDC42, CDK6,…
GO:0050790	regulation of catalytic activity	GO_BiologicalProcess-EBI-QuickGO-GOA_20.11.2017_00h00	1.91868e-07	2.59021e-05	1.8822e-10	1.8822e-09	[3]	Group21	19.9175	483	None Specific Cluster	[ABI1, ACAP1, ADAP1, ADCY1, ADORA1, ADRA2A, ADRB1, AGAP1, AHSA1, ANGPTL4, ANKS1B, ANP32B, ANXA4, AQP1, ARAF, ARHGAP15, ARHGAP35, ARHGEF1, ARL2, ARRDC3, ATPIF1, AVPI1, BAD, BAX, BCL6, BCR, BID, BRCC3, CALM3, CAND1, CAPN1, CASP2, CASR, CAST, CAV3, CCNE1, CCNG1, CCT2, CD3EAP, CD40, CD81, CDC42, CDK5RAP1, CDKN2B, CHMP6, CHTOP, COPS2, COX6A1, CST1, CSTB, CTGF, CTNNB1, DAG1, DAP, DBNL, DDRGK1, DKC1, DN…	[A2M, A2ML1, ABR, ACACB, ACER2, ADARB1, ADCY2, ADCY3, ADCY4, ADCY8, ADCYAP1R1, ADGRB3, ADRM1, AGAP2, AKT1, ALOX12, ANXA2, APLP2, ARAP1, ARHGAP19, ARHGAP22, ARHGAP39, ARHGAP44, ARHGAP6, ASAP1, ASPH, BBS4, BCAS3, BIRC7, BMP4, BMP7, BNIP2, BOD1, BRSK2, BUB3, C3, CABP1, CAMKK1, CBL, CCK, CCL3L1, CCND2, CCR7, CD300A, CDH15, CDK12, CHORDC1, CHRFAM7A, CISH, CLPX, CNST, COL28A1, CORO1C, CRY2, CSF1, CSF1R…	50.1035	49.8965	[A2M, A2ML1, ABI1, ABR, ACACB, ACAP1, ACER2, ADAP1, ADARB1, ADCY1, ADCY2, ADCY3, ADCY4, ADCY8, ADCYAP1R1, ADGRB3, ADORA1, ADRA2A, ADRB1, ADRM1, AGAP1, AGAP2, AHSA1, AKT1, ALOX12, ANGPTL4, ANKS1B, ANP32B, ANXA2, ANXA4, APLP2, AQP1, ARAF, ARAP1, ARHGAP15, ARHGAP19, ARHGAP22, ARHGAP35, ARHGAP39, ARHGAP44, ARHGAP6, ARHGEF1, ARL2, ARRDC3, ASAP1, ASPH, ATPIF1, AVPI1, BAD, BAX, BBS4, BCAS3, BCL6, BCR, B…
GO:0070887	cellular response to chemical stimulus	GO_BiologicalProcess-EBI-QuickGO-GOA_20.11.2017_00h00	4.45318e-09	7.83759e-07	1.8822e-10	1.8822e-09	[3]	Group21	19.8004	615	None Specific Cluster	[AAED1, ACADVL, ACTN2, ACVR1, ADAM10, ADCY1, ADIPOR1, ADIPOR2, ADRA2A, AGRP, AHR, APPL1, AQP1, ARHGEF18, ARNTL, ATF4, ATP2B1, ATP6AP1, ATP6V0C, ATP6V0D1, ATP6V0E2, ATP6V1B1, ATP6V1D, ATP6V1E1, ATP6V1E2, ATP6V1F, ATXN3, B2M, BAD, BAX, BCL2L1, BCR, BMPR2, BNIP3, BNIP3L, C1QBP, CASR, CAT, CAV3, CCM2, CCNE1, CD40, CDC42, CDIP1, CDKN2B, CEP57, CHCHD2, CITED1, CLIC2, CLOCK, COPS5, CPT1A, CRAT, CREB3L3,…	[ABCA1, ABCC1, ACAA2, ACACA, ACER2, ACKR3, ACTR2, ADAMTS12, ADAMTS3, ADAMTS7, ADCY2, ADCY3, ADCY4, ADCY8, ADSSL1, AGO4, AKT1, ALOX12, ALPL, AMFR, ANK3, ANO1, ANXA2, AQP4, ARID1B, ASPH, ATF3, ATP6V0A1, BAIAP2L1, BAMBI, BBS4, BCAS3, BCL11A, BMP10, BMP4, BMP7, BMP8B, BMPR1B, BRSK2, C3AR1, CALCOCO1, CALR, CAMK2B, CAPN5, CAPZA1, CARF, CASK, CBL, CCDC115, CCL3L1, CCR7, CD300LF, CDK19, CDK6, CES1, CHRFA…	51.5447	48.4553	[AAED1, ABCA1, ABCC1, ACAA2, ACACA, ACADVL, ACER2, ACKR3, ACTN2, ACTR2, ACVR1, ADAM10, ADAMTS12, ADAMTS3, ADAMTS7, ADCY1, ADCY2, ADCY3, ADCY4, ADCY8, ADIPOR1, ADIPOR2, ADRA2A, ADSSL1, AGO4, AGRP, AHR, AKT1, ALOX12, ALPL, AMFR, ANK3, ANO1, ANXA2, APPL1, AQP1, AQP4, ARHGEF18, ARID1B, ARNTL, ASPH, ATF3, ATF4, ATP2B1, ATP6AP1, ATP6V0A1, ATP6V0C, ATP6V0D1, ATP6V0E2, ATP6V1B1, ATP6V1D, ATP6V1E1, ATP6V1…
GO:0071495	cellular response to endogenous stimulus	GO_BiologicalProcess-EBI-QuickGO-GOA_20.11.2017_00h00	1.82396e-07	2.48059e-05	1.8822e-10	1.8822e-09	[3]	Group21	21.4826	284	None Specific Cluster	[ACTN2, ACVR1, ADCY1, ADIPOR1, ADIPOR2, ADRA2A, AGRP, APPL1, AQP1, ARHGEF18, ARNTL, ATF4, ATP2B1, ATP6AP1, ATP6V0C, ATP6V0D1, ATP6V0E2, ATP6V1B1, ATP6V1D, ATP6V1E1, ATP6V1E2, ATP6V1F, BCL2L1, BMPR2, CASR, CAV3, CCNE1, CDKN2B, CEP57, CITED1, CLOCK, CTDSPL2, CTGF, CTNNB1, CTSL, DDIT4, DDRGK1, DDX5, DNMT3A, EEF2, EIF4E, EIF5A, ESRP2, ESRRA, F11R, FGFRL1, FIS1, FKBP1A, FOS, FYN, GCK, GCLC, GNB3, HAS2…	[ACACA, ACTR2, ADAMTS12, ADAMTS7, ADCY2, ADCY3, ADCY4, ADCY8, AKT1, ARID1B, ATP6V0A1, BAIAP2L1, BAMBI, BBS4, BCL11A, BMP10, BMP4, BMP7, BMP8B, BMPR1B, CALCOCO1, CALR, CAPN5, CBL, CISH, CNOT2, CNOT9, CPEB4, CRY2, CSK, DNM2, DRD1, DUSP12, EFNA5, ENPP1, EP300, EPHA4, ERBB4, ESRRB, FAM83G, FFAR3, FGF13, FGF4, FGF6, FGFR3, FLCN, FLRT1, FLRT2, FOXO3, FOXO4, FOXP1, FSHR, FURIN, GAB1, GABRA1, GABRB3, GAT…	47.5352	52.4648	[ACACA, ACTN2, ACTR2, ACVR1, ADAMTS12, ADAMTS7, ADCY1, ADCY2, ADCY3, ADCY4, ADCY8, ADIPOR1, ADIPOR2, ADRA2A, AGRP, AKT1, APPL1, AQP1, ARHGEF18, ARID1B, ARNTL, ATF4, ATP2B1, ATP6AP1, ATP6V0A1, ATP6V0C, ATP6V0D1, ATP6V0E2, ATP6V1B1, ATP6V1D, ATP6V1E1, ATP6V1E2, ATP6V1F, BAIAP2L1, BAMBI, BBS4, BCL11A, BCL2L1, BMP10, BMP4, BMP7, BMP8B, BMPR1B, BMPR2, CALCOCO1, CALR, CAPN5, CASR, CAV3, CBL, CCNE1, CDK…
GO:1901564	organonitrogen compound metabolic process	GO_BiologicalProcess-EBI-QuickGO-GOA_20.11.2017_00h00	3.42509e-18	9.55601e-16	1.8822e-10	1.8822e-09	[3]	Group21	19.1896	1345	None Specific Cluster	[A3GALT2, AAK1, ABCB6, ABI1, ABTB1, ACADM, ACO1, ACTN2, ACVR1, ADAM10, ADCK1, ADCY1, ADK, ADORA1, ADRA2A, ADRB1, AIMP1, AK2, ALAS1, ALAS2, ALDOC, ANKRD9, ANKS1B, ANP32B, APLNR, AQP1, ARAF, ARG2, ARIH1, ARIH2, ARNTL, ARRDC3, ASB14, ASB8, ASH1L, ASPSCR1, ATF4, ATP5A1, ATP5B, ATP5C1, ATP5E, ATP5F1, ATP5G1, ATP5G3, ATP5H, ATP5J, ATP5J2, ATP6AP1, ATP6V1B1, ATPIF1, ATXN3, AVPI1, B2M, B3GALT1, B3GALT2, …	[A2M, A2ML1, ABAT, ABCA1, ABCC1, ABCF1, ABHD17A, ACACA, ACACB, ACAN, ACER2, ACHE, ACKR3, ADAM11, ADAMTS12, ADAMTS18, ADAMTS2, ADAMTS3, ADAMTS7, ADAMTS9, ADARB1, ADCK2, ADCY2, ADCY3, ADCY4, ADCY8, ADCYAP1R1, ADGRF1, ADI1, ADRM1, ADSSL1, AEBP1, AGAP2, AGO4, AKR1A1, AKT1, ALDH1L2, ALDH4A1, ALDOA, ALOX12, ALOX12B, ALPL, ALPPL2, AMFR, AMPD2, AMPD3, ANKRD6, ANO8, ANXA2, AP2A2, APLP2, APOD, ARID4B, ASAH…	53.9777	46.0223	[A2M, A2ML1, A3GALT2, AAK1, ABAT, ABCA1, ABCB6, ABCC1, ABCF1, ABHD17A, ABI1, ABTB1, ACACA, ACACB, ACADM, ACAN, ACER2, ACHE, ACKR3, ACO1, ACTN2, ACVR1, ADAM10, ADAM11, ADAMTS12, ADAMTS18, ADAMTS2, ADAMTS3, ADAMTS7, ADAMTS9, ADARB1, ADCK1, ADCK2, ADCY1, ADCY2, ADCY3, ADCY4, ADCY8, ADCYAP1R1, ADGRF1, ADI1, ADK, ADORA1, ADRA2A, ADRB1, ADRM1, ADSSL1, AEBP1, AGAP2, AGO4, AIMP1, AK2, AKR1A1, AKT1, ALAS1…
GO:1901698	response to nitrogen compound	GO_BiologicalProcess-EBI-QuickGO-GOA_20.11.2017_00h00	5.72232e-07	6.86679e-05	1.8822e-10	1.8822e-09	[3]	Group21	21.7984	240	None Specific Cluster	[ACTN2, ADCY1, ADIPOR1, AGRP, APPL1, AQP1, ATF4, ATP6AP1, ATP6V0C, ATP6V0D1, ATP6V0E2, ATP6V1B1, ATP6V1D, ATP6V1E1, ATP6V1E2, ATP6V1F, ATXN3, BAD, BCL2L1, BSG, CASR, CAT, CAV3, CD40, CD81, CD9, CITED1, CRAT, CTGF, CTNNB1, CYC1, DAG1, DDX21, DDX5, DNMT3A, EEF2, EIF2B2, ERLIN2, ESRRA, FIS1, FKBP1A, FOS, FYN, GCK, GCLC, GLRA4, GNAQ, GNB3, GSN, HADH, HOMER1, HSP90AB1, HTR1B, ITGB1, ITGB2, JUN, JUNB, …	[ABAT, ABCA1, ACTR2, ADCY2, ADCY3, ADCY4, ADCY8, AGO4, AKT1, AMFR, ARID1B, ASPH, ATP6V0A1, BAIAP2L1, BCL11A, BMP4, BMP7, BRSK2, BTG2, C1QTNF1, CCR7, CHRFAM7A, CHRM2, CHRNA4, CISH, CPEB4, CSK, DGKQ, DNAJB12, DNM2, DRD1, DRD4, DUSP12, ENPP1, EPHA4, FBXO6, FFAR3, FOXO3, FOXO4, GAB1, GABRA1, GABRB3, GLP2R, GLRA1, GNA11, GNAS, GNB1, GNG12, GNG2, GPER1, GPI, GPR22, GRB10, GRB2, GSK3B, HCN2, HPRT1, ITPR…	48.75	51.25	[ABAT, ABCA1, ACTN2, ACTR2, ADCY1, ADCY2, ADCY3, ADCY4, ADCY8, ADIPOR1, AGO4, AGRP, AKT1, AMFR, APPL1, AQP1, ARID1B, ASPH, ATF4, ATP6AP1, ATP6V0A1, ATP6V0C, ATP6V0D1, ATP6V0E2, ATP6V1B1, ATP6V1D, ATP6V1E1, ATP6V1E2, ATP6V1F, ATXN3, BAD, BAIAP2L1, BCL11A, BCL2L1, BMP4, BMP7, BRSK2, BSG, BTG2, C1QTNF1, CASR, CAT, CAV3, CCR7, CD40, CD81, CD9, CHRFAM7A, CHRM2, CHRNA4, CISH, CITED1, CPEB4, CRAT, CSK, …
GO:1901700	response to oxygen-containing compound	GO_BiologicalProcess-EBI-QuickGO-GOA_20.11.2017_00h00	4.42392e-07	5.48566e-05	1.8822e-10	1.8822e-09	[3]	Group21	20.7213	339	None Specific Cluster	[ACTN2, ADCY1, ADIPOR1, ADRA2A, AGRP, APPL1, AQP1, ATF4, ATP2B1, ATP6AP1, ATP6V0C, ATP6V0D1, ATP6V0E2, ATP6V1B1, ATP6V1D, ATP6V1E1, ATP6V1E2, ATP6V1F, B2M, BAD, BCL2L1, BCR, BID, BNIP3, BSG, CASR, CAT, CD40, CD9, CITED1, CPT1A, CRAT, CTGF, CTNNB1, CYC1, CYP7A1, DAG1, DDIT4, DNM1L, DNMT3A, DSG2, EEF2, EIF2B2, EIF4E, ENY2, ERN1, ESRRA, F2R, FIS1, FOS, FOXP2, FYN, FZD7, G6PD, GCK, GCLC, GFI1, GJB3, …	[ABAT, ABCA1, ABCA2, ABR, ACACA, ACER2, ACTR2, ADCY2, ADCY3, ADCY4, ADCY8, ADCYAP1R1, AKT1, ALPL, ANO1, APOD, ARID1B, ASPH, ATP6V0A1, BAIAP2L1, BCL11A, BMP7, BRSK2, BTG2, C1QTNF1, CALR, CBL, CCR7, CDK19, CDK6, CHRFAM7A, CHRM2, CHRNA4, CISH, CLDN18, COL18A1, CPB2, CPEB4, CSK, CXXC1, DAPK1, DGKQ, DNM2, DRD1, DRD4, DUSP12, EFNA5, ENPP1, ENSA, EPHA4, FFAR3, FOXO3, FOXO4, FOXP1, GAB1, GATA4, GDNF, GLP…	49.8525	50.1475	[ABAT, ABCA1, ABCA2, ABR, ACACA, ACER2, ACTN2, ACTR2, ADCY1, ADCY2, ADCY3, ADCY4, ADCY8, ADCYAP1R1, ADIPOR1, ADRA2A, AGRP, AKT1, ALPL, ANO1, APOD, APPL1, AQP1, ARID1B, ASPH, ATF4, ATP2B1, ATP6AP1, ATP6V0A1, ATP6V0C, ATP6V0D1, ATP6V0E2, ATP6V1B1, ATP6V1D, ATP6V1E1, ATP6V1E2, ATP6V1F, B2M, BAD, BAIAP2L1, BCL11A, BCL2L1, BCR, BID, BMP7, BNIP3, BRSK2, BSG, BTG2, C1QTNF1, CALR, CASR, CAT, CBL, CCR7, C…
GO:0009725	response to hormone	GO_BiologicalProcess-EBI-QuickGO-GOA_20.11.2017_00h00	6.3325e-05	0.00322957	1.8822e-10	1.8822e-09	[3, 4]	Group21	21.1039	195	None Specific Cluster	[ACTN2, ADCY1, ADIPOR1, ADIPOR2, ADRA2A, AGRP, APPL1, AQP1, ARNTL, ATP2B1, ATP6AP1, ATP6V0C, ATP6V0D1, ATP6V0E2, ATP6V1B1, ATP6V1D, ATP6V1E1, ATP6V1E2, ATP6V1F, BAD, BSG, CAT, CCNE1, CITED1, CLOCK, CRAT, CTGF, CTNNB1, CTSL, CYC1, DAG1, DDIT4, DDRGK1, DDX5, DSG2, EIF2B2, EIF4E, EIF5A, ESRRA, FOS, FYN, GCK, GCLC, GNB3, H3F3A, HADH, HDAC1, HEY1, HTR1B, JUN, JUNB, KAT5, LATS2, LMO2, NCOA4, NCOA5, NFK…	[ABCA2, ACACA, ADCY2, ADCY3, ADCY4, ADCY8, AKT1, ALPL, ANXA2, ARID1B, ATP6V0A1, BAIAP2L1, BBS4, BMP4, BMP7, BTG2, C1QTNF1, CALCOCO1, CALR, CCR7, CISH, CNOT2, CNOT9, CPN1, CRY2, CSK, CXXC1, DUSP12, EFNA5, ENPP1, EP300, ESRRB, FFAR3, FOXO3, FOXO4, FOXP1, FSHR, GAB1, GLP2R, GNAS, GNB1, GNG12, GNG2, GPER1, GPI, GPR22, GRB10, GRB2, IGFBP7, KANK1, KMT2D, LBH, LEP, LMO3, MAPK1, MARS, MAX, MED12, MED4, M…	48.2051	51.7949	[ABCA2, ACACA, ACTN2, ADCY1, ADCY2, ADCY3, ADCY4, ADCY8, ADIPOR1, ADIPOR2, ADRA2A, AGRP, AKT1, ALPL, ANXA2, APPL1, AQP1, ARID1B, ARNTL, ATP2B1, ATP6AP1, ATP6V0A1, ATP6V0C, ATP6V0D1, ATP6V0E2, ATP6V1B1, ATP6V1D, ATP6V1E1, ATP6V1E2, ATP6V1F, BAD, BAIAP2L1, BBS4, BMP4, BMP7, BSG, BTG2, C1QTNF1, CALCOCO1, CALR, CAT, CCNE1, CCR7, CISH, CITED1, CLOCK, CNOT2, CNOT9, CPN1, CRAT, CRY2, CSK, CTGF, CTNNB1, …
GO:0010646	regulation of cell communication	GO_BiologicalProcess-EBI-QuickGO-GOA_20.11.2017_00h00	1.04801e-12	2.55715e-10	1.8822e-10	1.8822e-09	[3, 4]	Group21	20.2683	710	None Specific Cluster	[AAK1, ABHD6, ACVR1, ADIPOR1, ADORA1, ADRA2A, ADRB1, AGRP, AIMP1, AKIP1, ANKS1B, APLNR, ARAF, ARHGAP15, ARHGAP35, ARHGEF1, ARHGEF18, ARL2, ARNTL, ARRDC3, ASH1L, ATP6AP1, ATP6V0C, ATPIF1, AVPI1, BAD, BAX, BCL2L1, BCL6, BCR, BID, BMPR2, BNIP3, BOP1, C12orf66, C18orf32, C1QBP, CACNA1E, CACNG5, CALM3, CASP2, CASR, CASTOR2, CAT, CAV3, CCM2, CD2AP, CD40, CD81, CDC42, CDC42SE2, CDKN2B, CGA, CHAC1, CHERP…	[A2M, ABAT, ABCA1, ABR, ACAA2, ACHE, ACKR3, ADAMTS12, ADAMTS3, ADCYAP1R1, ADGRG3, AKT1, ALOX12B, ANK2, ANK3, ANKRD6, ANKS1A, ANO1, ANXA2, APOD, ARAP1, ARHGAP19, ARHGAP22, ARHGAP39, ARHGAP44, ARHGAP6, ARHGEF26, ARHGEF28, ARHGEF33, ARHGEF9, ASIC1, ASPH, ATF3, ATXN7, AUTS2, BAIAP2L1, BAMBI, BIRC7, BMF, BMP10, BMP4, BMP7, BMP8B, BMPR1B, BRD4, BRPF1, BRSK2, C1QTNF1, C1QTNF4, C3, CACNA1D, CACNA2D2, CAL…	47.8873	52.1127	[A2M, AAK1, ABAT, ABCA1, ABHD6, ABR, ACAA2, ACHE, ACKR3, ACVR1, ADAMTS12, ADAMTS3, ADCYAP1R1, ADGRG3, ADIPOR1, ADORA1, ADRA2A, ADRB1, AGRP, AIMP1, AKIP1, AKT1, ALOX12B, ANK2, ANK3, ANKRD6, ANKS1A, ANKS1B, ANO1, ANXA2, APLNR, APOD, ARAF, ARAP1, ARHGAP15, ARHGAP19, ARHGAP22, ARHGAP35, ARHGAP39, ARHGAP44, ARHGAP6, ARHGEF1, ARHGEF18, ARHGEF26, ARHGEF28, ARHGEF33, ARHGEF9, ARL2, ARNTL, ARRDC3, ASH1L, …
GO:0010941	regulation of cell death	GO_BiologicalProcess-EBI-QuickGO-GOA_20.11.2017_00h00	4.31272e-09	7.71976e-07	1.8822e-10	1.8822e-09	[3, 4]	Group21	21.3248	367	None Specific Cluster	[ACTN1, ACTN2, ACVR1, ADORA1, AHI1, ALDOC, ANGPTL4, ANP32A, ANP32B, ANXA4, AQP1, ARAF, ARG2, ARHGEF1, ARHGEF18, ATAD3A, ATF4, ATPIF1, BAD, BAX, BCL2L1, BCL6, BID, BNIP1, BNIP3, BNIP3L, BTG1, C1QBP, CASP2, CAST, CAT, CCM2, CD3EAP, CD40, CDC42, CHERP, CHMP2A, CHMP4B, CITED1, COPS5, CRAT, CTGF, CTNNB1, CTSZ, CYSLTR2, DAP, DDIT3, DDIT4, DDRGK1, DEDD, DEDD2, DNM1L, DNMT3A, DYNLL1, DYNLL2, EEF1A2, EIF5…	[ABR, ACAA2, ACER2, ACKR3, ADCYAP1R1, AGAP2, AGO4, AKT1, ALOX12, ALX4, ARHGEF26, ARHGEF9, ATF3, BABAM2, BIRC7, BMF, BMP10, BMP4, BMP7, BMP8B, BMPR1B, BNIP2, BTG2, CALR, CBL, CCK, CCND2, CCR7, CDK19, CHORDC1, CHRFAM7A, COL18A1, CPEB4, CREBBP, CSF1R, CSRNP3, DAPK1, DDX42, DLEC1, DNAJC3, DNM2, DUSP12, EFNB2, EIF2AK2, EIF4G1, ERBB4, EYA4, FGD1, FGF13, FGF4, FLCN, FLNA, FOXO3, FOXP1, FZD3, GABRA5, GAB…	55.3134	44.6866	[ABR, ACAA2, ACER2, ACKR3, ACTN1, ACTN2, ACVR1, ADCYAP1R1, ADORA1, AGAP2, AGO4, AHI1, AKT1, ALDOC, ALOX12, ALX4, ANGPTL4, ANP32A, ANP32B, ANXA4, AQP1, ARAF, ARG2, ARHGEF1, ARHGEF18, ARHGEF26, ARHGEF9, ATAD3A, ATF3, ATF4, ATPIF1, BABAM2, BAD, BAX, BCL2L1, BCL6, BID, BIRC7, BMF, BMP10, BMP4, BMP7, BMP8B, BMPR1B, BNIP1, BNIP2, BNIP3, BNIP3L, BTG1, BTG2, C1QBP, CALR, CASP2, CAST, CAT, CBL, CCK, CCM2,…
GO:0019538	protein metabolic process	GO_BiologicalProcess-EBI-QuickGO-GOA_20.11.2017_00h00	6.02986e-14	1.54364e-11	1.8822e-10	1.8822e-09	[3, 4]	Group21	19.1543	1137	None Specific Cluster	[AAK1, ABI1, ABTB1, ACO1, ACTN2, ACVR1, ADAM10, ADCK1, ADCY1, ADORA1, ADRA2A, AIMP1, ALAS2, ANKRD9, ANKS1B, ANP32B, APLNR, AQP1, ARAF, ARIH1, ARIH2, ARNTL, ARRDC3, ASB14, ASB8, ASH1L, ASPSCR1, ATF4, ATP6AP1, ATPIF1, ATXN3, AVPI1, B2M, B3GALT1, B3GALT2, BACH2, BAD, BAX, BCL6, BCR, BEND3, BID, BMPR2, BNIP3, BNIP3L, BRCC3, BRPF3, BTG1, C1QBP, CALM3, CAND1, CAPN1, CAPNS1, CAPRIN1, CASP2, CASR, CAST, …	[A2M, A2ML1, ABCA1, ABCF1, ABHD17A, ACACA, ACAN, ACER2, ACHE, ACKR3, ADAM11, ADAMTS12, ADAMTS18, ADAMTS2, ADAMTS3, ADAMTS7, ADAMTS9, ADARB1, ADCK2, ADCY2, ADCY3, ADCY4, ADCY8, ADRM1, AEBP1, AGAP2, AGO4, AKT1, ALOX12, ALOX12B, ALPL, ALPPL2, AMFR, ANKRD6, ANO8, ANXA2, AP2A2, APLP2, APOD, ARID4B, ASB15, ASB2, ASPH, ATF3, ATG16L1, ATXN7, AUTS2, B3GAT1, B4GALT3, B4GALT6, BABAM2, BCL11A, BIRC7, BMP10, …	53.1223	46.8777	[A2M, A2ML1, AAK1, ABCA1, ABCF1, ABHD17A, ABI1, ABTB1, ACACA, ACAN, ACER2, ACHE, ACKR3, ACO1, ACTN2, ACVR1, ADAM10, ADAM11, ADAMTS12, ADAMTS18, ADAMTS2, ADAMTS3, ADAMTS7, ADAMTS9, ADARB1, ADCK1, ADCK2, ADCY1, ADCY2, ADCY3, ADCY4, ADCY8, ADORA1, ADRA2A, ADRM1, AEBP1, AGAP2, AGO4, AIMP1, AKT1, ALAS2, ALOX12, ALOX12B, ALPL, ALPPL2, AMFR, ANKRD6, ANKRD9, ANKS1B, ANO8, ANP32B, ANXA2, AP2A2, APLNR, APL…
GO:0019637	organophosphate metabolic process	GO_BiologicalProcess-EBI-QuickGO-GOA_20.11.2017_00h00	0.000184729	0.00775861	1.8822e-10	1.8822e-09	[3, 4]	Group21	19.9696	263	None Specific Cluster	[ABHD6, ADCY1, ADK, ADRA2A, ADRB1, AGPAT5, AK2, AK8, ALDOC, AQP1, ATP5A1, ATP5B, ATP5C1, ATP5E, ATP5F1, ATP5G1, ATP5G3, ATP5H, ATP5J, ATP5J2, ATP6V1B1, ATPIF1, BAD, BEND3, BID, CALM3, CD81, CDC42, CHKB, COX5A, COX6A1, COX6B1, COX6C, COX7B, COX7C, COX8A, CTDSP2, CYC1, DDIT4, DNM1L, ETNK1, ETNK2, FAM126A, FBP2, FYN, G6PD, GAPDH, GCK, GIMAP7, GPD2, GTPBP1, HAAO, HADHB, HBEGF, HIF1A, HRH3, HSPA1A, HS…	[ABCA1, ACHE, ADCY2, ADCY3, ADCY4, ADCY8, ADCYAP1R1, ADGRF1, ADSSL1, AGPAT4, AKR1A1, ALDOA, AMPD2, AMPD3, ATP6V0A1, CASK, CCR7, CLPX, CSF1R, DBI, DCAKD, DGKE, DGKQ, DLG2, DRD1, DRD4, EFL1, EFR3B, ENO2, ENPP1, ENPP7, ERBB4, ESRRB, FGF13, FGF4, FGF6, FGFR3, FLCN, FSHR, GAB1, GABBR2, GDA, GFPT2, GNAS, GPER1, GPI, GPR176, GRB2, GUCA1B, GUCY2F, HPRT1, INPP5A, INPP5E, KIF2A, LPCAT2, LPL, MAPK1, MAPK7, …	52.8517	47.1483	[ABCA1, ABHD6, ACHE, ADCY1, ADCY2, ADCY3, ADCY4, ADCY8, ADCYAP1R1, ADGRF1, ADK, ADRA2A, ADRB1, ADSSL1, AGPAT4, AGPAT5, AK2, AK8, AKR1A1, ALDOA, ALDOC, AMPD2, AMPD3, AQP1, ATP5A1, ATP5B, ATP5C1, ATP5E, ATP5F1, ATP5G1, ATP5G3, ATP5H, ATP5J, ATP5J2, ATP6V0A1, ATP6V1B1, ATPIF1, BAD, BEND3, BID, CALM3, CASK, CCR7, CD81, CDC42, CHKB, CLPX, COX5A, COX6A1, COX6B1, COX6C, COX7B, COX7C, COX8A, CSF1R, CTDSP…
GO:0031323	regulation of cellular metabolic process	GO_BiologicalProcess-EBI-QuickGO-GOA_20.11.2017_00h00	3.4407e-15	9.01463e-13	1.8822e-10	1.8822e-09	[3, 4]	Group21	19.1462	1211	None Specific Cluster	[ABI1, ACADVL, ACO1, ACTN1, ACTN2, ACVR1, ADCY1, ADIPOR1, ADIPOR2, ADORA1, ADRA2A, ADRB1, AFF4, AHI1, AHR, ALYREF, ANKS1B, ANP32A, ANP32B, ANXA4, AP1AR, APLNR, AQP1, ARAF, ARG2, ARHGAP35, ARIH1, ARIH2, ARNTL, ARRDC3, ASH1L, ASPSCR1, ATAD2, ATF4, ATF7IP, ATP6AP1, ATP6V0C, ATP6V0D1, ATP6V0E2, ATP6V1B1, ATP6V1D, ATP6V1E1, ATP6V1E2, ATP8B1, ATPIF1, ATXN1, ATXN1L, ATXN3, AVPI1, BACH2, BAD, BAX, BCL2L1…	[A2M, A2ML1, ABAT, ABCA1, ABCA2, ABCF1, ACACA, ACACB, ACER2, ACHE, ACKR3, ADARB1, ADCY2, ADCY3, ADCY4, ADCY8, ADCYAP1R1, ADGRF1, ADGRG3, ADRM1, AEBP1, AGO4, AHCTF1, AKT1, ALOX12, ALOX12B, ALX4, ANGEL2, ANKRD6, ANXA2, APLP2, APOD, ARAP1, ARHGAP22, ARID1B, ARID3A, ARID4B, ARX, ASPH, ATAD2B, ATF3, ATF7, ATG13, ATP6V0A1, ATXN7, AUTS2, BABAM2, BAHCC1, BAHD1, BAMBI, BASP1, BCAS3, BCL11A, BCL6B, BHLHA9,…	55.0784	44.9216	[A2M, A2ML1, ABAT, ABCA1, ABCA2, ABCF1, ABI1, ACACA, ACACB, ACADVL, ACER2, ACHE, ACKR3, ACO1, ACTN1, ACTN2, ACVR1, ADARB1, ADCY1, ADCY2, ADCY3, ADCY4, ADCY8, ADCYAP1R1, ADGRF1, ADGRG3, ADIPOR1, ADIPOR2, ADORA1, ADRA2A, ADRB1, ADRM1, AEBP1, AFF4, AGO4, AHCTF1, AHI1, AHR, AKT1, ALOX12, ALOX12B, ALX4, ALYREF, ANGEL2, ANKRD6, ANKS1B, ANP32A, ANP32B, ANXA2, ANXA4, AP1AR, APLNR, APLP2, APOD, AQP1, ARAF…
GO:0044260	cellular macromolecule metabolic process	GO_BiologicalProcess-EBI-QuickGO-GOA_20.11.2017_00h00	8.64427e-13	2.11785e-10	1.8822e-10	1.8822e-09	[3, 4]	Group21	18.1995	1587	None Specific Cluster	[AAK1, ABI1, ABTB1, ACO1, ACTN1, ACTN2, ACVR1, ADAM10, ADAT1, ADCK1, ADCY1, ADORA1, ADRA2A, AFF4, AHI1, AHR, AIMP1, AK8, ALAS2, ALYREF, ANKRD9, ANKS1B, ANP32A, ANP32B, ANXA4, AP1AR, APLNR, AQP1, ARAF, ARHGAP35, ARIH1, ARIH2, ARNTL, ARRDC3, ASB14, ASB8, ASH1L, ASPSCR1, ASTE1, ATAD2, ATF4, ATF7IP, ATP6AP1, ATP8B1, ATPIF1, ATXN1, ATXN1L, ATXN3, AVPI1, B2M, B3GALT1, B3GALT2, BACH2, BAD, BAX, BCL6, BC…	[A2M, A2ML1, ABCA1, ABCA2, ABCF1, ABHD17A, ABLIM2, ACER2, ACHE, ACKR3, ADAMTS12, ADAMTS7, ADAMTS9, ADARB1, ADCK2, ADCY2, ADCY3, ADCY4, ADCY8, ADGRF1, ADGRG3, ADRM1, AEBP1, AGO4, AHCTF1, AKT1, ALOX12, ALOX12B, ALPL, ALPPL2, ALX4, AMFR, ANGEL2, ANKRD6, ANO8, ANXA2, AP2A2, APLP2, ARAP1, ARHGAP22, ARID1B, ARID3A, ARID4B, ARL6IP4, ARX, ASB15, ASB2, ASPH, ATAD2B, ATF3, ATF7, ATG16L1, ATXN7, AUTS2, B3GA…	54.9464	45.0536	[A2M, A2ML1, AAK1, ABCA1, ABCA2, ABCF1, ABHD17A, ABI1, ABLIM2, ABTB1, ACER2, ACHE, ACKR3, ACO1, ACTN1, ACTN2, ACVR1, ADAM10, ADAMTS12, ADAMTS7, ADAMTS9, ADARB1, ADAT1, ADCK1, ADCK2, ADCY1, ADCY2, ADCY3, ADCY4, ADCY8, ADGRF1, ADGRG3, ADORA1, ADRA2A, ADRM1, AEBP1, AFF4, AGO4, AHCTF1, AHI1, AHR, AIMP1, AK8, AKT1, ALAS2, ALOX12, ALOX12B, ALPL, ALPPL2, ALX4, ALYREF, AMFR, ANGEL2, ANKRD6, ANKRD9, ANKS1…
GO:0051171	regulation of nitrogen compound metabolic process	GO_BiologicalProcess-EBI-QuickGO-GOA_20.11.2017_00h00	1.27929e-11	2.95517e-09	1.8822e-10	1.8822e-09	[3, 4]	Group21	18.8168	1145	None Specific Cluster	[ABI1, ABTB1, ACO1, ACTN1, ACTN2, ACVR1, ADCY1, ADORA1, ADRA2A, ADRB1, AFF4, AHI1, AHR, ALYREF, ANKS1B, ANP32A, ANP32B, ANXA4, APLNR, AQP1, ARAF, ARHGAP35, ARIH1, ARIH2, ARNTL, ARRDC3, ASH1L, ASPSCR1, ATAD2, ATF4, ATF7IP, ATP6AP1, ATP8B1, ATPIF1, ATXN1, ATXN1L, ATXN3, AVPI1, BACH2, BAD, BAX, BCL6, BCL7A, BCR, BEND3, BID, BMPR2, BRCC3, BRD3, BTG1, BZW1, C1QBP, CALM3, CAND1, CAPRIN1, CASP2, CAST, C…	[A2M, A2ML1, ABAT, ABCA1, ABCA2, ABCF1, ACER2, ACKR3, ADARB1, ADCY2, ADCY3, ADCY4, ADCY8, ADCYAP1R1, ADGRF1, ADGRG3, ADRM1, AEBP1, AGAP2, AGO4, AHCTF1, AKT1, ALOX12, ALOX12B, ALX4, ANGEL2, ANKRD6, ANXA2, APLP2, APOD, ARHGAP22, ARID1B, ARID3A, ARID4B, ARX, ASPH, ATAD2B, ATF3, ATF7, ATXN7, AUTS2, BABAM2, BAHCC1, BAHD1, BAMBI, BASP1, BCAS3, BCL11A, BCL6B, BHLHA9, BIRC7, BMP10, BMP4, BMP7, BMP8B, BMP…	54.9345	45.0655	[A2M, A2ML1, ABAT, ABCA1, ABCA2, ABCF1, ABI1, ABTB1, ACER2, ACKR3, ACO1, ACTN1, ACTN2, ACVR1, ADARB1, ADCY1, ADCY2, ADCY3, ADCY4, ADCY8, ADCYAP1R1, ADGRF1, ADGRG3, ADORA1, ADRA2A, ADRB1, ADRM1, AEBP1, AFF4, AGAP2, AGO4, AHCTF1, AHI1, AHR, AKT1, ALOX12, ALOX12B, ALX4, ALYREF, ANGEL2, ANKRD6, ANKS1B, ANP32A, ANP32B, ANXA2, ANXA4, APLNR, APLP2, APOD, AQP1, ARAF, ARHGAP22, ARHGAP35, ARID1B, ARID3A, A…
GO:0060255	regulation of macromolecule metabolic process	GO_BiologicalProcess-EBI-QuickGO-GOA_20.11.2017_00h00	1.31914e-15	3.50891e-13	1.8822e-10	1.8822e-09	[3, 4]	Group21	19.2075	1207	None Specific Cluster	[ABI1, ABTB1, ACO1, ACTN1, ACTN2, ACVR1, ADCY1, ADORA1, ADRA2A, AFF4, AHI1, AHR, ALYREF, ANKS1B, ANP32A, ANP32B, ANXA4, AP1AR, APBA1, APLNR, AQP1, ARAF, ARHGAP35, ARIH1, ARIH2, ARNTL, ARRDC3, ASH1L, ASPSCR1, ATAD2, ATF4, ATF7IP, ATP6AP1, ATP8B1, ATPIF1, ATXN1, ATXN1L, ATXN3, AVPI1, BACH2, BAD, BAX, BCL6, BCL7A, BEND3, BID, BMPR2, BRCC3, BRD3, BTG1, BZW1, C1QBP, CALM3, CAND1, CAPRIN1, CASP2, CASR,…	[A2M, A2ML1, ABCA2, ABCF1, ACACB, ACER2, ACHE, ACKR3, ADARB1, ADCY2, ADCY3, ADCY4, ADCY8, ADGRF1, ADGRG3, ADRM1, AEBP1, AGAP2, AGO4, AHCTF1, AKT1, ALOX12, ALOX12B, ALX4, ANGEL2, ANK2, ANK3, ANKRD6, ANXA2, APLP2, APOD, ARAP1, ARHGAP22, ARID1B, ARID3A, ARID4B, ARX, ASPH, ATAD2B, ATF3, ATF7, ATXN7, AUTS2, BABAM2, BAHCC1, BAHD1, BAMBI, BASP1, BBS4, BCAS3, BCL11A, BCL6B, BHLHA9, BIRC7, BMP10, BMP4, BM…	56.2552	43.7448	[A2M, A2ML1, ABCA2, ABCF1, ABI1, ABTB1, ACACB, ACER2, ACHE, ACKR3, ACO1, ACTN1, ACTN2, ACVR1, ADARB1, ADCY1, ADCY2, ADCY3, ADCY4, ADCY8, ADGRF1, ADGRG3, ADORA1, ADRA2A, ADRM1, AEBP1, AFF4, AGAP2, AGO4, AHCTF1, AHI1, AHR, AKT1, ALOX12, ALOX12B, ALX4, ALYREF, ANGEL2, ANK2, ANK3, ANKRD6, ANKS1B, ANP32A, ANP32B, ANXA2, ANXA4, AP1AR, APBA1, APLNR, APLP2, APOD, AQP1, ARAF, ARAP1, ARHGAP22, ARHGAP35, AR…
GO:0080090	regulation of primary metabolic process	GO_BiologicalProcess-EBI-QuickGO-GOA_20.11.2017_00h00	1.47342e-11	3.37414e-09	1.8822e-10	1.8822e-09	[3, 4]	Group21	18.75	1173	None Specific Cluster	[ABHD6, ABI1, ABTB1, ACADM, ACADVL, ACO1, ACTN1, ACTN2, ACVR1, ADCY1, ADIPOR1, ADIPOR2, ADORA1, ADRA2A, ADRB1, AFF4, AHI1, AHR, ALAS1, ALYREF, ANGPTL4, ANKS1B, ANP32A, ANP32B, ANXA4, APLNR, AQP1, ARAF, ARHGAP35, ARIH1, ARIH2, ARNTL, ARRDC3, ASH1L, ASPSCR1, ATAD2, ATF4, ATF7IP, ATP6AP1, ATP8B1, ATPIF1, ATXN1, ATXN1L, ATXN3, AVPI1, BACH2, BAD, BAX, BCL6, BCL7A, BEND3, BID, BMPR2, BRCC3, BRD3, BTG1,…	[A2M, A2ML1, ABAT, ABCA1, ABCA2, ABCF1, ACACA, ACACB, ACER2, ACKR3, ADARB1, ADCY2, ADCY3, ADCY4, ADCY8, ADCYAP1R1, ADGRF1, ADGRG3, ADRM1, AEBP1, AGAP2, AGO4, AHCTF1, AKT1, ALOX12, ALOX12B, ALX4, ANGEL2, ANKRD6, ANXA2, APLP2, APOD, ARHGAP22, ARID1B, ARID3A, ARID4B, ARX, ASPH, ATAD2B, ATF3, ATF7, ATXN7, AUTS2, BABAM2, BAHCC1, BAHD1, BAMBI, BASP1, BBS4, BCAS3, BCL11A, BCL6B, BHLHA9, BIRC7, BMP10, BM…	54.8167	45.1833	[A2M, A2ML1, ABAT, ABCA1, ABCA2, ABCF1, ABHD6, ABI1, ABTB1, ACACA, ACACB, ACADM, ACADVL, ACER2, ACKR3, ACO1, ACTN1, ACTN2, ACVR1, ADARB1, ADCY1, ADCY2, ADCY3, ADCY4, ADCY8, ADCYAP1R1, ADGRF1, ADGRG3, ADIPOR1, ADIPOR2, ADORA1, ADRA2A, ADRB1, ADRM1, AEBP1, AFF4, AGAP2, AGO4, AHCTF1, AHI1, AHR, AKT1, ALAS1, ALOX12, ALOX12B, ALX4, ALYREF, ANGEL2, ANGPTL4, ANKRD6, ANKS1B, ANP32A, ANP32B, ANXA2, ANXA4,…
GO:0080134	regulation of response to stress	GO_BiologicalProcess-EBI-QuickGO-GOA_20.11.2017_00h00	5.17368e-06	0.000403547	1.8822e-10	1.8822e-09	[3, 4]	Group21	20.4336	311	None Specific Cluster	[ADORA1, ADRA2A, ANKS1B, ARG2, ARNTL, ASH1L, ATF4, ATXN3, BAD, BAX, BCL2L1, BCL6, BCR, BID, BRCC3, C1QBP, CAV3, CCM2, CD81, CD9, CDC42, CHCHD2, CLOCK, COPS5, CREB3L3, CTGF, CTNNB1, CTSL, DBNL, DDIT3, DDT, DDX5, DNAJB1, DNAJC7, DUSP19, ENPP4, ERN1, F2R, F3, FAM168A, FAM46A, FYN, FZD7, GADD45B, GFI1, GPR37L1, GPS2, GRIK5, GRINA, HBEGF, HEXIM1, HIF1A, HNRNPC, HNRNPK, HSBP1, HSP90AB1, HSPA1A, HSPA8, …	[A2M, ABAT, ABR, ACKR3, ADAMTS12, ADAMTS18, AKT1, ALOX12, ANKRD6, ANXA2, APOD, BABAM2, BCL6B, BIRC7, BMP10, BMP7, BRD4, BRSK2, C1QTNF1, C3, C3AR1, CAMK2B, CASK, CCR7, CD300A, CD300LF, CDK19, CDK6, CEBPG, CERS2, CHORDC1, CHRFAM7A, CLEC4E, CLEC6A, CPB2, CPN1, CREBBP, CUL1, CXXC1, CYP19A1, DNAJC3, DTNBP1, DVL2, EIF2AK2, EIF4G1, EP300, EPHA4, ERAP1, EYA4, FFAR3, FGF13, FKTN, FOXO3, FOXP1, GJD4, GPER1…	53.6977	46.3023	[A2M, ABAT, ABR, ACKR3, ADAMTS12, ADAMTS18, ADORA1, ADRA2A, AKT1, ALOX12, ANKRD6, ANKS1B, ANXA2, APOD, ARG2, ARNTL, ASH1L, ATF4, ATXN3, BABAM2, BAD, BAX, BCL2L1, BCL6, BCL6B, BCR, BID, BIRC7, BMP10, BMP7, BRCC3, BRD4, BRSK2, C1QBP, C1QTNF1, C3, C3AR1, CAMK2B, CASK, CAV3, CCM2, CCR7, CD300A, CD300LF, CD81, CD9, CDC42, CDK19, CDK6, CEBPG, CERS2, CHCHD2, CHORDC1, CHRFAM7A, CLEC4E, CLEC6A, CLOCK, COP…
GO:0006796	phosphate-containing compound metabolic process	GO_BiologicalProcess-EBI-QuickGO-GOA_20.11.2017_00h00	3.82418e-11	8.48967e-09	1.8822e-10	1.8822e-09	[4]	Group21	20.0774	674	None Specific Cluster	[AAK1, ABHD6, ABI1, ACP2, ACTN2, ACVR1, ADAM10, ADCK1, ADCY1, ADK, ADORA1, ADRA2A, ADRB1, AGPAT5, AK2, AK8, ALDOC, ANKS1B, APLNR, AQP1, ARAF, ASH1L, ATP5A1, ATP5B, ATP5C1, ATP5E, ATP5F1, ATP5G1, ATP5G3, ATP5H, ATP5J, ATP5J2, ATP6AP1, ATP6V1B1, ATPIF1, AVPI1, BAD, BAX, BCR, BEND3, BID, BMPR2, CALM3, CASR, CAV3, CCDC88C, CCM2, CCNE1, CCNG1, CD40, CD81, CDC42, CDCA2, CDK5RAP1, CDKN2B, CERK, CHKB, CH…	[ABCA1, ACHE, ACKR3, ADARB1, ADCK2, ADCY2, ADCY3, ADCY4, ADCY8, ADCYAP1R1, ADGRF1, ADSSL1, AGPAT4, AKR1A1, AKT1, ALDOA, ALOX12B, ALPL, ALPPL2, AMPD2, AMPD3, ANKRD6, ANXA2, ATF3, ATP6V0A1, ATXN7, BIRC7, BMP10, BMP4, BMP7, BMP8B, BMPR1B, BOD1, BRD4, BRSK2, C1QTNF1, C3, CAMK2B, CAMKK1, CASK, CAVIN3, CBL, CCK, CCL3L1, CCND2, CCR7, CD300A, CDK12, CDK14, CDK19, CDK6, CDKL2, CHORDC1, CHRFAM7A, CISH, CKM…	49.2582	50.7418	[AAK1, ABCA1, ABHD6, ABI1, ACHE, ACKR3, ACP2, ACTN2, ACVR1, ADAM10, ADARB1, ADCK1, ADCK2, ADCY1, ADCY2, ADCY3, ADCY4, ADCY8, ADCYAP1R1, ADGRF1, ADK, ADORA1, ADRA2A, ADRB1, ADSSL1, AGPAT4, AGPAT5, AK2, AK8, AKR1A1, AKT1, ALDOA, ALDOC, ALOX12B, ALPL, ALPPL2, AMPD2, AMPD3, ANKRD6, ANKS1B, ANXA2, APLNR, AQP1, ARAF, ASH1L, ATF3, ATP5A1, ATP5B, ATP5C1, ATP5E, ATP5F1, ATP5G1, ATP5G3, ATP5H, ATP5J, ATP5J…
GO:0007166	cell surface receptor signaling pathway	GO_BiologicalProcess-EBI-QuickGO-GOA_20.11.2017_00h00	3.90192e-07	4.91642e-05	1.8822e-10	1.8822e-09	[3, 4, 5]	Group21	19.4311	567	None Specific Cluster	[AAK1, ABI1, ACTG1, ACVR1, ADAM10, ADAP1, ADGRL2, ADIPOR1, ADIPOR2, ADORA1, ADRA2A, AHI1, ANXA4, APPL1, ARHGEF18, ARL3, ARNTL, ATP6AP1, ATP6V0C, ATP6V0D1, ATP6V0E2, ATP6V1B1, ATP6V1D, ATP6V1E1, ATP6V1E2, ATP6V1F, B2M, BAD, BAX, BCL2L1, BCL6, BCR, BID, BMPR2, BSG, CACNG5, CASP2, CAV3, CCDC88C, CCM2, CCNE1, CD3EAP, CD40, CD81, CD82, CD9, CDC42, CDIP1, CDKN2B, CEP57, CHAC1, CHMP6, CITED1, CPE, CSNK1…	[ABAT, ABCA1, ACKR3, ACTR2, ADAM11, ADAMTS12, ADAMTS3, ADCYAP1R1, ADGRB3, ADGRD1, ADGRE1, ADGRE5, ADGRF1, ADGRG3, ADGRG4, ADGRL1, AGO4, AKT1, AMOTL1, ANKRD6, ANKS1A, ANXA2, AP2A2, APOD, ARAP1, ARHGEF28, ATF3, ATP6V0A1, ATXN7, BAIAP2L1, BAMBI, BBS4, BMP10, BMP4, BMP7, BMP8B, BMPR1B, C3AR1, CALCOCO1, CAMK2B, CAMLG, CAPN5, CAPZA1, CBL, CBLN1, CCL3L1, CCR7, CD300A, CD300LF, CDH15, CDH6, CDK14, CDK6, …	44.4444	55.5556	[AAK1, ABAT, ABCA1, ABI1, ACKR3, ACTG1, ACTR2, ACVR1, ADAM10, ADAM11, ADAMTS12, ADAMTS3, ADAP1, ADCYAP1R1, ADGRB3, ADGRD1, ADGRE1, ADGRE5, ADGRF1, ADGRG3, ADGRG4, ADGRL1, ADGRL2, ADIPOR1, ADIPOR2, ADORA1, ADRA2A, AGO4, AHI1, AKT1, AMOTL1, ANKRD6, ANKS1A, ANXA2, ANXA4, AP2A2, APOD, APPL1, ARAP1, ARHGEF18, ARHGEF28, ARL3, ARNTL, ATF3, ATP6AP1, ATP6V0A1, ATP6V0C, ATP6V0D1, ATP6V0E2, ATP6V1B1, ATP6V1…
GO:0009966	regulation of signal transduction	GO_BiologicalProcess-EBI-QuickGO-GOA_20.11.2017_00h00	3.56938e-11	7.95973e-09	1.8822e-10	1.8822e-09	[3, 4, 5]	Group21	20.1995	648	None Specific Cluster	[AAK1, ABHD6, ACVR1, ADIPOR1, ADORA1, ADRA2A, ADRB1, AGRP, AIMP1, AKIP1, ANKS1B, APLNR, ARAF, ARHGAP15, ARHGAP35, ARHGEF1, ARHGEF18, ARNTL, ARRDC3, ASH1L, ATP6AP1, ATP6V0C, ATPIF1, AVPI1, BAD, BAX, BCL2L1, BCL6, BCR, BID, BMPR2, BNIP3, BOP1, C12orf66, C18orf32, C1QBP, CACNG5, CALM3, CASP2, CASTOR2, CAT, CAV3, CCM2, CD2AP, CD40, CD81, CDC42, CDC42SE2, CDKN2B, CGA, CHAC1, CHERP, CHMP6, CITED1, CLIC…	[A2M, ABAT, ABCA1, ABR, ACAA2, ACKR3, ADAMTS12, ADAMTS3, ADCYAP1R1, ADGRG3, AKT1, ALOX12B, ANKRD6, ANKS1A, ANXA2, APOD, ARAP1, ARHGAP19, ARHGAP22, ARHGAP39, ARHGAP44, ARHGAP6, ARHGEF26, ARHGEF28, ARHGEF33, ARHGEF9, ASPH, ATF3, ATXN7, AUTS2, BAIAP2L1, BAMBI, BIRC7, BMF, BMP10, BMP4, BMP7, BMP8B, BMPR1B, BRD4, BRPF1, C1QTNF1, C1QTNF4, C3, CALR, CAPN5, CAVIN3, CBL, CBLN1, CCK, CCL3L1, CCR7, CD300A, …	48.7654	51.2346	[A2M, AAK1, ABAT, ABCA1, ABHD6, ABR, ACAA2, ACKR3, ACVR1, ADAMTS12, ADAMTS3, ADCYAP1R1, ADGRG3, ADIPOR1, ADORA1, ADRA2A, ADRB1, AGRP, AIMP1, AKIP1, AKT1, ALOX12B, ANKRD6, ANKS1A, ANKS1B, ANXA2, APLNR, APOD, ARAF, ARAP1, ARHGAP15, ARHGAP19, ARHGAP22, ARHGAP35, ARHGAP39, ARHGAP44, ARHGAP6, ARHGEF1, ARHGEF18, ARHGEF26, ARHGEF28, ARHGEF33, ARHGEF9, ARNTL, ARRDC3, ASH1L, ASPH, ATF3, ATP6AP1, ATP6V0C, …
GO:0010243	response to organonitrogen compound	GO_BiologicalProcess-EBI-QuickGO-GOA_20.11.2017_00h00	6.99451e-08	1.00721e-05	1.8822e-10	1.8822e-09	[4]	Group21	22.6899	221	None Specific Cluster	[ACTN2, ADCY1, ADIPOR1, AGRP, APPL1, AQP1, ATF4, ATP6AP1, ATP6V0C, ATP6V0D1, ATP6V0E2, ATP6V1B1, ATP6V1D, ATP6V1E1, ATP6V1E2, ATP6V1F, ATXN3, BAD, BCL2L1, BSG, CASR, CAT, CAV3, CD40, CD81, CD9, CITED1, CRAT, CTGF, CTNNB1, CYC1, DAG1, DNMT3A, EEF2, EIF2B2, ERLIN2, ESRRA, FIS1, FKBP1A, FOS, FYN, GCK, GCLC, GLRA4, GNB3, GSN, HADH, HOMER1, HSP90AB1, HTR1B, ITGB1, ITGB2, JUN, JUNB, JUP, KALRN, KLF1, K…	[ABAT, ABCA1, ACTR2, ADCY2, ADCY3, ADCY4, ADCY8, AKT1, AMFR, ARID1B, ASPH, ATP6V0A1, BAIAP2L1, BCL11A, BMP7, BRSK2, BTG2, C1QTNF1, CHRFAM7A, CISH, CPEB4, CSK, DGKQ, DNAJB12, DNM2, DRD1, DRD4, DUSP12, ENPP1, EPHA4, FBXO6, FFAR3, FOXO3, FOXO4, GAB1, GABRA1, GABRB3, GLP2R, GLRA1, GNAS, GNB1, GNG12, GNG2, GPER1, GPI, GPR22, GRB10, GRB2, GSK3B, HCN2, HPRT1, ITPR2, JAG1, KANK1, KCNC1, KLF2, LEP, LPL, M…	50.2262	49.7738	[ABAT, ABCA1, ACTN2, ACTR2, ADCY1, ADCY2, ADCY3, ADCY4, ADCY8, ADIPOR1, AGRP, AKT1, AMFR, APPL1, AQP1, ARID1B, ASPH, ATF4, ATP6AP1, ATP6V0A1, ATP6V0C, ATP6V0D1, ATP6V0E2, ATP6V1B1, ATP6V1D, ATP6V1E1, ATP6V1E2, ATP6V1F, ATXN3, BAD, BAIAP2L1, BCL11A, BCL2L1, BMP7, BRSK2, BSG, BTG2, C1QTNF1, CASR, CAT, CAV3, CD40, CD81, CD9, CHRFAM7A, CISH, CITED1, CPEB4, CRAT, CSK, CTGF, CTNNB1, CYC1, DAG1, DGKQ, D…
GO:0010604	positive regulation of macromolecule metabolic process	GO_BiologicalProcess-EBI-QuickGO-GOA_20.11.2017_00h00	2.43681e-13	6.06767e-11	1.8822e-10	1.8822e-09	[3, 4, 5]	Group21	20.6625	655	None Specific Cluster	[ABI1, ACVR1, ADCY1, ADORA1, ADRA2A, AHI1, AHR, ALYREF, ANP32B, APLNR, ARAF, ARIH1, ARIH2, ARNTL, ARRDC3, ASH1L, ASPSCR1, ATAD2, ATF4, ATF7IP, ATP6AP1, ATPIF1, ATXN3, AVPI1, BAD, BAX, BCL6, BID, BMPR2, BRCC3, C1QBP, CALM3, CAND1, CASP2, CASR, CAV3, CCM2, CCNE1, CCT2, CCT3, CD3EAP, CD40, CD81, CDC42, CDCA2, CDK5RAP1, CDKN2B, CGA, CHCHD2, CHFR, CHTOP, CIRBP, CITED1, CLOCK, CNBP, COA3, COPS5, CREB3L…	[ABCF1, ACER2, ACKR3, ADCY2, ADCY3, ADCY4, ADCY8, ADRM1, AKT1, ALOX12, ALOX12B, ALX4, ANGEL2, ANK2, ANK3, ANKRD6, ANXA2, ARAP1, ARID1B, ARID3A, ARID4B, ARX, ASPH, ATAD2B, ATF3, ATXN7, AUTS2, BABAM2, BAMBI, BCAS3, BCL11A, BIRC7, BMP10, BMP4, BMP7, BMP8B, BMPR1B, BRD4, BRPF1, BTG2, BUB3, C1QTNF1, C3, CALCOCO1, CALR, CAMKK1, CARF, CASK, CAVIN3, CCK, CCL3L1, CCND2, CCR7, CD300A, CDH15, CDK12, CDK6, C…	52.2137	47.7863	[ABCF1, ABI1, ACER2, ACKR3, ACVR1, ADCY1, ADCY2, ADCY3, ADCY4, ADCY8, ADORA1, ADRA2A, ADRM1, AHI1, AHR, AKT1, ALOX12, ALOX12B, ALX4, ALYREF, ANGEL2, ANK2, ANK3, ANKRD6, ANP32B, ANXA2, APLNR, ARAF, ARAP1, ARID1B, ARID3A, ARID4B, ARIH1, ARIH2, ARNTL, ARRDC3, ARX, ASH1L, ASPH, ASPSCR1, ATAD2, ATAD2B, ATF3, ATF4, ATF7IP, ATP6AP1, ATPIF1, ATXN3, ATXN7, AUTS2, AVPI1, BABAM2, BAD, BAMBI, BAX, BCAS3, BCL…
GO:0010605	negative regulation of macromolecule metabolic process	GO_BiologicalProcess-EBI-QuickGO-GOA_20.11.2017_00h00	2.59976e-17	7.01935e-15	1.8822e-10	1.8822e-09	[3, 4, 5]	Group21	21.9143	593	Specific for Cluster #1	[AHR, ANKS1B, ANP32A, AP1AR, AQP1, ARHGAP35, ARNTL, ASH1L, ATAD2, ATF4, ATF7IP, ATP8B1, ATXN1, ATXN1L, BACH2, BAX, BCL6, BCL7A, BEND3, BMPR2, C1QBP, CALM3, CAPRIN1, CAST, CAV3, CCNE1, CD3EAP, CDC42, CDC45, CDK5RAP1, CDKN2B, CDYL, CHAC1, CHMP6, CIR1, CIRBP, CITED1, CLOCK, CNBP, CNOT11, CNOT3, COPS2, CREG1, CST1, CSTB, CTBP1, CTDSP2, CTGF, CTIF, CTNNB1, CTSZ, DAG1, DAP, DDIT3, DDIT4, DDRGK1, DDX5, …	[A2M, A2ML1, ACACB, ACER2, ADARB1, AEBP1, AGAP2, AGO4, AKT1, ANGEL2, ANXA2, APLP2, APOD, ARX, ATAD2B, ATF3, ATF7, BAHCC1, BAHD1, BASP1, BBS4, BCL11A, BCL6B, BIRC7, BMP4, BMP7, BOD1, BTG2, BUB3, C3, CALR, CBL, CBX1, CBX7, CD300A, CDK6, CELF4, CHORDC1, CHRFAM7A, CIART, CISH, CNKSR3, CNOT2, CNOT9, COL28A1, CORO1C, CPB2, CPEB4, CREBBP, CRY2, CSK, CYGB, DAPK1, DAZL, DCAF1, DDX6, DGKQ, DNAJC17, DNAJC3,…	60.8769	39.1231	[A2M, A2ML1, ACACB, ACER2, ADARB1, AEBP1, AGAP2, AGO4, AHR, AKT1, ANGEL2, ANKS1B, ANP32A, ANXA2, AP1AR, APLP2, APOD, AQP1, ARHGAP35, ARNTL, ARX, ASH1L, ATAD2, ATAD2B, ATF3, ATF4, ATF7, ATF7IP, ATP8B1, ATXN1, ATXN1L, BACH2, BAHCC1, BAHD1, BASP1, BAX, BBS4, BCL11A, BCL6, BCL6B, BCL7A, BEND3, BIRC7, BMP4, BMP7, BMPR2, BOD1, BTG2, BUB3, C1QBP, C3, CALM3, CALR, CAPRIN1, CAST, CAV3, CBL, CBX1, CBX7, CC…
GO:0010647	positive regulation of cell communication	GO_BiologicalProcess-EBI-QuickGO-GOA_20.11.2017_00h00	9.30989e-12	2.1692e-09	1.8822e-10	1.8822e-09	[3, 4, 5]	Group21	22.1519	385	None Specific Cluster	[AAK1, ACVR1, ADIPOR1, ADORA1, ADRA2A, ADRB1, ARAF, ARNTL, ARRDC3, ATP6AP1, ATP6V0C, ATPIF1, AVPI1, BAD, BAX, BCL2L1, BID, BMPR2, BNIP3, C18orf32, C1QBP, CALM3, CASP2, CASR, CAT, CCM2, CD40, CD81, CDC42, CDKN2B, CITED1, CNTNAP1, CRAT, CRTC1, CTGF, CTNNB1, CYSLTR2, DBNL, DDIT3, DDRGK1, DDT, DDX5, DEDD2, DNM1L, DUSP19, DUSP7, DYNLL1, DYNLL2, ERN1, ETFA, F2R, F3, FIS1, FKBP1A, FYN, FZD7, GADD45B, GC…	[ABAT, ACKR3, ADAMTS3, ADCYAP1R1, AKT1, ALOX12B, ANK3, ANKRD6, ANO1, ARAP1, ARHGAP6, ASPH, ATF3, AUTS2, BAMBI, BIRC7, BMF, BMP10, BMP4, BMP7, BMP8B, BMPR1B, BRD4, C1QTNF1, C3, CALR, CAVIN3, CBL, CCL3L1, CCR7, CD300A, CD300LF, CDH15, CHRFAM7A, CLEC6A, CNKSR2, CNOT9, CSF1, CSF1R, CSK, DISP1, DIXDC1, DKK2, DOC2B, DRD1, DRD4, DTNBP1, DVL2, EIF2A, EIF2AK2, EMP2, EPHA4, ERBB4, F10, FAM53B, FGF13, FGF4,…	47.7922	52.2078	[AAK1, ABAT, ACKR3, ACVR1, ADAMTS3, ADCYAP1R1, ADIPOR1, ADORA1, ADRA2A, ADRB1, AKT1, ALOX12B, ANK3, ANKRD6, ANO1, ARAF, ARAP1, ARHGAP6, ARNTL, ARRDC3, ASPH, ATF3, ATP6AP1, ATP6V0C, ATPIF1, AUTS2, AVPI1, BAD, BAMBI, BAX, BCL2L1, BID, BIRC7, BMF, BMP10, BMP4, BMP7, BMP8B, BMPR1B, BMPR2, BNIP3, BRD4, C18orf32, C1QBP, C1QTNF1, C3, CALM3, CALR, CASP2, CASR, CAT, CAVIN3, CBL, CCL3L1, CCM2, CCR7, CD300A…
GO:0010648	negative regulation of cell communication	GO_BiologicalProcess-EBI-QuickGO-GOA_20.11.2017_00h00	3.08637e-09	5.58633e-07	1.8822e-10	1.8822e-09	[3, 4, 5]	Group21	22.1239	300	None Specific Cluster	[ABHD6, ACVR1, ADIPOR1, ADORA1, ADRA2A, ANKS1B, APLNR, ARAF, ARHGAP35, ARNTL, ASH1L, BAX, BCL2L1, BCL6, BID, C12orf66, C1QBP, CALM3, CASTOR2, CAV3, CCM2, CD2AP, CDC42, CHAC1, CHMP6, CITED1, CLIC2, CLOCK, CTDSPL2, CTNNB1, CTNND1, DAG1, DDIT3, DDIT4, DUSP19, DUSP7, DYNLL1, ENY2, FYN, GATA2, GCLC, GGNBP2, GPR37L1, GPS2, GRID2IP, GRIK5, GRINA, GSTO1, GTF2H2, HADH, HBEGF, HDAC1, HEY1, HIF1A, HSPA1A, H…	[ACAA2, ACHE, ACKR3, ADAMTS12, ADGRG3, AKT1, ANKRD6, APOD, ARHGAP44, ASIC1, ATF3, ATXN7, BAMBI, BMP4, BMP7, CALR, CAPN5, CAVIN3, CBL, CBLN1, CD300A, CD300LF, CELF4, CHORDC1, CISH, CNKSR3, CNOT2, CNOT9, CRY2, CSK, DAPK1, DKK2, DLEC1, DNM2, DRD1, DUSP12, DUSP26, DVL2, EGFL7, ELF1, ENPP1, EPN1, EPS15L1, ERBB4, EYA4, FKTN, FLCN, FLRT1, FLRT2, FOXO3, FOXP1, GDNF, GLRA1, GPER1, GPI, GRB10, GRB2, GSK3B,…	50.3333	49.6667	[ABHD6, ACAA2, ACHE, ACKR3, ACVR1, ADAMTS12, ADGRG3, ADIPOR1, ADORA1, ADRA2A, AKT1, ANKRD6, ANKS1B, APLNR, APOD, ARAF, ARHGAP35, ARHGAP44, ARNTL, ASH1L, ASIC1, ATF3, ATXN7, BAMBI, BAX, BCL2L1, BCL6, BID, BMP4, BMP7, C12orf66, C1QBP, CALM3, CALR, CAPN5, CASTOR2, CAV3, CAVIN3, CBL, CBLN1, CCM2, CD2AP, CD300A, CD300LF, CDC42, CELF4, CHAC1, CHMP6, CHORDC1, CISH, CITED1, CLIC2, CLOCK, CNKSR3, CNOT2, C…
GO:0014070	response to organic cyclic compound	GO_BiologicalProcess-EBI-QuickGO-GOA_20.11.2017_00h00	0.000676107	0.0229876	1.8822e-10	1.8822e-09	[4]	Group21	20.1789	203	None Specific Cluster	[ADCY1, AQP1, ARNTL, ATF4, ATP2B1, BAD, BCL2L1, BID, BSG, CASR, CAT, CCNE1, CD40, CITED1, CLOCK, CPT1A, CRAT, CTGF, CTNNB1, CYP7A1, DAG1, DDIT4, DDRGK1, DDX21, DDX5, DNM1L, DNMT3A, DSG2, EEF2, EIF4E, ESRRA, FIS1, FKBP1A, FOS, FOXP2, G6PD, GCLC, GSN, H2AFZ, HBE1, HCFC1, HDAC1, HEY1, HNF1B, HOMER1, HSP90AB1, HTR1B, JUN, JUNB, JUP, KALRN, KAT5, LGALS1, MBD1, MSN, MYCN, NCOA4, NEDD8, NFKB1, NFKBIA, N…	[ABAT, ABCA1, ABCA2, ACACB, ACTR2, ADCY2, ADCY3, ADCY8, ADCYAP1R1, AGO4, AKT1, ALPL, ASPH, BMP4, BMP7, BTG2, C1QTNF1, CALCOCO1, CALR, CBL, CNOT2, CNOT9, CPN1, CRY2, CXXC1, DGKQ, DNM2, DRD1, DRD4, DUSP12, EFNA5, EP300, ESRRB, FOXO3, FOXP1, GABRA1, GABRB3, GDNF, GLI2, GNAS, GNB1, GNG2, GPER1, GPI, HCN2, IGFBP7, ITGA6, ITPR2, KLF2, KMT2D, LBH, LEP, LMO3, LRP8, LUM, MAP2K2, MAPK1, MED12, MED4, MMP14,…	47.7833	52.2167	[ABAT, ABCA1, ABCA2, ACACB, ACTR2, ADCY1, ADCY2, ADCY3, ADCY8, ADCYAP1R1, AGO4, AKT1, ALPL, AQP1, ARNTL, ASPH, ATF4, ATP2B1, BAD, BCL2L1, BID, BMP4, BMP7, BSG, BTG2, C1QTNF1, CALCOCO1, CALR, CASR, CAT, CBL, CCNE1, CD40, CITED1, CLOCK, CNOT2, CNOT9, CPN1, CPT1A, CRAT, CRY2, CTGF, CTNNB1, CXXC1, CYP7A1, DAG1, DDIT4, DDRGK1, DDX21, DDX5, DGKQ, DNM1L, DNM2, DNMT3A, DRD1, DRD4, DSG2, DUSP12, EEF2, EFN…
GO:0031324	negative regulation of cellular metabolic process	GO_BiologicalProcess-EBI-QuickGO-GOA_20.11.2017_00h00	1.6262e-10	3.4638e-08	1.8822e-10	1.8822e-09	[3, 4, 5]	Group21	20.5138	551	None Specific Cluster	[ACADVL, ADRA2A, AHR, ANKS1B, AP1AR, AQP1, ARHGAP35, ARNTL, ASH1L, ATAD2, ATF4, ATF7IP, ATP8B1, ATXN1, ATXN1L, BACH2, BAX, BCL2L1, BCL6, BCL7A, BCR, BEND3, BMPR2, BNIP3, C1QBP, CALM3, CAPRIN1, CAST, CAV3, CCNE1, CD3EAP, CDC45, CDK5RAP1, CDKN2B, CDYL, CHAC1, CHMP4B, CHMP6, CIR1, CIRBP, CITED1, CLOCK, CNBP, CNOT3, COPS2, CREG1, CST1, CSTB, CTBP1, CTDSP2, CTNNB1, CTSZ, DAG1, DAP, DDIT3, DDIT4, DDX5,…	[A2M, A2ML1, ACACB, ACER2, ADARB1, AEBP1, AGO4, AKT1, ANGEL2, ANXA2, APLP2, APOD, ARX, ATAD2B, ATF3, ATF7, ATXN7, BAHCC1, BAHD1, BASP1, BCL11A, BCL6B, BIRC7, BMF, BMP4, BMP7, BOD1, BTG2, BTN2A2, BUB3, C3, CALR, CAVIN3, CBL, CBX1, CBX7, CD300A, CDK6, CELF4, CHORDC1, CHRFAM7A, CIART, CISH, CNKSR3, CNOT2, CNOT9, CNST, COL28A1, CORO1C, CPB2, CPEB4, CREBBP, CRY2, CSK, CSRNP3, CYP2D6, DAPK1, DAZL, DCAF…	56.0799	43.9201	[A2M, A2ML1, ACACB, ACADVL, ACER2, ADARB1, ADRA2A, AEBP1, AGO4, AHR, AKT1, ANGEL2, ANKS1B, ANXA2, AP1AR, APLP2, APOD, AQP1, ARHGAP35, ARNTL, ARX, ASH1L, ATAD2, ATAD2B, ATF3, ATF4, ATF7, ATF7IP, ATP8B1, ATXN1, ATXN1L, ATXN7, BACH2, BAHCC1, BAHD1, BASP1, BAX, BCL11A, BCL2L1, BCL6, BCL6B, BCL7A, BCR, BEND3, BIRC7, BMF, BMP4, BMP7, BMPR2, BNIP3, BOD1, BTG2, BTN2A2, BUB3, C1QBP, C3, CALM3, CALR, CAPRI…
GO:0031325	positive regulation of cellular metabolic process	GO_BiologicalProcess-EBI-QuickGO-GOA_20.11.2017_00h00	1.33566e-13	3.37922e-11	1.8822e-10	1.8822e-09	[3, 4, 5]	Group21	20.6875	662	None Specific Cluster	[ABI1, ACVR1, ADCY1, ADORA1, ADRA2A, ADRB1, AHI1, AHR, ALYREF, ANP32B, APLNR, ARAF, ARIH1, ARIH2, ARNTL, ARRDC3, ASH1L, ASPSCR1, ATAD2, ATF4, ATF7IP, ATP6AP1, ATPIF1, ATXN3, AVPI1, BAD, BAX, BCL6, BEND3, BID, BMPR2, BNIP3, BNIP3L, BRCC3, C1QBP, CALM3, CAND1, CASP2, CAV3, CCM2, CCNE1, CCT2, CCT3, CD40, CD81, CDC42, CDCA2, CDK5RAP1, CDKN2B, CGA, CHCHD2, CHFR, CHTOP, CIRBP, CITED1, CLOCK, CNBP, COA3…	[ABAT, ABCA1, ABCF1, ACACA, ACACB, ACER2, ACKR3, ADCY2, ADCY3, ADCY4, ADCY8, ADCYAP1R1, ADGRF1, ADRM1, AKT1, ALOX12, ALOX12B, ALX4, ANKRD6, ANXA2, ARAP1, ARID1B, ARID3A, ARID4B, ASPH, ATAD2B, ATF3, ATXN7, AUTS2, BABAM2, BAMBI, BCAS3, BCL11A, BIRC7, BMP10, BMP4, BMP7, BMP8B, BMPR1B, BRD4, BRPF1, BTG2, BUB3, C1QTNF1, C3, CALCOCO1, CALR, CAMKK1, CARF, CASK, CAVIN3, CCK, CCL3L1, CCND2, CCR7, CD300A, …	52.1148	47.8852	[ABAT, ABCA1, ABCF1, ABI1, ACACA, ACACB, ACER2, ACKR3, ACVR1, ADCY1, ADCY2, ADCY3, ADCY4, ADCY8, ADCYAP1R1, ADGRF1, ADORA1, ADRA2A, ADRB1, ADRM1, AHI1, AHR, AKT1, ALOX12, ALOX12B, ALX4, ALYREF, ANKRD6, ANP32B, ANXA2, APLNR, ARAF, ARAP1, ARID1B, ARID3A, ARID4B, ARIH1, ARIH2, ARNTL, ARRDC3, ASH1L, ASPH, ASPSCR1, ATAD2, ATAD2B, ATF3, ATF4, ATF7IP, ATP6AP1, ATPIF1, ATXN3, ATXN7, AUTS2, AVPI1, BABAM2,…
GO:0035556	intracellular signal transduction	GO_BiologicalProcess-EBI-QuickGO-GOA_20.11.2017_00h00	1.68803e-13	4.22007e-11	1.8822e-10	1.8822e-09	[3, 4, 5]	Group21	21.0081	596	None Specific Cluster	[ACTN2, ADCY1, ADIPOR1, ADORA1, ADRA2A, ADRB1, AKIP1, ANKS1B, ANP32A, APLNR, ARAF, ARHGAP15, ARHGAP35, ARHGEF1, ARHGEF18, ARL2, ARL3, ARL4C, ARNTL, ASB14, ASB8, ASH1L, ATF4, ATP6AP1, AVPI1, BAD, BAX, BCL2L1, BCL6, BCR, BID, BNIP3, BOP1, C12orf66, C18orf32, C1QBP, CALM3, CASP2, CASR, CASTOR2, CAT, CAV3, CCDC88C, CCM2, CD2AP, CD40, CD81, CDC42, CDIP1, CHAC1, CLIC2, CNOT11, CNOT3, COPS5, CRAT, CTGF,…	[A2M, ABCA1, ABR, ACKR3, ADCY2, ADCY3, ADCY4, ADCY8, ADCYAP1R1, ADGRD1, ADGRG3, ADGRL1, AKT1, ALOX12B, AMOTL1, ANK2, ANKRD6, ARAP1, ARFIP2, ARHGAP19, ARHGAP22, ARHGAP39, ARHGAP44, ARHGAP6, ARHGEF26, ARHGEF28, ARHGEF33, ARHGEF9, ARID3A, ASB15, ASB2, ASPH, ATF3, AUTS2, BIRC7, BMF, BMP10, BMP4, BMP7, BMP8B, BRD4, BRPF1, BRSK2, BTG2, C1QTNF1, CALR, CAMK2B, CAMKK1, CAVIN3, CBL, CCL3L1, CCR7, CD300A, C…	46.9799	53.0201	[A2M, ABCA1, ABR, ACKR3, ACTN2, ADCY1, ADCY2, ADCY3, ADCY4, ADCY8, ADCYAP1R1, ADGRD1, ADGRG3, ADGRL1, ADIPOR1, ADORA1, ADRA2A, ADRB1, AKIP1, AKT1, ALOX12B, AMOTL1, ANK2, ANKRD6, ANKS1B, ANP32A, APLNR, ARAF, ARAP1, ARFIP2, ARHGAP15, ARHGAP19, ARHGAP22, ARHGAP35, ARHGAP39, ARHGAP44, ARHGAP6, ARHGEF1, ARHGEF18, ARHGEF26, ARHGEF28, ARHGEF33, ARHGEF9, ARID3A, ARL2, ARL3, ARL4C, ARNTL, ASB14, ASB15, AS…
[truncated: 139 more rows]
