# Supplementary material for: Shape-Shifted Red Blood Cells: A Novel Red Blood Cell Stage?
Source: Cells. 2018 Apr 19;7(4):31. doi: 10.3390/cells7040031 (PMC5946108; doi:10.3390/cells7040031)
Supplement: Supplementary file 1 [file cells-07-00031-s001.zip › TableS2.xls]

## Sheet: ClueGO Results
GOID	GOTerm	Ontology Source	Term PValue	Term PValue Corrected with Bonferroni step down	Group PValue	Group PValue Corrected with Bonferroni step down	GOLevels	GOGroups	% Associated Genes	Nr. Genes	Associated Genes Found
GO:0007005	mitochondrion organization	GO_BiologicalProcess-EBI-QuickGO-GOA_20.11.2017_00h00	3.92736e-07	6.04814e-05	3.92736e-07	2.74915e-06	[4]	Group00	6.59898	39	[ACAA2, ATG7, ATP5A1, ATP5B, ATP5F1, ATP5H, ATP5J, CAMK2A, DNM1, DNM2, GPX1, HCFC1, HSP90AA1, HSPA1A, HSPA1L, HSPA4, HSPD1, HUWE1, IDH2, IMMT, LMNA, MX1, PPIF, PPP2CB, PRDX3, PSMD8, PYCARD, RUVBL1, SQSTM1, STOML2, TIMM44, U2AF1, UQCRC2, VDAC1, VPS35, YWHAB, YWHAE, YWHAH, YWHAZ]
GO:0072657	protein localization to membrane	GO_BiologicalProcess-EBI-QuickGO-GOA_20.11.2017_00h00	0.000154069	0.0147906	0.000154069	0.000154069	[5]	Group01	5.59567	31	[ANK1, ATP1B1, BAG6, CLTC, FLOT1, FLOT2, GSN, HSP90AA1, HSPA4, LRRC15, NUP155, NUP54, RAB10, RAB11A, RAB11B, RAB8A, RAB8B, RACK1, RPS18, RPS25, RPS3, RPSA, SPTBN1, SQSTM1, STOM, VAMP3, VPS35, YWHAB, YWHAE, YWHAH, YWHAZ]
GO:0019725	cellular homeostasis	GO_BiologicalProcess-EBI-QuickGO-GOA_20.11.2017_00h00	1.25059e-05	0.00150071	2.15874e-06	8.63494e-06	[2, 4]	Group02	5.19618	49	[ACO1, ADD1, APEX1, ARF1, ATP1A1, ATP1A3, ATP1B1, ATP2B1, ATP2B2, ATP5B, ATP6V1A, ATP6V1B2, CA2, CALM1, CALR, CAMK2D, CAND1, CLIC2, DLD, EIF5A, GPX1, GSTO1, HK1, HSP90B1, IMMT, NME2, P4HB, PDIA3, PLAA, PRDX1, PRDX3, PRDX4, PRDX5, RAB11B, RAB7A, RACK1, RPA2, SERPINF1, SLC4A1, SLC4A2, STOML2, TFRC, TGM2, TRA2B, TXNL1, TXNRD3, UBB, UBC, YWHAE]
GO:0042592	homeostatic process	GO_BiologicalProcess-EBI-QuickGO-GOA_20.11.2017_00h00	2.15874e-06	0.000302223	2.15874e-06	8.63494e-06	[3]	Group02	4.60674	82	[ACO1, ACTB, ACTG1, ADD1, APEX1, ARF1, ATP1A1, ATP1A3, ATP1B1, ATP2B1, ATP2B2, ATP5B, ATP6V1A, ATP6V1B2, BPNT1, CA2, CALM1, CALR, CAMK2D, CAND1, CCT2, CCT3, CCT4, CCT5, CCT6A, CCT7, CCT8, CLIC2, DDB1, DLD, EHD1, EIF5A, GARS, GPI, GPX1, GSTO1, HBZ, HIST1H4A, HK1, HMGB2, HNRNPA1, HNRNPA2B1, HNRNPC, HRNR, HSP90AA1, HSP90AB1, HSP90B1, HSPA9, IMMT, LGALS9, LMNA, NCSTN, NME2, P4HB, PDIA3, PLAA, PRDX1, …
GO:0010941	regulation of cell death	GO_BiologicalProcess-EBI-QuickGO-GOA_20.11.2017_00h00	3.33895e-06	0.000437402	3.33895e-06	1.00168e-05	[3, 4]	Group03	4.59035	79	[AARS, ACAA2, ACTC1, ANXA4, APEX1, ARF4, ATG7, BAG6, BPNT1, C1QBP, CALR, CAMK2A, CAMK2D, CAT, COPS5, DDB1, DNM2, EEF1D, EIF5A, ENO1, ETFA, FGB, GAPDH, GPI, GPX1, GSN, HBA1, HBB, HDAC2, HMGB2, HNRNPK, HSP90AB1, HSP90B1, HSPA1A, HSPA5, HSPA9, HSPD1, LGALS3, LGALS9, LMNA, NCSTN, NME2, NONO, NUP62, NUP93, P4HB, PDCD6, PDIA3, PPIF, PPP2R1A, PRDX3, PRDX5, PSMC1, PSMC5, PTPA, PYCARD, RACK1, RAG1, RPS3, …
GO:0060548	negative regulation of cell death	GO_BiologicalProcess-EBI-QuickGO-GOA_20.11.2017_00h00	8.13123e-05	0.00821254	3.33895e-06	1.00168e-05	[3, 4, 5]	Group03	4.87078	49	[AARS, ACAA2, ACTC1, ANXA4, ARF4, ATG7, BAG6, BPNT1, CAT, COPS5, DDB1, EIF5A, ENO1, FGB, GPI, GPX1, HDAC2, HMGB2, HNRNPK, HSP90AB1, HSP90B1, HSPA1A, HSPA5, HSPA9, HSPD1, LGALS3, LMNA, NME2, NONO, NUP62, NUP93, PPIF, PRDX3, PRDX5, PSMC1, PSMC5, RACK1, RAG1, SERPINF1, SQSTM1, SRSF6, SULT1A3, THBS1, UBB, UBC, VDAC2, VPS35, YWHAE, YWHAZ]
GO:0043067	regulation of programmed cell death	GO_BiologicalProcess-EBI-QuickGO-GOA_20.11.2017_00h00	3.20892e-05	0.0035619	3.33895e-06	1.00168e-05	[4, 5]	Group03	4.4626	71	[AARS, ACAA2, ACTC1, ANXA4, APEX1, ARF4, ATG7, BAG6, BPNT1, C1QBP, CALR, CAMK2A, CAMK2D, CAT, COPS5, DDB1, DNM2, EIF5A, ENO1, ETFA, FGB, GAPDH, GPI, GPX1, GSN, HDAC2, HMGB2, HNRNPK, HSP90AB1, HSP90B1, HSPA1A, HSPA5, HSPA9, HSPD1, LGALS3, LGALS9, LMNA, NCSTN, NME2, NONO, NUP62, P4HB, PDCD6, PDIA3, PPIF, PPP2R1A, PRDX3, PRDX5, PSMC5, PTPA, PYCARD, RACK1, RAG1, RPS3, RSL1D1, SFPQ, SQSTM1, SRSF6, STA…
GO:1901698	response to nitrogen compound	GO_BiologicalProcess-EBI-QuickGO-GOA_20.11.2017_00h00	1.28675e-05	0.00153123	3.53837e-06	7.07674e-06	[3]	Group04	4.99546	55	[ACTA1, AHSG, ALAD, APEX1, ATG7, ATP1A3, ATP6V1A, ATP6V1B2, BAG6, CA2, CAMK2A, CAT, DNM2, EEF2, EFTUD2, EIF2B2, ERLIN2, FLOT1, GARS, GPI, GSN, GSTM3, HADHA, HDAC2, HNRNPA2B1, HSP90AB1, HSP90B1, HSPA5, NME2, NPPA, PRKAR2A, PSMB2, PSMC1, PSMC2, PSMC3, PSMC4, PSMC5, PSMC6, QDPR, RAB10, RAB8A, RALB, RANGAP1, RBBP4, SRSF4, SRSF5, SRSF6, STAT1, SULT1A3, TMED10, TRIM16, UGGT1, USP14, VCP, VDAC2]
GO:0009725	response to hormone	GO_BiologicalProcess-EBI-QuickGO-GOA_20.11.2017_00h00	0.000556427	0.0472963	3.53837e-06	7.07674e-06	[3, 4]	Group04	4.65368	43	[ACAT1, ACTA1, AHSG, ALAD, APEX1, ATP1A1, ATP1A3, ATP2B1, ATP6V1A, ATP6V1B2, CA2, CALR, CAMK2A, CAT, CNOT9, CPNE1, EIF2B2, EIF5A, FECH, FGB, GPI, H3F3A, HADHA, HMGB2, NME2, NPPA, NUP62, PRKAR2A, QDPR, RAB10, RAB8A, RAN, RANGAP1, RBBP4, SERPINF1, SRSF4, SRSF5, SRSF6, STAT1, THBS1, TRIM16, VDAC2, YWHAH]
GO:0010243	response to organonitrogen compound	GO_BiologicalProcess-EBI-QuickGO-GOA_20.11.2017_00h00	1.58382e-05	0.00185307	3.53837e-06	7.07674e-06	[4]	Group04	5.13347	50	[ACTA1, AHSG, ALAD, APEX1, ATG7, ATP1A3, ATP6V1A, ATP6V1B2, BAG6, CA2, CAMK2A, CAT, DNM2, EEF2, EFTUD2, EIF2B2, ERLIN2, GPI, GSN, HADHA, HDAC2, HSP90AB1, HSP90B1, HSPA5, NME2, NPPA, PRKAR2A, PSMB2, PSMC1, PSMC2, PSMC3, PSMC4, PSMC5, PSMC6, QDPR, RAB10, RAB8A, RANGAP1, RBBP4, SRSF4, SRSF5, SRSF6, STAT1, SULT1A3, TMED10, TRIM16, UGGT1, USP14, VCP, VDAC2]
GO:0009408	response to heat	GO_BiologicalProcess-EBI-QuickGO-GOA_20.11.2017_00h00	6.38399e-17	1.94712e-14	7.2275e-07	4.3365e-06	[3, 4]	Group05	17.8161	31	[CAMK2A, CAMK2B, CAMK2D, CAMK2G, EIF2B2, HDAC2, HSP90AA1, HSP90AB1, HSPA1A, HSPA1L, HSPA6, HSPA8, NUP107, NUP133, NUP155, NUP160, NUP205, NUP210, NUP37, NUP43, NUP54, NUP58, NUP62, NUP88, NUP93, NUP98, PDCD6, RPA2, THBS1, TPR, YWHAE]
GO:0043412	macromolecule modification	GO_BiologicalProcess-EBI-QuickGO-GOA_20.11.2017_00h00	1.90407e-06	0.000268473	7.2275e-07	4.3365e-06	[4]	Group05	3.75472	169	[AARS, ACTB, ADH5, AHSG, APEX1, ARF4, ATG7, BAG6, C4A, CALM1, CAMK2A, CAMK2B, CAMK2D, CAMK2G, CAND1, CBX3, CNOT9, COPS3, COPS4, COPS5, COPS8, DDB1, DDOST, DPH5, EEF1A1, EEF2, EIF3F, EIF5A, ERLIN2, ETFA, F13A1, F5, FBLN1, FGB, FLOT1, FN1, GAPDH, GARS, GPI, GPX1, H2AFY2, HCFC1, HDAC2, HIST1H1D, HIST1H1E, HIST1H2BJ, HIST1H2BL, HIST1H2BM, HSP90AA1, HSP90AB1, HSP90B1, HSPA1A, HSPA5, HSPA8, HUWE1, ITIH…
GO:0006464	cellular protein modification process	GO_BiologicalProcess-EBI-QuickGO-GOA_20.11.2017_00h00	2.05908e-07	3.31511e-05	7.2275e-07	4.3365e-06	[5, 6]	Group05	3.89794	165	[ACTB, ADH5, AHSG, ARF4, ATG7, BAG6, C4A, CALM1, CAMK2A, CAMK2B, CAMK2D, CAMK2G, CAND1, CNOT9, COPS3, COPS4, COPS5, COPS8, DDB1, DDOST, DPH5, EEF1A1, EEF2, EIF3F, EIF5A, ERLIN2, ETFA, F13A1, F5, FBLN1, FGB, FLOT1, FN1, GAPDH, GARS, GPI, GPX1, HCFC1, HDAC2, HIST1H1D, HIST1H1E, HIST1H2BJ, HIST1H2BL, HIST1H2BM, HSP90AA1, HSP90AB1, HSP90B1, HSPA1A, HSPA5, HSPA8, HUWE1, ITIH2, LGALS9, LMNB2, LRRC15, M…
GO:0018193	peptidyl-amino acid modification	GO_BiologicalProcess-EBI-QuickGO-GOA_20.11.2017_00h00	6.21602e-05	0.00665114	7.2275e-07	4.3365e-06	[6, 7]	Group05	4.58365	60	[ADH5, BAG6, CALM1, CAMK2A, CAMK2B, CAMK2D, CAMK2G, CNOT9, DDOST, DPH5, EEF2, EIF5A, ERLIN2, GAPDH, GPI, HCFC1, HDAC2, HIST1H1D, HIST1H1E, HSP90AA1, MVP, NME2, NUP107, NUP133, NUP155, NUP160, NUP205, NUP210, NUP37, NUP43, NUP54, NUP58, NUP62, NUP88, NUP93, NUP98, P4HB, PFN2, PPIA, PPIB, PPIF, PPP2R1A, PRDX3, PSMD2, PTPA, RACK1, RANGAP1, RPN1, RUVBL1, RUVBL2, SETD3, STK38, TGM2, TPR, TRIM16, UGGT1…
GO:0006996	organelle organization	GO_BiologicalProcess-EBI-QuickGO-GOA_20.11.2017_00h00	9.93998e-17	2.97205e-14	5.03321e-15	7.04649e-14	[3]	Group06	4.7857	182	[ACAA2, ACTA1, ACTB, ACTC1, ACTG1, ADD1, ADD2, ANK1, APEX1, ARF1, ATG7, ATP5A1, ATP5B, ATP5F1, ATP5H, ATP5J, ATP6V1A, ATP6V1B2, BAG6, BANF1, C1QBP, CALR, CAMK2A, CAMK2D, CAP1, CBX3, CCDC6, CCT2, CCT3, CCT4, CCT5, CCT6A, CCT7, CCT8, CLTC, COPS3, COPS4, COPS5, COPS8, DDB1, DNM1, DNM2, EHD1, EMD, EPB41, F5, GAPDH, GPX1, GSN, H2AFX, H2AFY2, H2AFZ, H3F3A, HCFC1, HDAC2, HIST1H1D, HIST1H1E, HIST1H2AC, H…
GO:0006325	chromatin organization	GO_BiologicalProcess-EBI-QuickGO-GOA_20.11.2017_00h00	0.000228053	0.0216651	5.03321e-15	7.04649e-14	[3, 5]	Group06	5.08475	39	[ACTB, BAG6, CAMK2D, CBX3, DDB1, H2AFX, H2AFY2, H2AFZ, H3F3A, HCFC1, HDAC2, HIST1H1D, HIST1H1E, HIST1H2AC, HIST1H2AJ, HIST1H2BJ, HIST1H2BL, HIST1H2BM, HIST1H3A, HIST1H4A, HIST2H2AB, HIST2H2AC, HIST2H2BE, HIST2H2BF, HMGB2, HNRNPC, HP1BP3, HUWE1, NUP133, RAG1, RBBP4, RUVBL1, RUVBL2, SETD3, SFPQ, SUPT16H, TPR, TRIM16, VRK1]
GO:0051276	chromosome organization	GO_BiologicalProcess-EBI-QuickGO-GOA_20.11.2017_00h00	8.33964e-12	1.768e-09	5.03321e-15	7.04649e-14	[4]	Group06	6.21931	76	[ACTB, APEX1, BAG6, CAMK2D, CBX3, CCT2, CCT3, CCT4, CCT5, CCT6A, CCT7, CCT8, COPS3, COPS4, COPS5, COPS8, DDB1, H2AFX, H2AFY2, H2AFZ, H3F3A, HCFC1, HDAC2, HIST1H1D, HIST1H1E, HIST1H2AC, HIST1H2AJ, HIST1H2BJ, HIST1H2BL, HIST1H2BM, HIST1H3A, HIST1H4A, HIST2H2AB, HIST2H2AC, HIST2H2BE, HIST2H2BF, HMGB2, HNRNPA1, HNRNPA2B1, HNRNPC, HP1BP3, HSP90AA1, HSP90AB1, HUWE1, KPNB1, LMNA, MCM4, NUP107, NUP133, N…
GO:0006259	DNA metabolic process	GO_BiologicalProcess-EBI-QuickGO-GOA_20.11.2017_00h00	7.96975e-07	0.000118749	5.03321e-15	7.04649e-14	[4, 5, 6]	Group06	5.45278	56	[APEX1, ATG7, BANF1, CALR, CCT2, CCT3, CCT4, CCT5, CCT6A, CCT7, CCT8, COPS3, COPS4, COPS5, COPS8, DDB1, DDX39B, H2AFX, HIST1H4A, HMGB2, HNRNPA1, HNRNPA2B1, HNRNPC, HSP90AA1, HSP90AB1, HSPD1, HUWE1, KPNB1, LMNA, MCM4, NONO, NUP98, PDS5B, POLR2C, POLR2E, PPIA, PPP2R1A, PRPF19, PURA, RAG1, RAN, RBBP4, RPA2, RPS3, RUVBL1, RUVBL2, SFPQ, SSRP1, STOML2, SUPT16H, TCP1, TFRC, UBB, UBC, UCHL5, VCP]
GO:0051049	regulation of transport	GO_BiologicalProcess-EBI-QuickGO-GOA_20.11.2017_00h00	3.22992e-06	0.000429579	1.63462e-06	8.17311e-06	[3, 4]	Group07	4.43548	88	[ACAA2, AHSG, ANXA4, APEX1, ARF1, ATP1A1, ATP1A3, ATP1B1, C4A, CA2, CALM1, CALR, CAMK2A, CAMK2B, CAMK2D, CAMK2G, CHP2, CLIC2, DNM1, DNM2, EHD1, EMD, FBLN1, FGB, FLOT1, FN1, GAPDH, GPI, GSTO1, HADHA, HK1, HNRNPC, HNRNPK, HSP90AB1, HSPA1A, HSPA1L, HSPA8, HUWE1, IDH2, LGALS3, LGALS9, NAPA, NPPA, NSF, NUP54, NUP58, NUP62, NUP93, PFN2, PLAA, PPIA, PPIF, PPP1CC, PRDX1, PSMD8, PSMD9, PYCARD, RAB10, RAB1…
GO:0051050	positive regulation of transport	GO_BiologicalProcess-EBI-QuickGO-GOA_20.11.2017_00h00	3.20115e-05	0.00358529	1.63462e-06	8.17311e-06	[2, 3, 4, 5]	Group07	4.94297	52	[AHSG, APEX1, ARF1, ATP1B1, C4A, CA2, CALM1, CALR, CAMK2A, CHP2, DNM1, DNM2, EHD1, EMD, FGB, FLOT1, GAPDH, GPI, GSTO1, HK1, HNRNPC, HNRNPK, HSP90AB1, HSPA1L, HUWE1, LGALS3, LGALS9, NPPA, NUP93, PLAA, PPIA, PSMD8, PSMD9, PYCARD, RAB21, RAB5A, RAB7A, RAB8B, RACK1, RUVBL1, SPTBN1, STOM, TARDBP, TPR, TRIM16, U2AF1, VPS35, VTN, YWHAB, YWHAE, YWHAH, YWHAZ]
GO:0060627	regulation of vesicle-mediated transport	GO_BiologicalProcess-EBI-QuickGO-GOA_20.11.2017_00h00	2.91002e-06	0.000395763	1.63462e-06	8.17311e-06	[3, 4, 5]	Group07	6.72098	33	[AHSG, APEX1, ARF1, C4A, CALR, DNM1, DNM2, EHD1, FGB, FLOT1, HNRNPC, HNRNPK, LGALS3, LGALS9, NAPA, NSF, PFN2, PLAA, PYCARD, RAB10, RAB11A, RAB11B, RAB14, RAB21, RAB33B, RAB5A, RAB5C, RAB7A, RAB8A, RAB8B, RACK1, RALB, VTN]
GO:0098657	import into cell	GO_BiologicalProcess-EBI-QuickGO-GOA_20.11.2017_00h00	0.000268369	0.0249583	1.63462e-06	8.17311e-06	[4]	Group07	4.91607	41	[ACTB, ACTG1, AHSG, ANXA11, ARF1, ATP1A1, ATP1A3, ATP1B1, C4A, CALR, CANX, CAP1, CLTC, DNM1, DNM2, EHD1, FLOT1, GSN, HBA1, HBB, HNRNPC, HNRNPK, HSP90AA1, HSP90AB1, HSP90B1, LGALS3, LGALS3BP, MYH9, PYCARD, RAB14, RAB1A, RAB21, RAB5A, RAB5C, RAB7A, RACK1, RPSA, TFRC, TGM2, THBS1, VTN]
GO:0006897	endocytosis	GO_BiologicalProcess-EBI-QuickGO-GOA_20.11.2017_00h00	0.000371714	0.0330826	1.63462e-06	8.17311e-06	[5]	Group07	4.95437	38	[ACTB, ACTG1, AHSG, ANXA11, ARF1, C4A, CALR, CANX, CAP1, CLTC, DNM1, DNM2, EHD1, FLOT1, GSN, HBA1, HBB, HNRNPC, HNRNPK, HSP90AA1, HSP90AB1, HSP90B1, LGALS3, LGALS3BP, MYH9, PYCARD, RAB14, RAB1A, RAB21, RAB5A, RAB5C, RAB7A, RACK1, RPSA, TFRC, TGM2, THBS1, VTN]
GO:0009266	response to temperature stimulus	GO_BiologicalProcess-EBI-QuickGO-GOA_20.11.2017_00h00	2.71341e-14	6.64786e-12	4.06135e-19	6.49817e-18	[3]	Group08	13.5246	33	[ATP2B1, CAMK2A, CAMK2B, CAMK2D, CAMK2G, EIF2B2, HDAC2, HSP90AA1, HSP90AB1, HSPA1A, HSPA1L, HSPA6, HSPA8, HSPD1, NUP107, NUP133, NUP155, NUP160, NUP205, NUP210, NUP37, NUP43, NUP54, NUP58, NUP62, NUP88, NUP93, NUP98, PDCD6, RPA2, THBS1, TPR, YWHAE]
GO:0033554	cellular response to stress	GO_BiologicalProcess-EBI-QuickGO-GOA_20.11.2017_00h00	1.64203e-23	6.19047e-21	4.06135e-19	6.49817e-18	[3]	Group08	6.68016	132	[ACAA2, ADD1, APEX1, ASNA1, ASS1, ATG7, BAG6, CA2, CALR, CAMK2A, CAMK2B, CAMK2D, CAMK2G, CAT, CNOT9, COPS3, COPS4, COPS5, COPS8, DDB1, DDX39A, DDX39B, DNM2, EEF2, ENO1, ERLIN2, FLOT1, GPX1, GPX2, GSTM3, H2AFX, HDAC2, HIST1H4A, HMGB2, HNRNPA1, HNRNPK, HP1BP3, HSP90AA1, HSP90AB1, HSP90B1, HSPA1A, HSPA1L, HSPA5, HSPA6, HSPA8, HUWE1, LGALS9, LMNA, LMNB2, NME2, NONO, NUP107, NUP133, NUP155, NUP160, NU…
GO:0009408	response to heat	GO_BiologicalProcess-EBI-QuickGO-GOA_20.11.2017_00h00	6.38399e-17	1.94712e-14	4.06135e-19	6.49817e-18	[3, 4]	Group08	17.8161	31	[CAMK2A, CAMK2B, CAMK2D, CAMK2G, EIF2B2, HDAC2, HSP90AA1, HSP90AB1, HSPA1A, HSPA1L, HSPA6, HSPA8, NUP107, NUP133, NUP155, NUP160, NUP205, NUP210, NUP37, NUP43, NUP54, NUP58, NUP62, NUP88, NUP93, NUP98, PDCD6, RPA2, THBS1, TPR, YWHAE]
GO:0080134	regulation of response to stress	GO_BiologicalProcess-EBI-QuickGO-GOA_20.11.2017_00h00	1.118e-15	3.05215e-13	4.06135e-19	6.49817e-18	[3, 4]	Group08	6.37319	97	[A2M, AHSG, ATG7, BAG6, C1QBP, C4A, CAMK2A, CAMK2B, CAMK2D, CAMK2G, COPS5, CPNE1, DDX39B, ENO1, ERAP1, FGB, FLOT1, GPX1, H2AFX, HMGB2, HNRNPC, HNRNPK, HSP90AA1, HSP90AB1, HSP90B1, HSPA1A, HSPA1L, HSPA5, HSPA8, HSPD1, LGALS9, LMNA, NONO, NUP107, NUP133, NUP155, NUP160, NUP205, NUP210, NUP37, NUP43, NUP54, NUP58, NUP62, NUP88, NUP93, NUP98, P4HB, PRDX1, PSMA1, PSMA2, PSMA3, PSMA5, PSMA6, PSMA8, PSM…
GO:0080135	regulation of cellular response to stress	GO_BiologicalProcess-EBI-QuickGO-GOA_20.11.2017_00h00	6.58858e-08	1.10688e-05	4.06135e-19	6.49817e-18	[3, 4, 5]	Group08	6.58683	44	[ATG7, BAG6, CAMK2A, CAMK2B, CAMK2D, CAMK2G, COPS5, DDX39B, ENO1, GPX1, H2AFX, HNRNPK, HSP90AA1, HSP90AB1, HSPA1A, HSPA1L, HSPA5, HSPA8, NONO, NUP107, NUP133, NUP155, NUP160, NUP205, NUP210, NUP37, NUP43, NUP54, NUP58, NUP62, NUP88, NUP93, NUP98, P4HB, PRDX1, PYCARD, RACK1, RPA2, RPS3, RSL1D1, SFPQ, TPR, USP14, YWHAE]
GO:0044087	regulation of cellular component biogenesis	GO_BiologicalProcess-EBI-QuickGO-GOA_20.11.2017_00h00	0.000317801	0.0286021	1.71669e-11	1.88836e-10	[2, 3]	Group09	4.77248	43	[ADD1, ADD2, APEX1, ARF1, CAND1, DDB1, DNM2, FLOT1, GSN, H3F3A, HCFC1, HSP90AA1, HSPA1A, HSPA8, NAPA, NUP62, PFN2, PRKCSH, PSMC1, PSMC2, PSMC3, PSMC4, PSMC5, PSMC6, PYCARD, RAB1B, RAB33B, RAB5A, RAB7A, RACK1, RALB, RPA2, RPS3, SPTAN1, SPTB, SPTBN1, THBS1, TMOD4, TPR, TWF1, VCP, VDAC2, VPS35]
GO:0051128	regulation of cellular component organization	GO_BiologicalProcess-EBI-QuickGO-GOA_20.11.2017_00h00	6.24044e-08	1.06088e-05	1.71669e-11	1.88836e-10	[3, 4]	Group09	4.4898	110	[ACAA2, ADD1, ADD2, AHSG, ANK1, APEX1, ARF1, ATG7, C1QBP, C4A, CALR, CAMK2B, CAMK2D, CAND1, CCT2, CCT3, CCT4, CCT5, CCT6A, CCT7, CCT8, CLTC, DDB1, DDX39B, DNM2, EHD1, EIF5A, ENO1, EPB41, FBLN1, FGB, FLOT1, FN1, GPX1, GSN, H3F3A, HCFC1, HDAC2, HNRNPA1, HNRNPA2B1, HNRNPC, HNRNPK, HSP90AA1, HSPA1A, HSPA1L, HSPA5, HSPA8, HUWE1, LGALS3, LMNA, MYH10, MYH9, MYL12B, NAPA, NME2, NPPA, NUP62, PFN2, PLAA, P…
GO:0071822	protein complex subunit organization	GO_BiologicalProcess-EBI-QuickGO-GOA_20.11.2017_00h00	5.38013e-15	1.40959e-12	1.71669e-11	1.88836e-10	[4]	Group09	5.98733	104	[ACAT1, ADD1, ADD2, ALAD, ARF1, CALR, CAMK2D, CAMK2G, CAND1, CAT, CCT2, CCT3, CCT8, CLPP, CLTC, COPS8, DARS, DDB1, DNM1, DNM2, EHD1, EIF5A, EPB41, F5, FARSB, FGB, FLOT1, FN1, GARS, GSN, HBA1, HBB, HBE1, HCFC1, HIST1H3A, HIST1H4A, HSP90AA1, HSP90AB1, HSPA1A, HSPA4, HSPA8, HSPD1, IMPDH2, KPNA3, MX1, NAPA, NAPB, NME2, NSF, NUDT21, NUP107, NUP133, NUP205, NUP54, NUP58, NUP62, NUP93, NUP98, PDCD6, PFN…
GO:0006461	protein complex assembly	GO_BiologicalProcess-EBI-QuickGO-GOA_20.11.2017_00h00	2.38249e-16	6.90923e-14	1.71669e-11	1.88836e-10	[4, 5]	Group09	6.5232	97	[ACAT1, ADD1, ADD2, ALAD, ARF1, CALR, CAMK2D, CAMK2G, CAND1, CAT, CCT2, CCT3, CCT8, CLPP, CLTC, COPS8, DARS, DDB1, DNM1, DNM2, EHD1, EPB41, F5, FARSB, FGB, FLOT1, FN1, GARS, GSN, HBA1, HBB, HBE1, HCFC1, HIST1H3A, HIST1H4A, HSP90AA1, HSP90AB1, HSPA1A, HSPA4, HSPA8, HSPD1, IMPDH2, KPNA3, MX1, NAPA, NME2, NSF, NUDT21, NUP107, NUP205, NUP54, NUP58, NUP62, NUP93, NUP98, PDCD6, PFN2, PPP2R1A, PSMC1, PS…
GO:0033043	regulation of organelle organization	GO_BiologicalProcess-EBI-QuickGO-GOA_20.11.2017_00h00	3.55922e-05	0.00384396	1.71669e-11	1.88836e-10	[4, 5]	Group09	4.6729	60	[ACAA2, ADD1, ADD2, ANK1, APEX1, ARF1, ATG7, CALR, CAMK2D, CCT2, CCT3, CCT4, CCT5, CCT6A, CCT7, CCT8, CLTC, DNM2, GPX1, GSN, H3F3A, HNRNPA1, HNRNPA2B1, HNRNPC, HSPA1A, HSPA1L, HUWE1, LMNA, NUP62, PFN2, PPIF, PSMD8, PYCARD, RAB1B, RAB33B, RAB5A, RAB7A, RALB, RPS3, RUVBL1, RUVBL2, SFPQ, SPTAN1, SPTB, SPTBN1, SQSTM1, STOML2, TCP1, TMED9, TMOD4, TPR, TWF1, U2AF1, UBQLN4, VDAC1, VPS35, YWHAB, YWHAE, Y…
GO:0043254	regulation of protein complex assembly	GO_BiologicalProcess-EBI-QuickGO-GOA_20.11.2017_00h00	6.18053e-07	9.27079e-05	1.71669e-11	1.88836e-10	[3, 4, 5, 6]	Group09	7.32861	31	[ADD1, ADD2, ARF1, CAND1, DDB1, GSN, HCFC1, HSP90AA1, HSPA1A, HSPA8, NAPA, PFN2, PSMC1, PSMC2, PSMC3, PSMC4, PSMC5, PSMC6, PYCARD, RACK1, RALB, RPA2, RPS3, SPTAN1, SPTB, SPTBN1, TMOD4, TWF1, VCP, VDAC2, VPS35]
GO:0006403	RNA localization	GO_BiologicalProcess-EBI-QuickGO-GOA_20.11.2017_00h00	2.08454e-26	8.12971e-24	1.5404e-19	2.61868e-18	[3]	Group10	19.0283	47	[CCT2, CCT3, CCT4, CCT5, CCT6A, CCT7, CCT8, CPSF2, DDX19B, DDX39A, DDX39B, EIF4A3, EIF5A, FLOT1, HNRNPA1, HNRNPA2B1, HNRNPA3, MVP, NUP107, NUP133, NUP155, NUP160, NUP205, NUP210, NUP37, NUP43, NUP54, NUP58, NUP62, NUP88, NUP93, NUP98, QKI, RAN, RPSA, RUVBL1, RUVBL2, SRSF1, SRSF10, SRSF11, SRSF4, SRSF5, SRSF6, TCP1, TPR, U2AF1, XPO7]
GO:1903829	positive regulation of cellular protein localization	GO_BiologicalProcess-EBI-QuickGO-GOA_20.11.2017_00h00	3.1122e-06	0.000417035	1.5404e-19	2.61868e-18	[2, 3, 4, 5, 6]	Group10	6.91244	30	[CCT2, CCT3, CCT4, CCT5, CCT6A, CCT7, CCT8, CHP2, EMD, EPB41, HSP90AB1, HSPA1L, HUWE1, LGALS9, NUP62, NUP93, PSMD8, RAB11A, RACK1, RUVBL1, SPTBN1, SQSTM1, STOM, TCP1, TPR, U2AF1, YWHAB, YWHAE, YWHAH, YWHAZ]
GO:0051169	nuclear transport	GO_BiologicalProcess-EBI-QuickGO-GOA_20.11.2017_00h00	2.10337e-15	5.61601e-13	1.5404e-19	2.61868e-18	[4, 5]	Group10	9.92064	50	[BANF1, CALR, CHP2, CPSF2, CSE1L, DDX19B, DDX39A, DDX39B, EIF4A3, EIF5A, EMD, HNRNPA1, HNRNPA2B1, HSP90AB1, KPNA3, KPNB1, LGALS9, LMNA, NUP107, NUP133, NUP155, NUP160, NUP205, NUP210, NUP37, NUP43, NUP54, NUP58, NUP62, NUP88, NUP93, NUP98, PDIA3, PPP1CC, PRDX1, RAN, RANGAP1, RPSA, SPTBN1, SRSF1, SRSF10, SRSF11, SRSF4, SRSF5, SRSF6, TNPO2, TPR, U2AF1, XPO7, YWHAE]
GO:1903827	regulation of cellular protein localization	GO_BiologicalProcess-EBI-QuickGO-GOA_20.11.2017_00h00	9.42748e-07	0.000136698	1.5404e-19	2.61868e-18	[4, 5]	Group10	6.22155	41	[CCT2, CCT3, CCT4, CCT5, CCT6A, CCT7, CCT8, CHP2, CLTC, EMD, EPB41, GSN, HSP90AB1, HSPA1L, HUWE1, LGALS9, LMNA, LRRC15, NUP54, NUP58, NUP62, NUP93, PRDX1, PSMD8, RAB11A, RAB11B, RACK1, RALB, RANGAP1, RUVBL1, SPTBN1, SQSTM1, STOM, TCP1, TPR, U2AF1, VPS35, YWHAB, YWHAE, YWHAH, YWHAZ]
GO:0033365	protein localization to organelle	GO_BiologicalProcess-EBI-QuickGO-GOA_20.11.2017_00h00	6.43384e-11	1.3318e-08	1.5404e-19	2.61868e-18	[5]	Group10	6.5	65	[BAG6, CALR, CCT2, CCT3, CCT4, CCT5, CCT6A, CCT7, CCT8, CHP2, CSE1L, EHD1, EMD, H2AFY2, HK1, HSP90AA1, HSP90AB1, HSPA1L, HSPA4, HSPA5, HSPA8, HSPD1, HUWE1, KPNA3, KPNB1, LGALS9, LMNA, NUP107, NUP133, NUP155, NUP54, NUP58, NUP62, NUP88, NUP93, NUP98, PDIA3, PRDX1, PSMD8, RAB10, RAB11A, RAB33B, RAB7A, RAB8B, RAN, RPA2, RPS18, RPS25, RPS3, RPSA, RUVBL1, RUVBL2, SPCS3, SPTBN1, TCP1, TIMM44, TNPO2, TP…
GO:0072594	establishment of protein localization to organelle	GO_BiologicalProcess-EBI-QuickGO-GOA_20.11.2017_00h00	3.68108e-14	8.94503e-12	1.5404e-19	2.61868e-18	[4, 5, 6]	Group10	8.26211	58	[CCT2, CCT4, CCT5, CCT6A, CCT7, CCT8, CHP2, CSE1L, EMD, H2AFY2, HK1, HSP90AA1, HSP90AB1, HSPA1L, HSPA4, HSPA8, HSPD1, HUWE1, KPNA3, KPNB1, LGALS9, LMNA, NUP107, NUP133, NUP155, NUP54, NUP58, NUP62, NUP88, NUP93, NUP98, PDIA3, PRDX1, PSMD8, RAB10, RAB11A, RAB33B, RAB7A, RAB8B, RAN, RPS18, RPS25, RPS3, RPSA, RUVBL1, RUVBL2, SPCS3, SPTBN1, TCP1, TIMM44, TNPO2, TPR, U2AF1, UQCRC2, YWHAB, YWHAE, YWHAH…
GO:0034504	protein localization to nucleus	GO_BiologicalProcess-EBI-QuickGO-GOA_20.11.2017_00h00	6.58531e-08	1.11292e-05	1.5404e-19	2.61868e-18	[6]	Group10	7.94045	32	[CALR, CCT2, CCT3, CCT4, CCT5, CCT6A, CCT7, CCT8, CHP2, CSE1L, EMD, HSP90AB1, KPNA3, KPNB1, LGALS9, LMNA, NUP107, NUP133, NUP155, NUP54, NUP58, NUP62, NUP88, NUP93, NUP98, PDIA3, PRDX1, RAN, SPTBN1, TCP1, TNPO2, TPR]
GO:0009266	response to temperature stimulus	GO_BiologicalProcess-EBI-QuickGO-GOA_20.11.2017_00h00	2.71341e-14	6.64786e-12	3.24477e-31	7.13849e-30	[3]	Group11	13.5246	33	[ATP2B1, CAMK2A, CAMK2B, CAMK2D, CAMK2G, EIF2B2, HDAC2, HSP90AA1, HSP90AB1, HSPA1A, HSPA1L, HSPA6, HSPA8, HSPD1, NUP107, NUP133, NUP155, NUP160, NUP205, NUP210, NUP37, NUP43, NUP54, NUP58, NUP62, NUP88, NUP93, NUP98, PDCD6, RPA2, THBS1, TPR, YWHAE]
GO:0044403	symbiosis, encompassing mutualism through parasitism	GO_BiologicalProcess-EBI-QuickGO-GOA_20.11.2017_00h00	3.21891e-22	1.19422e-19	3.24477e-31	7.13849e-30	[3]	Group11	9.10112	81	[AP1B1, ARF1, ATG7, BANF1, C1QBP, COPB1, DDB1, DDX39B, EIF3F, EIF3L, EIF4A1, FBLN1, FN1, GAPDH, GPX1, GSN, H2AFX, HCFC1, HNRNPA1, HNRNPK, HSP90AB1, HSPA1A, HSPA8, HSPD1, KPNA3, KPNB1, LGALS9, LRRC15, MOG, MX1, NUP107, NUP133, NUP155, NUP160, NUP205, NUP210, NUP37, NUP43, NUP54, NUP58, NUP62, NUP88, NUP93, NUP98, P4HB, PABPC1, POLR2C, POLR2E, PPIA, PPIB, PSMA3, PSMB1, PSMB2, PSMB3, PSMB4, PSMB6, P…
GO:0009408	response to heat	GO_BiologicalProcess-EBI-QuickGO-GOA_20.11.2017_00h00	6.38399e-17	1.94712e-14	3.24477e-31	7.13849e-30	[3, 4]	Group11	17.8161	31	[CAMK2A, CAMK2B, CAMK2D, CAMK2G, EIF2B2, HDAC2, HSP90AA1, HSP90AB1, HSPA1A, HSPA1L, HSPA6, HSPA8, NUP107, NUP133, NUP155, NUP160, NUP205, NUP210, NUP37, NUP43, NUP54, NUP58, NUP62, NUP88, NUP93, NUP98, PDCD6, RPA2, THBS1, TPR, YWHAE]
GO:0016032	viral process	GO_BiologicalProcess-EBI-QuickGO-GOA_20.11.2017_00h00	1.06427e-20	3.77816e-18	3.24477e-31	7.13849e-30	[4]	Group11	9.14634	75	[AP1B1, ARF1, ATG7, BANF1, C1QBP, COPB1, DDB1, EIF3F, EIF3L, EIF4A1, FBLN1, GSN, H2AFX, HCFC1, HNRNPA1, HNRNPK, HSP90AB1, HSPA1A, HSPA8, HSPD1, KPNA3, KPNB1, LGALS9, LRRC15, MOG, MX1, NUP107, NUP133, NUP155, NUP160, NUP205, NUP210, NUP37, NUP43, NUP54, NUP58, NUP62, NUP88, NUP93, NUP98, P4HB, PABPC1, POLR2C, POLR2E, PPIA, PPIB, PSMA3, PSMB1, PSMB2, PSMB3, PSMB4, PSMB6, PSMC2, PSMC3, RAB1A, RAB1B,…
GO:0051169	nuclear transport	GO_BiologicalProcess-EBI-QuickGO-GOA_20.11.2017_00h00	2.10337e-15	5.61601e-13	3.24477e-31	7.13849e-30	[4, 5]	Group11	9.92064	50	[BANF1, CALR, CHP2, CPSF2, CSE1L, DDX19B, DDX39A, DDX39B, EIF4A3, EIF5A, EMD, HNRNPA1, HNRNPA2B1, HSP90AB1, KPNA3, KPNB1, LGALS9, LMNA, NUP107, NUP133, NUP155, NUP160, NUP205, NUP210, NUP37, NUP43, NUP54, NUP58, NUP62, NUP88, NUP93, NUP98, PDIA3, PPP1CC, PRDX1, RAN, RANGAP1, RPSA, SPTBN1, SRSF1, SRSF10, SRSF11, SRSF4, SRSF5, SRSF6, TNPO2, TPR, U2AF1, XPO7, YWHAE]
GO:0016458	gene silencing	GO_BiologicalProcess-EBI-QuickGO-GOA_20.11.2017_00h00	2.40603e-14	5.94288e-12	3.24477e-31	7.13849e-30	[2, 5, 6, 7]	Group11	13.5802	33	[CNOT9, GARS, H2AFX, H2AFY2, H2AFZ, H3F3A, HDAC2, HIST1H2AC, HIST1H2AJ, HIST1H3A, HIST1H4A, HIST2H2AB, HIST2H2AC, HNRNPA2B1, NUP107, NUP133, NUP155, NUP160, NUP205, NUP210, NUP37, NUP43, NUP54, NUP58, NUP62, NUP88, NUP93, NUP98, PABPC1, POLR2C, POLR2E, RAN, TPR]
GO:0019058	viral life cycle	GO_BiologicalProcess-EBI-QuickGO-GOA_20.11.2017_00h00	2.67919e-17	8.33227e-15	3.24477e-31	7.13849e-30	[5]	Group11	13.0435	42	[BANF1, DDB1, GSN, HSP90AB1, HSPA1A, HSPA8, KPNA3, KPNB1, LGALS9, LRRC15, MOG, MX1, NUP107, NUP133, NUP155, NUP160, NUP205, NUP210, NUP37, NUP43, NUP54, NUP58, NUP62, NUP88, NUP93, NUP98, P4HB, PABPC1, PPIA, PPIB, RAB1A, RAB1B, RAB5A, RAB7A, RAN, RPSA, STOM, TFRC, TPR, UBB, UBC, VCP]
GO:0006405	RNA export from nucleus	GO_BiologicalProcess-EBI-QuickGO-GOA_20.11.2017_00h00	2.34029e-20	8.26124e-18	3.24477e-31	7.13849e-30	[5, 6, 7, 8]	Group11	22.069	32	[CPSF2, DDX19B, DDX39A, DDX39B, EIF4A3, EIF5A, HNRNPA1, HNRNPA2B1, NUP107, NUP133, NUP155, NUP160, NUP205, NUP210, NUP37, NUP43, NUP54, NUP58, NUP62, NUP88, NUP93, NUP98, RAN, RPSA, SRSF1, SRSF10, SRSF11, SRSF4, SRSF5, SRSF6, TPR, U2AF1]
GO:0006810	transport	GO_BiologicalProcess-EBI-QuickGO-GOA_20.11.2017_00h00	6.00482e-34	2.40193e-31	1.78636e-31	4.10862e-30	[3]	Group12	5.10921	269	[A2M, ABCB10, ACAA2, ACO1, ACTB, ACTG1, ACTR1B, ADD1, ADD2, AHSG, ALAD, ANK1, ANXA11, ANXA4, AP1B1, APEX1, ARF1, ARF4, ASNA1, ATG7, ATP1A1, ATP1A3, ATP1B1, ATP2B1, ATP2B2, ATP5A1, ATP5B, ATP5F1, ATP5H, ATP5J, ATP6V1A, ATP6V1B2, BAG6, BANF1, BPNT1, C4A, CA2, CALM1, CALR, CAMK2A, CAMK2B, CAMK2D, CAMK2G, CAND1, CANX, CAP1, CAPN1, CAT, CCT2, CCT3, CCT4, CCT5, CCT7, CCT8, CHP2, CLIC2, CLTC, COPB1, COP…
GO:0008104	protein localization	GO_BiologicalProcess-EBI-QuickGO-GOA_20.11.2017_00h00	8.77915e-17	2.64252e-14	1.78636e-31	4.10862e-30	[3]	Group12	5.30112	147	[ANK1, ANXA4, AP1B1, APEX1, ARF1, ARF4, ATG7, ATP1B1, ATP6V1A, ATP6V1B2, BAG6, CALR, CAMK2G, CANX, CCT2, CCT3, CCT4, CCT5, CCT6A, CCT7, CCT8, CHP2, CLTC, COPB1, COPB2, CPSF2, CSE1L, DDX19B, DDX39A, DDX39B, DNM2, EHD1, EIF4A3, EIF5A, EMD, EPB41, FBLN1, FGB, FLOT1, FLOT2, FN1, GAPDH, GPI, GSN, GUK1, H2AFY2, HADHA, HK1, HNRNPA2B1, HSP90AA1, HSP90AB1, HSP90B1, HSPA1L, HSPA4, HSPA5, HSPA8, HSPD1, HUWE…
GO:0051649	establishment of localization in cell	GO_BiologicalProcess-EBI-QuickGO-GOA_20.11.2017_00h00	1.89532e-18	6.17874e-16	1.78636e-31	4.10862e-30	[3]	Group12	5.81093	134	[ABCB10, ACAA2, ANK1, AP1B1, APEX1, ARF1, ARF4, ATP1B1, ATP5A1, ATP5B, ATP5F1, ATP5H, ATP5J, BANF1, CALM1, CALR, CAMK2A, CAMK2D, CANX, CHP2, CLIC2, CLTC, COPB1, COPB2, CPSF2, CSE1L, DDX19B, DDX39A, DDX39B, DNM1, DNM2, EHD1, EIF4A3, EIF5A, EMD, F5, GSTO1, HNRNPA1, HNRNPA2B1, HSP90AA1, HSP90AB1, HSP90B1, HSPA1A, HSPA1L, HSPA4, HSPA8, HSPD1, HUWE1, KPNA3, KPNB1, LGALS9, LMNA, MYH9, NAPA, NAPB, NSF, …
GO:0045184	establishment of protein localization	GO_BiologicalProcess-EBI-QuickGO-GOA_20.11.2017_00h00	5.4536e-20	1.89785e-17	1.78636e-31	4.10862e-30	[3, 4]	Group12	6.08417	133	[ANXA4, AP1B1, APEX1, ARF1, ARF4, ATG7, ATP1B1, ATP6V1A, ATP6V1B2, BAG6, CALR, CAMK2G, CANX, CCT2, CCT4, CCT5, CCT6A, CCT7, CCT8, CHP2, CLTC, COPB1, COPB2, CPSF2, CSE1L, DDX19B, DDX39A, DDX39B, DNM2, EHD1, EIF4A3, EIF5A, EMD, FBLN1, FGB, FN1, GAPDH, GPI, GUK1, H2AFY2, HADHA, HK1, HNRNPA2B1, HSP90AA1, HSP90AB1, HSP90B1, HSPA1L, HSPA4, HSPA8, HSPD1, HUWE1, IDH2, KPNA3, KPNB1, LGALS9, LMNA, MVP, MYH…
GO:0046907	intracellular transport	GO_BiologicalProcess-EBI-QuickGO-GOA_20.11.2017_00h00	8.85001e-22	3.24795e-19	1.78636e-31	4.10862e-30	[3, 4]	Group12	6.47265	129	[ABCB10, ACAA2, ANK1, AP1B1, APEX1, ARF1, ARF4, ATP1B1, ATP5A1, ATP5B, ATP5F1, ATP5H, ATP5J, BANF1, CALR, CAMK2A, CANX, CHP2, CLTC, COPB1, COPB2, CPSF2, CSE1L, DDX19B, DDX39A, DDX39B, DNM1, DNM2, EHD1, EIF4A3, EIF5A, EMD, F5, HNRNPA1, HNRNPA2B1, HSP90AA1, HSP90AB1, HSP90B1, HSPA1A, HSPA1L, HSPA4, HSPA8, HSPD1, HUWE1, KPNA3, KPNB1, LGALS9, LMNA, NAPA, NAPB, NSF, NUP107, NUP133, NUP155, NUP160, NUP…
GO:0016192	vesicle-mediated transport	GO_BiologicalProcess-EBI-QuickGO-GOA_20.11.2017_00h00	8.4927e-19	2.81108e-16	1.78636e-31	4.10862e-30	[4]	Group12	6.08569	125	[A2M, ACTB, ACTG1, ACTR1B, AHSG, ALAD, ANK1, ANXA11, AP1B1, APEX1, ARF1, ARF4, ATG7, C4A, CALM1, CALR, CAND1, CANX, CAP1, CAPN1, CAT, CCT2, CCT8, CLTC, COPB1, COPB2, COPS5, CPNE1, CREG1, CTSD, DDOST, DNM1, DNM2, EEF1A1, EEF2, EHD1, F13A1, F5, FGB, FLOT1, FN1, GCA, GPI, GSN, HBA1, HBB, HNRNPC, HNRNPK, HRNR, HSP90AA1, HSP90AB1, HSP90B1, HSPA1A, HSPA6, HSPA8, HUWE1, IMPDH1, IMPDH2, ITIH3, KPNB1, LGA…
GO:0071702	organic substance transport	GO_BiologicalProcess-EBI-QuickGO-GOA_20.11.2017_00h00	5.66889e-13	1.29818e-10	1.78636e-31	4.10862e-30	[4]	Group12	4.88656	140	[ANXA4, AP1B1, APEX1, ARF1, ARF4, ATG7, ATP1B1, ATP6V1A, ATP6V1B2, CA2, CALR, CAMK2G, CANX, CHP2, CLIC2, CLTC, COPB1, COPB2, CPSF2, CSE1L, DDX19B, DDX39A, DDX39B, DNM2, EHD1, EIF4A3, EIF5A, EMD, ESYT1, FBLN1, FGB, FLOT1, FN1, GAPDH, GPI, GUK1, HADHA, HBA1, HBB, HK1, HNRNPA1, HNRNPA2B1, HNRNPA3, HNRNPK, HSP90AA1, HSP90AB1, HSP90B1, HSPA1L, HSPA4, HSPA8, HSPD1, HUWE1, IDH2, KPNA3, KPNB1, LGALS9, LM…
GO:0071705	nitrogen compound transport	GO_BiologicalProcess-EBI-QuickGO-GOA_20.11.2017_00h00	7.12718e-16	1.9671e-13	1.78636e-31	4.10862e-30	[4]	Group12	5.42857	133	[ANXA4, AP1B1, APEX1, ARF1, ARF4, ATG7, ATP1B1, ATP6V1A, ATP6V1B2, CA2, CALR, CAMK2G, CANX, CHP2, CLIC2, CLTC, COPB1, COPB2, CPSF2, CSE1L, DDX19B, DDX39A, DDX39B, DNM2, EHD1, EIF4A3, EIF5A, EMD, FBLN1, FGB, FLOT1, FN1, GAPDH, GPI, GUK1, HADHA, HBB, HK1, HNRNPA1, HNRNPA2B1, HNRNPA3, HSP90AA1, HSP90AB1, HSP90B1, HSPA1L, HSPA4, HSPA8, HSPD1, HUWE1, IDH2, KPNA3, KPNB1, LGALS9, LMNA, MVP, MYH9, NAPA, …
GO:0015031	protein transport	GO_BiologicalProcess-EBI-QuickGO-GOA_20.11.2017_00h00	1.13264e-17	3.60178e-15	1.78636e-31	4.10862e-30	[4, 5, 6, 7]	Group12	5.93301	124	[ANXA4, AP1B1, APEX1, ARF1, ARF4, ATG7, ATP1B1, ATP6V1A, ATP6V1B2, CALR, CAMK2G, CANX, CHP2, CLTC, COPB1, COPB2, CPSF2, CSE1L, DDX19B, DDX39A, DDX39B, DNM2, EHD1, EIF4A3, EIF5A, EMD, FBLN1, FGB, FN1, GAPDH, GPI, GUK1, HADHA, HK1, HNRNPA2B1, HSP90AA1, HSP90AB1, HSP90B1, HSPA1L, HSPA4, HSPA8, HSPD1, HUWE1, IDH2, KPNA3, KPNB1, LGALS9, LMNA, MVP, MYH9, NAPA, NAPB, NSF, NUP107, NUP133, NUP155, NUP160,…
GO:0015833	peptide transport	GO_BiologicalProcess-EBI-QuickGO-GOA_20.11.2017_00h00	6.36877e-18	2.04437e-15	1.78636e-31	4.10862e-30	[5, 6]	Group12	5.91549	126	[ANXA4, AP1B1, APEX1, ARF1, ARF4, ATG7, ATP1B1, ATP6V1A, ATP6V1B2, CA2, CALR, CAMK2G, CANX, CHP2, CLTC, COPB1, COPB2, CPSF2, CSE1L, DDX19B, DDX39A, DDX39B, DNM2, EHD1, EIF4A3, EIF5A, EMD, FBLN1, FGB, FN1, GAPDH, GPI, GUK1, HADHA, HK1, HNRNPA2B1, HSP90AA1, HSP90AB1, HSP90B1, HSPA1L, HSPA4, HSPA8, HSPD1, HUWE1, IDH2, KPNA3, KPNB1, LGALS9, LMNA, MVP, MYH9, NAPA, NAPB, NSF, NUP107, NUP133, NUP155, NU…
GO:0044249	cellular biosynthetic process	GO_BiologicalProcess-EBI-QuickGO-GOA_20.11.2017_00h00	1.75011e-10	3.57022e-08	1.14954e-12	1.4944e-11	[3]	Group13	3.76947	242	[AARS, ACAD8, ACADM, ACAT1, ACO1, ADK, AHCY, ALAD, ALDH7A1, ALDH9A1, ANXA4, APEX1, ARF1, ARF4, ASS1, ATG7, ATP1A1, ATP1A3, ATP5A1, ATP5B, ATP5F1, ATP5H, ATP5J, C1QBP, CALM1, CALR, CAMK2A, CAMK2D, CAND1, CAP1, CAT, CBR1, CBX3, CCT2, CCT3, CCT4, CCT5, CCT6A, CCT7, CCT8, CHP2, CLTC, CNOT9, COPS5, CPNE1, CPSF2, CREG1, DARS, DDOST, DDX39A, DDX39B, DLAT, DLD, DNM2, DPH5, EEF1A1, EEF1B2, EEF1D, EEF1G, E…
GO:1901576	organic substance biosynthetic process	GO_BiologicalProcess-EBI-QuickGO-GOA_20.11.2017_00h00	7.20163e-12	1.53395e-09	1.14954e-12	1.4944e-11	[3]	Group13	3.83142	250	[AARS, ACAA2, ACAD8, ACADM, ACAT1, ACO1, ADK, AHCY, ALAD, ALDH7A1, ALDH9A1, ANXA4, APEX1, ARF1, ARF4, ASS1, ATG7, ATP1A1, ATP1A3, ATP5A1, ATP5B, ATP5F1, ATP5H, ATP5J, C1QBP, CALM1, CALR, CAMK2A, CAMK2D, CAND1, CAP1, CAT, CBR1, CBX3, CCT2, CCT3, CCT4, CCT5, CCT6A, CCT7, CCT8, CHP2, CLTC, CNOT9, COPS5, CPNE1, CPSF2, CREG1, DARS, DDOST, DDX39A, DDX39B, DLAT, DLD, DNM2, DPH5, EEF1A1, EEF1B2, EEF1D, E…
GO:0043603	cellular amide metabolic process	GO_BiologicalProcess-EBI-QuickGO-GOA_20.11.2017_00h00	1.75777e-17	5.5194e-15	1.14954e-12	1.4944e-11	[4]	Group13	7.61994	81	[AARS, ACO1, APEX1, ASS1, C1QBP, CALR, CNOT9, COPS5, CPNE1, DARS, DDX39B, DLD, DPH5, EEF1A1, EEF1B2, EEF1D, EEF1G, EEF2, EIF2B2, EIF3C, EIF3E, EIF3F, EIF3I, EIF3L, EIF3M, EIF4A1, EIF4A3, EIF5, EIF5A, ERAP1, FARSB, GAPDH, GARS, GPX1, GSTK1, GSTM3, GSTO1, H3F3A, HIST1H3A, HIST1H4A, HNRNPA2B1, HSP90AA1, HSPA8, NARS, NCSTN, NUP107, NUP133, NUP155, NUP160, NUP205, NUP210, NUP37, NUP43, NUP54, NUP58, N…
GO:0044271	cellular nitrogen compound biosynthetic process	GO_BiologicalProcess-EBI-QuickGO-GOA_20.11.2017_00h00	3.18998e-13	7.40075e-11	1.14954e-12	1.4944e-11	[4]	Group13	4.16342	214	[AARS, ACAD8, ACADM, ACAT1, ACO1, ADK, ALAD, ALDH7A1, ALDH9A1, ANXA4, APEX1, ARF4, ASS1, ATP5A1, ATP5B, ATP5F1, ATP5H, ATP5J, C1QBP, CALM1, CALR, CAMK2A, CAMK2D, CAND1, CAP1, CAT, CBX3, CCT2, CCT3, CCT4, CCT5, CCT6A, CCT7, CCT8, CHP2, CNOT9, COPS5, CPNE1, CPSF2, CREG1, DARS, DDX39A, DDX39B, DNM2, DPH5, EEF1A1, EEF1B2, EEF1D, EEF1G, EEF2, EIF2B2, EIF3C, EIF3E, EIF3F, EIF3I, EIF3L, EIF3M, EIF4A1, E…
GO:1901566	organonitrogen compound biosynthetic process	GO_BiologicalProcess-EBI-QuickGO-GOA_20.11.2017_00h00	2.55627e-13	6.00723e-11	1.14954e-12	1.4944e-11	[4]	Group13	5.4741	112	[AARS, ACADM, ACAT1, ACO1, ADK, AHCY, ALAD, ALDH7A1, ALDH9A1, ARF4, ASS1, ATG7, ATP5A1, ATP5B, ATP5F1, ATP5H, ATP5J, C1QBP, CALM1, CALR, CAP1, CLTC, CNOT9, COPS5, DARS, DDOST, DDX39B, DPH5, EEF1A1, EEF1B2, EEF1D, EEF1G, EEF2, EIF2B2, EIF3C, EIF3E, EIF3F, EIF3I, EIF3L, EIF3M, EIF4A1, EIF4A3, EIF5, EIF5A, ENO1, FARSB, FECH, GAPDH, GARS, GSTK1, GSTM3, GSTO1, GUK1, H3F3A, HIST1H3A, HIST1H4A, HNRNPA2B…
GO:0006518	peptide metabolic process	GO_BiologicalProcess-EBI-QuickGO-GOA_20.11.2017_00h00	7.87648e-20	2.70951e-17	1.14954e-12	1.4944e-11	[4, 5]	Group13	8.66142	77	[AARS, ACO1, APEX1, C1QBP, CALR, CNOT9, COPS5, CPNE1, DARS, DDX39B, DPH5, EEF1A1, EEF1B2, EEF1D, EEF1G, EEF2, EIF2B2, EIF3C, EIF3E, EIF3F, EIF3I, EIF3L, EIF3M, EIF4A1, EIF4A3, EIF5, EIF5A, ERAP1, FARSB, GAPDH, GARS, GPX1, GSTK1, GSTM3, GSTO1, H3F3A, HIST1H3A, HIST1H4A, HNRNPA2B1, HSP90AA1, HSPA8, NARS, NCSTN, NUP107, NUP133, NUP155, NUP160, NUP205, NUP210, NUP37, NUP43, NUP54, NUP58, NUP62, NUP88…
GO:0034248	regulation of cellular amide metabolic process	GO_BiologicalProcess-EBI-QuickGO-GOA_20.11.2017_00h00	6.10921e-16	1.69836e-13	1.14954e-12	1.4944e-11	[4, 5]	Group13	10.596	48	[ACO1, APEX1, C1QBP, CALR, CNOT9, DDX39B, DPH5, EEF1A1, EEF2, EIF2B2, EIF3C, EIF3E, EIF4A3, EIF5, EIF5A, GAPDH, GARS, H3F3A, HIST1H3A, HIST1H4A, HNRNPA2B1, NUP107, NUP133, NUP155, NUP160, NUP205, NUP210, NUP37, NUP43, NUP54, NUP58, NUP62, NUP88, NUP93, NUP98, PABPC1, POLR2C, POLR2E, PPP1CA, PURA, QKI, RACK1, RAN, RBM4B, RPS3, THBS1, TMED10, TPR]
GO:0043604	amide biosynthetic process	GO_BiologicalProcess-EBI-QuickGO-GOA_20.11.2017_00h00	5.39337e-15	1.40767e-12	1.14954e-12	1.4944e-11	[5]	Group13	7.95594	65	[AARS, ACO1, ASS1, C1QBP, CALR, CNOT9, COPS5, DARS, DDX39B, DPH5, EEF1A1, EEF1B2, EEF1D, EEF1G, EEF2, EIF2B2, EIF3C, EIF3E, EIF3F, EIF3I, EIF3L, EIF3M, EIF4A1, EIF4A3, EIF5, EIF5A, FARSB, GAPDH, GARS, H3F3A, HIST1H3A, HIST1H4A, HNRNPA2B1, NARS, NUP107, NUP133, NUP155, NUP160, NUP205, NUP210, NUP37, NUP43, NUP54, NUP58, NUP62, NUP88, NUP93, NUP98, PABPC1, POLR2C, POLR2E, PPA1, PPP1CA, PURA, QKI, R…
GO:0006412	translation	GO_BiologicalProcess-EBI-QuickGO-GOA_20.11.2017_00h00	1.39189e-17	4.39838e-15	1.14954e-12	1.4944e-11	[5, 6, 7]	Group13	9.09091	64	[AARS, ACO1, C1QBP, CALR, CNOT9, COPS5, DARS, DDX39B, DPH5, EEF1A1, EEF1B2, EEF1D, EEF1G, EEF2, EIF2B2, EIF3C, EIF3E, EIF3F, EIF3I, EIF3L, EIF3M, EIF4A1, EIF4A3, EIF5, EIF5A, FARSB, GAPDH, GARS, H3F3A, HIST1H3A, HIST1H4A, HNRNPA2B1, NARS, NUP107, NUP133, NUP155, NUP160, NUP205, NUP210, NUP37, NUP43, NUP54, NUP58, NUP62, NUP88, NUP93, NUP98, PABPC1, POLR2C, POLR2E, PPA1, PPP1CA, PURA, QKI, RACK1, …
GO:0006417	regulation of translation	GO_BiologicalProcess-EBI-QuickGO-GOA_20.11.2017_00h00	1.29591e-15	3.52488e-13	1.14954e-12	1.4944e-11	[5, 6, 7, 8]	Group13	11.0024	45	[ACO1, C1QBP, CALR, CNOT9, DDX39B, DPH5, EEF2, EIF2B2, EIF3C, EIF3E, EIF4A3, EIF5, EIF5A, GAPDH, GARS, H3F3A, HIST1H3A, HIST1H4A, HNRNPA2B1, NUP107, NUP133, NUP155, NUP160, NUP205, NUP210, NUP37, NUP43, NUP54, NUP58, NUP62, NUP88, NUP93, NUP98, PABPC1, POLR2C, POLR2E, PPP1CA, PURA, QKI, RACK1, RAN, RBM4B, RPS3, THBS1, TPR]
GO:0044087	regulation of cellular component biogenesis	GO_BiologicalProcess-EBI-QuickGO-GOA_20.11.2017_00h00	0.000317801	0.0286021	6.2106e-16	9.3159e-15	[2, 3]	Group14	4.77248	43	[ADD1, ADD2, APEX1, ARF1, CAND1, DDB1, DNM2, FLOT1, GSN, H3F3A, HCFC1, HSP90AA1, HSPA1A, HSPA8, NAPA, NUP62, PFN2, PRKCSH, PSMC1, PSMC2, PSMC3, PSMC4, PSMC5, PSMC6, PYCARD, RAB1B, RAB33B, RAB5A, RAB7A, RACK1, RALB, RPA2, RPS3, SPTAN1, SPTB, SPTBN1, THBS1, TMOD4, TPR, TWF1, VCP, VDAC2, VPS35]
GO:0022607	cellular component assembly	GO_BiologicalProcess-EBI-QuickGO-GOA_20.11.2017_00h00	1.52571e-17	4.80598e-15	6.2106e-16	9.3159e-15	[3]	Group14	5.27578	154	[ACAT1, ACTA1, ACTB, ACTC1, ACTG1, ADD1, ADD2, ALAD, APEX1, ARF1, ATG7, BAG6, C1QBP, CALR, CAMK2D, CAMK2G, CAND1, CAT, CCT2, CCT3, CCT8, CLPP, CLTC, COPS8, DARS, DDB1, DDX39B, DNM1, DNM2, EHD1, EIF5, EPB41, F5, FARSB, FGB, FLOT1, FLOT2, FN1, GARS, GSN, H2AFX, H2AFY2, H3F3A, HBA1, HBB, HBE1, HCFC1, HIST1H1D, HIST1H1E, HIST1H2BJ, HIST1H2BL, HIST1H2BM, HIST1H3A, HIST1H4A, HIST2H2BE, HIST2H2BF, HMGB2…
GO:0043933	macromolecular complex subunit organization	GO_BiologicalProcess-EBI-QuickGO-GOA_20.11.2017_00h00	1.33332e-21	4.86662e-19	6.2106e-16	9.3159e-15	[3]	Group14	6.23853	136	[ACAT1, ADD1, ADD2, ALAD, ARF1, C1QBP, CALR, CAMK2D, CAMK2G, CAND1, CAT, CCT2, CCT3, CCT8, CLPP, CLTC, COPS8, DARS, DDB1, DDX39B, DNM1, DNM2, EHD1, EIF5, EIF5A, EPB41, F5, FARSB, FGB, FLOT1, FN1, GARS, GSN, H2AFX, H2AFY2, H3F3A, HBA1, HBB, HBE1, HCFC1, HIST1H1D, HIST1H1E, HIST1H2BJ, HIST1H2BL, HIST1H2BM, HIST1H3A, HIST1H4A, HIST2H2BE, HIST2H2BF, HMGB2, HNRNPC, HP1BP3, HSP90AA1, HSP90AB1, HSPA1A, …
GO:0051128	regulation of cellular component organization	GO_BiologicalProcess-EBI-QuickGO-GOA_20.11.2017_00h00	6.24044e-08	1.06088e-05	6.2106e-16	9.3159e-15	[3, 4]	Group14	4.4898	110	[ACAA2, ADD1, ADD2, AHSG, ANK1, APEX1, ARF1, ATG7, C1QBP, C4A, CALR, CAMK2B, CAMK2D, CAND1, CCT2, CCT3, CCT4, CCT5, CCT6A, CCT7, CCT8, CLTC, DDB1, DDX39B, DNM2, EHD1, EIF5A, ENO1, EPB41, FBLN1, FGB, FLOT1, FN1, GPX1, GSN, H3F3A, HCFC1, HDAC2, HNRNPA1, HNRNPA2B1, HNRNPC, HNRNPK, HSP90AA1, HSPA1A, HSPA1L, HSPA5, HSPA8, HUWE1, LGALS3, LMNA, MYH10, MYH9, MYL12B, NAPA, NME2, NPPA, NUP62, PFN2, PLAA, P…
GO:0065003	macromolecular complex assembly	GO_BiologicalProcess-EBI-QuickGO-GOA_20.11.2017_00h00	1.24825e-23	4.71839e-21	6.2106e-16	9.3159e-15	[4]	Group14	6.82303	128	[ACAT1, ADD1, ADD2, ALAD, ARF1, C1QBP, CALR, CAMK2D, CAMK2G, CAND1, CAT, CCT2, CCT3, CCT8, CLPP, CLTC, COPS8, DARS, DDB1, DDX39B, DNM1, DNM2, EHD1, EIF5, EPB41, F5, FARSB, FGB, FLOT1, FN1, GARS, GSN, H2AFX, H2AFY2, H3F3A, HBA1, HBB, HBE1, HCFC1, HIST1H1D, HIST1H1E, HIST1H2BJ, HIST1H2BL, HIST1H2BM, HIST1H3A, HIST1H4A, HIST2H2BE, HIST2H2BF, HMGB2, HNRNPC, HP1BP3, HSP90AA1, HSP90AB1, HSPA1A, HSPA4, …
GO:0071822	protein complex subunit organization	GO_BiologicalProcess-EBI-QuickGO-GOA_20.11.2017_00h00	5.38013e-15	1.40959e-12	6.2106e-16	9.3159e-15	[4]	Group14	5.98733	104	[ACAT1, ADD1, ADD2, ALAD, ARF1, CALR, CAMK2D, CAMK2G, CAND1, CAT, CCT2, CCT3, CCT8, CLPP, CLTC, COPS8, DARS, DDB1, DNM1, DNM2, EHD1, EIF5A, EPB41, F5, FARSB, FGB, FLOT1, FN1, GARS, GSN, HBA1, HBB, HBE1, HCFC1, HIST1H3A, HIST1H4A, HSP90AA1, HSP90AB1, HSPA1A, HSPA4, HSPA8, HSPD1, IMPDH2, KPNA3, MX1, NAPA, NAPB, NME2, NSF, NUDT21, NUP107, NUP133, NUP205, NUP54, NUP58, NUP62, NUP93, NUP98, PDCD6, PFN…
GO:0006461	protein complex assembly	GO_BiologicalProcess-EBI-QuickGO-GOA_20.11.2017_00h00	2.38249e-16	6.90923e-14	6.2106e-16	9.3159e-15	[4, 5]	Group14	6.5232	97	[ACAT1, ADD1, ADD2, ALAD, ARF1, CALR, CAMK2D, CAMK2G, CAND1, CAT, CCT2, CCT3, CCT8, CLPP, CLTC, COPS8, DARS, DDB1, DNM1, DNM2, EHD1, EPB41, F5, FARSB, FGB, FLOT1, FN1, GARS, GSN, HBA1, HBB, HBE1, HCFC1, HIST1H3A, HIST1H4A, HSP90AA1, HSP90AB1, HSPA1A, HSPA4, HSPA8, HSPD1, IMPDH2, KPNA3, MX1, NAPA, NME2, NSF, NUDT21, NUP107, NUP205, NUP54, NUP58, NUP62, NUP93, NUP98, PDCD6, PFN2, PPP2R1A, PSMC1, PS…
GO:0043254	regulation of protein complex assembly	GO_BiologicalProcess-EBI-QuickGO-GOA_20.11.2017_00h00	6.18053e-07	9.27079e-05	6.2106e-16	9.3159e-15	[3, 4, 5, 6]	Group14	7.32861	31	[ADD1, ADD2, ARF1, CAND1, DDB1, GSN, HCFC1, HSP90AA1, HSPA1A, HSPA8, NAPA, PFN2, PSMC1, PSMC2, PSMC3, PSMC4, PSMC5, PSMC6, PYCARD, RACK1, RALB, RPA2, RPS3, SPTAN1, SPTB, SPTBN1, TMOD4, TWF1, VCP, VDAC2, VPS35]
GO:0034622	cellular macromolecular complex assembly	GO_BiologicalProcess-EBI-QuickGO-GOA_20.11.2017_00h00	4.727e-19	1.58827e-16	6.2106e-16	9.3159e-15	[5]	Group14	7.88732	84	[ADD1, ADD2, ARF1, C1QBP, CALR, CAND1, CCT2, CLTC, COPS8, DDB1, DDX39B, DNM1, DNM2, EIF5, FGB, GARS, GSN, H2AFX, H2AFY2, H3F3A, HIST1H1D, HIST1H1E, HIST1H2BJ, HIST1H2BL, HIST1H2BM, HIST1H3A, HIST1H4A, HIST2H2BE, HIST2H2BF, HMGB2, HNRNPC, HP1BP3, HSP90AA1, HSP90AB1, HSPA1A, HSPA4, HSPD1, MX1, NAPA, NUP107, NUP205, NUP93, NUP98, PFN2, PRPF19, PRPF39, PSMC1, PSMC2, PSMC3, PSMC4, PSMC5, PSMC6, PSMD11…
GO:0043623	cellular protein complex assembly	GO_BiologicalProcess-EBI-QuickGO-GOA_20.11.2017_00h00	2.4702e-07	3.90292e-05	6.2106e-16	9.3159e-15	[5, 6]	Group14	6.51828	41	[ADD1, ADD2, ARF1, CALR, CAND1, CCT2, CLTC, COPS8, DNM1, DNM2, FGB, GARS, GSN, HSP90AA1, HSP90AB1, HSPA1A, HSPA4, HSPD1, MX1, NAPA, NUP107, NUP205, NUP93, NUP98, PFN2, PSMD11, PSMD13, PSMD8, PSMD9, PYCARD, RALB, RPS3, SPTAN1, SPTB, SPTBN1, TCP1, TMOD4, TWF1, VAMP3, VDAC2, VTN]
GO:0051259	protein oligomerization	GO_BiologicalProcess-EBI-QuickGO-GOA_20.11.2017_00h00	7.65933e-05	0.0079657	6.2106e-16	9.3159e-15	[5, 6]	Group14	5.81818	32	[ACAT1, ALAD, CAMK2D, CAMK2G, CAT, CLPP, DNM1, EHD1, FARSB, FLOT1, HBA1, HBB, HBE1, HIST1H3A, HIST1H4A, IMPDH2, NME2, NUDT21, NUP54, NUP58, NUP62, RACK1, SHMT2, SQSTM1, STOM, STOML2, TGM2, TMED10, TRA2B, VCP, VPS35, YWHAB]
GO:0023051	regulation of signaling	GO_BiologicalProcess-EBI-QuickGO-GOA_20.11.2017_00h00	0.000498382	0.0433592	1.59374e-10	1.59374e-09	[2, 3]	Group15	3.6036	128	[A2M, ACAA2, AHSG, APEX1, ARF1, ATP1A1, ATP1A3, ATP1B1, ATP2B1, ATP2B2, C1QBP, CA2, CALM1, CALR, CAMK2A, CAMK2B, CAMK2D, CAT, CHP2, CLIC2, CMTM7, CNOT9, COPS5, COPS8, CPNE1, DNM1, DNM2, EEF1D, EIF4A3, EMD, ENO1, ETFA, FBLN1, FGB, FLOT1, FN1, GPI, GPX1, GSN, GSTO1, HADHA, HDAC2, HIST1H2BJ, HMGB2, HNRNPK, HSP90AB1, HSPA1A, HSPA5, LGALS3, LGALS9, LMNA, LRRC15, MVP, NAPA, NONO, NPPA, NSF, NUP62, NUP9…
GO:0051239	regulation of multicellular organismal process	GO_BiologicalProcess-EBI-QuickGO-GOA_20.11.2017_00h00	8.2635e-06	0.00101641	1.59374e-10	1.59374e-09	[2, 3]	Group15	4.0151	117	[ADD1, AHSG, ANXA4, APEX1, ARF1, ATP1A1, ATP1A3, ATP1B1, ATP2B1, ATP2B2, ATP5A1, ATP5B, C1QBP, CA2, CALM1, CALR, CAMK2B, CAMK2D, CAMK2G, CLIC2, CLTC, CPNE1, DDX39B, DNM2, ENO1, ERAP1, FBLN1, FGB, FLOT1, FN1, GAPDH, GARS, GPX1, GSTO1, H2AFY2, H3F3A, HDAC2, HIST1H3A, HIST1H4A, HK1, HMGB2, HNRNPK, HSP90AB1, HSPA1A, HSPA5, HSPA8, HSPA9, HSPD1, IDH2, LGALS3, LGALS9, LMNA, NME2, NPPA, NUP155, PDCD6, PF…
GO:0010033	response to organic substance	GO_BiologicalProcess-EBI-QuickGO-GOA_20.11.2017_00h00	2.96477e-16	8.5089e-14	1.59374e-10	1.59374e-09	[3]	Group15	5.0362	160	[ACAT1, ACTA1, ACTC1, ADD1, ADH5, AHSG, ALAD, APEX1, ARF1, ASNA1, ATG7, ATP1A1, ATP1A3, ATP2B1, ATP6V1A, ATP6V1B2, BAG6, CA2, CALR, CAMK2A, CAMK2B, CAMK2D, CAMK2G, CANX, CAT, CNOT9, COPS5, CPNE1, DDOST, DNM2, EEF1A1, EEF1B2, EEF2, EFTUD2, EHD1, EIF2B2, EIF4A3, EIF5A, EMD, ERLIN2, ETFA, FECH, FGB, FLOT1, GAPDH, GARS, GPI, GSN, GSTO1, H2AFZ, H3F3A, HADHA, HBE1, HCFC1, HDAC2, HIST1H2BJ, HIST1H3A, HM…
GO:0033554	cellular response to stress	GO_BiologicalProcess-EBI-QuickGO-GOA_20.11.2017_00h00	1.64203e-23	6.19047e-21	1.59374e-10	1.59374e-09	[3]	Group15	6.68016	132	[ACAA2, ADD1, APEX1, ASNA1, ASS1, ATG7, BAG6, CA2, CALR, CAMK2A, CAMK2B, CAMK2D, CAMK2G, CAT, CNOT9, COPS3, COPS4, COPS5, COPS8, DDB1, DDX39A, DDX39B, DNM2, EEF2, ENO1, ERLIN2, FLOT1, GPX1, GPX2, GSTM3, H2AFX, HDAC2, HIST1H4A, HMGB2, HNRNPA1, HNRNPK, HP1BP3, HSP90AA1, HSP90AB1, HSP90B1, HSPA1A, HSPA1L, HSPA5, HSPA6, HSPA8, HUWE1, LGALS9, LMNA, LMNB2, NME2, NONO, NUP107, NUP133, NUP155, NUP160, NU…
GO:0048585	negative regulation of response to stimulus	GO_BiologicalProcess-EBI-QuickGO-GOA_20.11.2017_00h00	2.95736e-07	4.61348e-05	1.59374e-10	1.59374e-09	[2, 3, 4]	Group15	4.93906	77	[A2M, ACAA2, AHSG, ATG7, C1QBP, CALM1, CALR, CLIC2, CNOT9, CPNE1, DDX39B, DNM1, DNM2, EIF4A3, ENO1, FBLN1, FGB, GPI, GPX1, GSTO1, HIST1H2BJ, HMGB2, HSPA1A, HSPA5, LGALS3, LGALS9, LMNA, LRRC15, NONO, NUP62, NUP93, PDCD6, PPIF, PPP2CB, PPP2R1A, PSMA1, PSMA2, PSMA3, PSMA5, PSMA6, PSMA8, PSMB1, PSMB2, PSMB3, PSMB4, PSMB6, PSMC1, PSMC2, PSMC3, PSMC4, PSMC5, PSMC6, PSMD1, PSMD11, PSMD13, PSMD2, PSMD3, …
GO:0070887	cellular response to chemical stimulus	GO_BiologicalProcess-EBI-QuickGO-GOA_20.11.2017_00h00	3.03023e-17	9.39371e-15	1.59374e-10	1.59374e-09	[3]	Group15	5.15132	160	[ACAA2, ACTA1, ADD1, ADH5, AHSG, AKR7A2, ALAD, APEX1, ARF1, ASNA1, ATG7, ATP1A1, ATP1A3, ATP2B1, ATP6V1A, ATP6V1B2, BAG6, C1QBP, CA2, CALR, CAMK2A, CAMK2B, CAMK2D, CAMK2G, CANX, CAT, CHP2, CLIC2, CNOT9, COPS5, CPNE1, DNM2, EEF1A1, EEF2, EFTUD2, EHD1, EIF4A3, EIF5A, EMD, ENO1, ETFA, FECH, FGB, FLOT1, GAPDH, GARS, GPI, GPX1, GPX2, GSN, GSTK1, GSTM3, GSTO1, H2AFZ, HBA1, HBB, HCFC1, HDAC2, HIST1H2BJ,…
GO:0007166	cell surface receptor signaling pathway	GO_BiologicalProcess-EBI-QuickGO-GOA_20.11.2017_00h00	0.00027968	0.0257306	1.59374e-10	1.59374e-09	[3, 4, 5]	Group15	3.76971	110	[ACTB, ACTG1, AHSG, ANXA4, APEX1, ARF1, ATP1A3, ATP6V1A, ATP6V1B2, BAG6, CALM1, CAMK2A, CAMK2B, CAMK2D, CAMK2G, CANX, CLTC, CNOT9, CPNE1, DDB1, DNM1, DNM2, EIF4A3, EMD, ETFA, FGB, GARS, GPI, GPX1, GSTO1, HIST1H2BJ, HIST1H3A, HMGB2, HNRNPA1, HNRNPA2B1, HNRNPDL, HNRNPH1, HNRNPM, HSP90AA1, HSP90AB1, HSPA1A, HSPA5, HSPA9, LGALS3, LMNA, LMNB1, LRRC15, MTAP, MVP, MX1, MYH9, NCSTN, NME2, NPPA, NUP62, NU…
GO:0034097	response to cytokine	GO_BiologicalProcess-EBI-QuickGO-GOA_20.11.2017_00h00	8.12953e-13	1.82102e-10	1.59374e-10	1.59374e-09	[4]	Group15	6.79426	71	[ALAD, ARF1, CAMK2A, CAMK2B, CAMK2D, CAMK2G, CANX, CNOT9, CPNE1, DDOST, ETFA, FGB, GAPDH, GSTO1, HIST1H2BJ, HIST1H3A, HNRNPA2B1, HNRNPDL, HSP90AB1, HSPA1A, HSPA5, HSPA9, IMPDH2, LGALS9, LMNB1, LRRC15, MTAP, MX1, P4HB, PPIA, PSMA1, PSMA2, PSMA3, PSMA5, PSMA6, PSMA8, PSMB1, PSMB2, PSMB3, PSMB4, PSMB6, PSMC1, PSMC2, PSMC3, PSMC4, PSMC5, PSMC6, PSMD1, PSMD11, PSMD12, PSMD13, PSMD2, PSMD3, PSMD6, PSMD…
GO:0071310	cellular response to organic substance	GO_BiologicalProcess-EBI-QuickGO-GOA_20.11.2017_00h00	2.91723e-13	6.82633e-11	1.59374e-10	1.59374e-09	[4]	Group15	5.08806	130	[ACTA1, ADD1, AHSG, ALAD, APEX1, ARF1, ASNA1, ATG7, ATP1A1, ATP1A3, ATP2B1, ATP6V1A, ATP6V1B2, BAG6, CA2, CALR, CAMK2A, CAMK2B, CAMK2D, CAMK2G, CANX, CAT, CNOT9, COPS5, CPNE1, DNM2, EEF1A1, EEF2, EHD1, EIF4A3, EIF5A, EMD, ETFA, FECH, FGB, FLOT1, GAPDH, GARS, GPI, GSTO1, H2AFZ, HCFC1, HDAC2, HIST1H2BJ, HIST1H3A, HMGB2, HNRNPA1, HNRNPA2B1, HNRNPDL, HNRNPH1, HNRNPM, HSP90AB1, HSP90B1, HSPA1A, HSPA5,…
GO:0019221	cytokine-mediated signaling pathway	GO_BiologicalProcess-EBI-QuickGO-GOA_20.11.2017_00h00	2.62456e-14	6.45643e-12	1.59374e-10	1.59374e-09	[4, 5, 6]	Group15	8.43195	57	[ARF1, CAMK2A, CAMK2B, CAMK2D, CAMK2G, CANX, CNOT9, CPNE1, ETFA, GSTO1, HIST1H2BJ, HIST1H3A, HNRNPA2B1, HNRNPDL, HSP90AB1, HSPA1A, HSPA9, LMNB1, LRRC15, MTAP, MX1, P4HB, PPIA, PSMA1, PSMA2, PSMA3, PSMA5, PSMA6, PSMA8, PSMB1, PSMB2, PSMB3, PSMB4, PSMB6, PSMC1, PSMC2, PSMC3, PSMC4, PSMC5, PSMC6, PSMD1, PSMD11, PSMD12, PSMD13, PSMD2, PSMD3, PSMD6, PSMD7, PSMD8, PSMD9, PSME2, PYCARD, RACK1, STAT1, TC…
GO:0071345	cellular response to cytokine stimulus	GO_BiologicalProcess-EBI-QuickGO-GOA_20.11.2017_00h00	6.11505e-14	1.47373e-11	1.59374e-10	1.59374e-09	[5]	Group15	7.27081	69	[ALAD, ARF1, CAMK2A, CAMK2B, CAMK2D, CAMK2G, CANX, CNOT9, CPNE1, ETFA, FGB, GAPDH, GSTO1, HIST1H2BJ, HIST1H3A, HNRNPA2B1, HNRNPDL, HSP90AB1, HSPA1A, HSPA5, HSPA9, IMPDH2, LGALS9, LMNB1, LRRC15, MTAP, MX1, P4HB, PPIA, PSMA1, PSMA2, PSMA3, PSMA5, PSMA6, PSMA8, PSMB1, PSMB2, PSMB3, PSMB4, PSMB6, PSMC1, PSMC2, PSMC3, PSMC4, PSMC5, PSMC6, PSMD1, PSMD11, PSMD12, PSMD13, PSMD2, PSMD3, PSMD6, PSMD7, PSMD…
GO:0045321	leukocyte activation	GO_BiologicalProcess-EBI-QuickGO-GOA_20.11.2017_00h00	2.13494e-10	4.29124e-08	9.15939e-30	1.92347e-28	[2, 3]	Group16	5.83717	76	[ACTR1B, AHSG, ALAD, ATG7, BAG6, CAND1, CAP1, CAPN1, CAT, CCT2, CCT8, CMTM7, COPB1, CPNE1, CREG1, CTSD, DDOST, EEF1A1, EEF2, FLOT2, GCA, GPI, GSN, HBB, HRNR, HSP90AA1, HSP90AB1, HSPA1A, HSPA6, HSPA8, HSPD1, HUWE1, IMPDH1, IMPDH2, KPNB1, LGALS3, LGALS9, MVP, MYH9, NCSTN, NME2, PPIA, PRDX1, PRDX4, PRDX5, PRKCSH, PSMA2, PSMA5, PSMB1, PSMC2, PSMC3, PSMD1, PSMD11, PSMD12, PSMD13, PSMD2, PSMD3, PSMD6, …
GO:0002443	leukocyte mediated immunity	GO_BiologicalProcess-EBI-QuickGO-GOA_20.11.2017_00h00	1.67056e-15	4.4938e-13	9.15939e-30	1.92347e-28	[3]	Group16	7.74336	70	[ACTR1B, AHSG, ALAD, ATG7, C1QBP, C4A, CAND1, CAP1, CAPN1, CAT, CCT2, CCT8, COPB1, CPNE1, CREG1, CTSD, DDOST, EEF1A1, EEF2, GCA, GPI, GSN, HBB, HNRNPC, HRNR, HSP90AA1, HSP90AB1, HSPA1A, HSPA6, HSPA8, HSPD1, HUWE1, IMPDH1, IMPDH2, KPNB1, LGALS3, LGALS9, MVP, NCSTN, NME2, PPIA, PRDX1, PRDX4, PRDX5, PRKCSH, PSMA2, PSMA5, PSMB1, PSMC2, PSMC3, PSMD1, PSMD11, PSMD12, PSMD13, PSMD2, PSMD3, PSMD6, PSMD7,…
GO:0006810	transport	GO_BiologicalProcess-EBI-QuickGO-GOA_20.11.2017_00h00	6.00482e-34	2.40193e-31	9.15939e-30	1.92347e-28	[3]	Group16	5.10921	269	[A2M, ABCB10, ACAA2, ACO1, ACTB, ACTG1, ACTR1B, ADD1, ADD2, AHSG, ALAD, ANK1, ANXA11, ANXA4, AP1B1, APEX1, ARF1, ARF4, ASNA1, ATG7, ATP1A1, ATP1A3, ATP1B1, ATP2B1, ATP2B2, ATP5A1, ATP5B, ATP5F1, ATP5H, ATP5J, ATP6V1A, ATP6V1B2, BAG6, BANF1, BPNT1, C4A, CA2, CALM1, CALR, CAMK2A, CAMK2B, CAMK2D, CAMK2G, CAND1, CANX, CAP1, CAPN1, CAT, CCT2, CCT3, CCT4, CCT5, CCT7, CCT8, CHP2, CLIC2, CLTC, COPB1, COP…
GO:0002274	myeloid leukocyte activation	GO_BiologicalProcess-EBI-QuickGO-GOA_20.11.2017_00h00	3.03098e-20	1.06388e-17	9.15939e-30	1.92347e-28	[3, 4]	Group16	9.85294	67	[ACTR1B, AHSG, ALAD, ATG7, CAND1, CAP1, CAPN1, CAT, CCT2, CCT8, COPB1, CPNE1, CREG1, CTSD, DDOST, EEF1A1, EEF2, GCA, GPI, GSN, HBB, HRNR, HSP90AA1, HSP90AB1, HSPA1A, HSPA6, HSPA8, HSPD1, HUWE1, IMPDH1, IMPDH2, KPNB1, LGALS3, LGALS9, MVP, NCSTN, NME2, PPIA, PRDX4, PRDX5, PRKCSH, PSMA2, PSMA5, PSMB1, PSMC2, PSMC3, PSMD1, PSMD11, PSMD12, PSMD13, PSMD2, PSMD3, PSMD6, PSMD7, PYCARD, RAB10, RAB14, RAB5…
GO:0002366	leukocyte activation involved in immune response	GO_BiologicalProcess-EBI-QuickGO-GOA_20.11.2017_00h00	3.13513e-18	1.01892e-15	9.15939e-30	1.92347e-28	[3, 4]	Group16	9.02965	67	[ACTR1B, AHSG, ALAD, ATG7, CAND1, CAP1, CAPN1, CAT, CCT2, CCT8, COPB1, CPNE1, CREG1, CTSD, DDOST, EEF1A1, EEF2, GCA, GPI, GSN, HBB, HRNR, HSP90AA1, HSP90AB1, HSPA1A, HSPA6, HSPA8, HSPD1, HUWE1, IMPDH1, IMPDH2, KPNB1, LGALS3, LGALS9, MVP, NCSTN, NME2, PPIA, PRDX4, PRDX5, PRKCSH, PSMA2, PSMA5, PSMB1, PSMC2, PSMC3, PSMD1, PSMD11, PSMD12, PSMD13, PSMD2, PSMD3, PSMD6, PSMD7, PYCARD, RAB10, RAB14, RAB5…
GO:0032940	secretion by cell	GO_BiologicalProcess-EBI-QuickGO-GOA_20.11.2017_00h00	1.48396e-19	5.07514e-17	9.15939e-30	1.92347e-28	[2, 5]	Group16	6.90554	106	[A2M, ACTR1B, AHSG, ALAD, ANK1, ANXA4, APEX1, ARF1, ATG7, CALM1, CAMK2A, CAMK2G, CAND1, CANX, CAP1, CAPN1, CAT, CCT2, CCT8, COPB1, COPS5, CPNE1, CREG1, CTSD, DDOST, EEF1A1, EEF2, F13A1, F5, FBLN1, FGB, FN1, GAPDH, GCA, GPI, GSN, HADHA, HBB, HK1, HRNR, HSP90AA1, HSP90AB1, HSPA1A, HSPA6, HSPA8, HUWE1, IDH2, IMPDH1, IMPDH2, ITIH3, KPNB1, LGALS3, LGALS3BP, LGALS9, MVP, NAPA, NCSTN, NME2, NSF, OLA1, P…
GO:0002444	myeloid leukocyte mediated immunity	GO_BiologicalProcess-EBI-QuickGO-GOA_20.11.2017_00h00	3.35466e-21	1.21439e-18	9.15939e-30	1.92347e-28	[4]	Group16	10.6845	64	[ACTR1B, AHSG, ALAD, ATG7, CAND1, CAP1, CAPN1, CAT, CCT2, CCT8, COPB1, CPNE1, CREG1, CTSD, DDOST, EEF1A1, EEF2, GCA, GPI, GSN, HBB, HRNR, HSP90AA1, HSP90AB1, HSPA1A, HSPA6, HSPA8, HUWE1, IMPDH1, IMPDH2, KPNB1, LGALS3, LGALS9, MVP, NCSTN, NME2, PPIA, PRDX4, PRDX5, PRKCSH, PSMA2, PSMA5, PSMB1, PSMC2, PSMC3, PSMD1, PSMD11, PSMD12, PSMD13, PSMD2, PSMD3, PSMD6, PSMD7, PYCARD, RAB10, RAB14, RAB5C, RAB7…
GO:0016192	vesicle-mediated transport	GO_BiologicalProcess-EBI-QuickGO-GOA_20.11.2017_00h00	8.4927e-19	2.81108e-16	9.15939e-30	1.92347e-28	[4]	Group16	6.08569	125	[A2M, ACTB, ACTG1, ACTR1B, AHSG, ALAD, ANK1, ANXA11, AP1B1, APEX1, ARF1, ARF4, ATG7, C4A, CALM1, CALR, CAND1, CANX, CAP1, CAPN1, CAT, CCT2, CCT8, CLTC, COPB1, COPB2, COPS5, CPNE1, CREG1, CTSD, DDOST, DNM1, DNM2, EEF1A1, EEF2, EHD1, F13A1, F5, FGB, FLOT1, FN1, GCA, GPI, GSN, HBA1, HBB, HNRNPC, HNRNPK, HRNR, HSP90AA1, HSP90AB1, HSP90B1, HSPA1A, HSPA6, HSPA8, HUWE1, IMPDH1, IMPDH2, ITIH3, KPNB1, LGA…
GO:0046903	secretion	GO_BiologicalProcess-EBI-QuickGO-GOA_20.11.2017_00h00	9.07729e-19	2.99551e-16	9.15939e-30	1.92347e-28	[4]	Group16	6.55152	110	[A2M, ACTR1B, AHSG, ALAD, ANK1, ANXA4, APEX1, ARF1, ATG7, CA2, CALM1, CAMK2A, CAMK2G, CAND1, CANX, CAP1, CAPN1, CAT, CCT2, CCT8, COPB1, COPS3, COPS5, CPNE1, CREG1, CTSD, DDOST, EEF1A1, EEF2, F13A1, F5, FBLN1, FGB, FN1, GAPDH, GCA, GPI, GSN, HADHA, HBB, HK1, HRNR, HSP90AA1, HSP90AB1, HSPA1A, HSPA6, HSPA8, HUWE1, IDH2, IMPDH1, IMPDH2, ITIH3, KPNB1, LGALS3, LGALS3BP, LGALS9, MVP, NAPA, NCSTN, NME2, …
GO:0002275	myeloid cell activation involved in immune response	GO_BiologicalProcess-EBI-QuickGO-GOA_20.11.2017_00h00	4.76485e-22	1.75346e-19	9.15939e-30	1.92347e-28	[4, 5]	Group16	10.9244	65	[ACTR1B, AHSG, ALAD, ATG7, CAND1, CAP1, CAPN1, CAT, CCT2, CCT8, COPB1, CPNE1, CREG1, CTSD, DDOST, EEF1A1, EEF2, GCA, GPI, GSN, HBB, HRNR, HSP90AA1, HSP90AB1, HSPA1A, HSPA6, HSPA8, HUWE1, IMPDH1, IMPDH2, KPNB1, LGALS3, LGALS9, MVP, NCSTN, NME2, PPIA, PRDX4, PRDX5, PRKCSH, PSMA2, PSMA5, PSMB1, PSMC2, PSMC3, PSMD1, PSMD11, PSMD12, PSMD13, PSMD2, PSMD3, PSMD6, PSMD7, PYCARD, RAB10, RAB14, RAB5C, RAB7…
GO:0006887	exocytosis	GO_BiologicalProcess-EBI-QuickGO-GOA_20.11.2017_00h00	9.09547e-28	3.56542e-25	9.15939e-30	1.92347e-28	[3, 5, 6]	Group16	9.92366	91	[A2M, ACTR1B, AHSG, ALAD, ANK1, APEX1, ARF1, ATG7, CALM1, CAND1, CAP1, CAPN1, CAT, CCT2, CCT8, COPB1, COPS5, CPNE1, CREG1, CTSD, DDOST, EEF1A1, EEF2, F13A1, F5, FGB, FN1, GCA, GPI, GSN, HBB, HRNR, HSP90AA1, HSP90AB1, HSPA1A, HSPA6, HSPA8, HUWE1, IMPDH1, IMPDH2, ITIH3, KPNB1, LGALS3, LGALS3BP, LGALS9, MVP, NAPA, NCSTN, NME2, NSF, OLA1, PFN2, PPIA, PRDX4, PRDX5, PRKCSH, PSMA2, PSMA5, PSMB1, PSMC2, …
GO:0045055	regulated exocytosis	GO_BiologicalProcess-EBI-QuickGO-GOA_20.11.2017_00h00	5.49672e-25	2.11624e-22	9.15939e-30	1.92347e-28	[4, 6, 7]	Group16	10.0372	81	[A2M, ACTR1B, AHSG, ALAD, ARF1, ATG7, CALM1, CAND1, CAP1, CAPN1, CAT, CCT2, CCT8, COPB1, CPNE1, CREG1, CTSD, DDOST, EEF1A1, EEF2, F13A1, F5, FGB, FN1, GCA, GPI, GSN, HBB, HRNR, HSP90AA1, HSP90AB1, HSPA1A, HSPA6, HSPA8, HUWE1, IMPDH1, IMPDH2, ITIH3, KPNB1, LGALS3, LGALS3BP, LGALS9, MVP, NAPA, NCSTN, NME2, OLA1, PFN2, PPIA, PRDX4, PRDX5, PRKCSH, PSMA2, PSMA5, PSMB1, PSMC2, PSMC3, PSMD1, PSMD11, PSM…
GO:0043299	leukocyte degranulation	GO_BiologicalProcess-EBI-QuickGO-GOA_20.11.2017_00h00	1.04043e-21	3.80798e-19	9.15939e-30	1.92347e-28	[3, 5, 7, 8]	Group16	10.9215	64	[ACTR1B, AHSG, ALAD, ATG7, CAND1, CAP1, CAPN1, CAT, CCT2, CCT8, COPB1, CPNE1, CREG1, CTSD, DDOST, EEF1A1, EEF2, GCA, GPI, GSN, HBB, HRNR, HSP90AA1, HSP90AB1, HSPA1A, HSPA6, HSPA8, HUWE1, IMPDH1, IMPDH2, KPNB1, LGALS3, LGALS9, MVP, NCSTN, NME2, PPIA, PRDX4, PRDX5, PRKCSH, PSMA2, PSMA5, PSMB1, PSMC2, PSMC3, PSMD1, PSMD11, PSMD12, PSMD13, PSMD2, PSMD3, PSMD6, PSMD7, PYCARD, RAB10, RAB14, RAB5C, RAB7…
GO:0006082	organic acid metabolic process	GO_BiologicalProcess-EBI-QuickGO-GOA_20.11.2017_00h00	4.53744e-24	1.72877e-21	8.2541e-20	1.48574e-18	[3]	Group17	8.14516	101	[AARS, ACAA2, ACAD8, ACADM, ACAT1, ACO1, ADPGK, AHCY, ALDH4A1, ALDH7A1, ASS1, BPNT1, CBR1, CLTC, CS, DARS, DLAT, DLD, ECH1, ECI1, ENO1, ENO2, ENO3, ERLIN2, ETFA, FARSB, GAPDH, GAPDHS, GARS, GPI, GPX1, GSTO1, HADHA, HK1, IDH2, ITIH2, ITIH3, MDH2, ME2, ME3, MTAP, NARS, NUP107, NUP133, NUP155, NUP160, NUP205, NUP210, NUP37, NUP43, NUP54, NUP58, NUP62, NUP88, NUP93, NUP98, OGDH, P4HB, PGD, PGK1, PLAA…
GO:0042180	cellular ketone metabolic process	GO_BiologicalProcess-EBI-QuickGO-GOA_20.11.2017_00h00	9.77446e-14	2.32632e-11	8.2541e-20	1.48574e-18	[3]	Group17	12.9412	33	[AKR7A2, DLAT, DLD, ERLIN2, GPI, PSMA1, PSMA2, PSMA3, PSMA5, PSMA6, PSMA8, PSMB1, PSMB2, PSMB3, PSMB4, PSMB6, PSMC1, PSMC2, PSMC3, PSMC4, PSMC5, PSMC6, PSMD1, PSMD11, PSMD12, PSMD13, PSMD2, PSMD3, PSMD6, PSMD7, PSMD8, PSMD9, PSME2]
GO:0051186	cofactor metabolic process	GO_BiologicalProcess-EBI-QuickGO-GOA_20.11.2017_00h00	1.11715e-15	3.06099e-13	8.2541e-20	1.48574e-18	[3]	Group17	10.4348	48	[ACAT1, ADPGK, AHCY, AKR7A2, ALAD, BLVRA, BLVRB, DLAT, DLD, ENO1, ENO2, ENO3, FECH, GAPDH, GAPDHS, GPI, HK1, HSPA9, IDH2, MDH2, ME2, NUP107, NUP133, NUP155, NUP160, NUP205, NUP210, NUP37, NUP43, NUP54, NUP58, NUP62, NUP88, NUP93, NUP98, OGDH, PGD, PGK1, PPOX, PRDX5, QDPR, SHMT2, TKT, TMEM14C, TPI1, TPR, UROD, VCP]
GO:1901575	organic substance catabolic process	GO_BiologicalProcess-EBI-QuickGO-GOA_20.11.2017_00h00	6.23001e-24	2.3674e-21	8.2541e-20	1.48574e-18	[3]	Group17	6.52276	139	[ACAA2, ACAD8, ACADM, ACAT1, ADH5, ADPGK, AHCY, ALAD, ALDH2, ALDH4A1, ALDH7A1, APEX1, ATG7, BAG6, BLVRA, BLVRB, CALM1, CAPN1, CLPP, CLTC, CNOT9, COPS3, CPNE1, CPVL, DDB1, DLD, ECH1, ECI1, EEF1A1, EIF3E, EIF4A1, EIF4A3, ENO1, ENO2, ENO3, ERAP1, ERLIN2, ETFA, GAPDH, GAPDHS, GPI, GPX1, HADHA, HK1, HMGB2, HNRNPA0, HNRNPC, HSP90AA1, HSP90AB1, HSP90B1, HSPA1A, HSPA5, HSPA8, HUWE1, KPNB1, LYG2, NSF, NT5…
GO:0006732	coenzyme metabolic process	GO_BiologicalProcess-EBI-QuickGO-GOA_20.11.2017_00h00	1.85003e-12	4.05157e-10	8.2541e-20	1.48574e-18	[4]	Group17	10.0775	39	[ACAT1, ADPGK, AHCY, DLAT, DLD, ENO1, ENO2, ENO3, GAPDH, GAPDHS, GPI, HK1, IDH2, MDH2, ME2, NUP107, NUP133, NUP155, NUP160, NUP205, NUP210, NUP37, NUP43, NUP54, NUP58, NUP62, NUP88, NUP93, NUP98, OGDH, PGD, PGK1, PRDX5, QDPR, SHMT2, TKT, TPI1, TPR, VCP]
GO:0071453	cellular response to oxygen levels	GO_BiologicalProcess-EBI-QuickGO-GOA_20.11.2017_00h00	1.94981e-19	6.62937e-17	8.2541e-20	1.48574e-18	[4]	Group17	16.6667	38	[ACAA2, ATG7, ATP6V1A, ENO1, HP1BP3, LMNA, P4HB, PGK1, PSMA1, PSMA2, PSMA3, PSMA5, PSMA6, PSMA8, PSMB1, PSMB2, PSMB3, PSMB4, PSMB6, PSMC1, PSMC2, PSMC3, PSMC4, PSMC5, PSMC6, PSMD1, PSMD11, PSMD12, PSMD13, PSMD2, PSMD3, PSMD6, PSMD7, PSMD8, PSMD9, PSME2, UBB, UBC]
GO:0006520	cellular amino acid metabolic process	GO_BiologicalProcess-EBI-QuickGO-GOA_20.11.2017_00h00	3.1371e-19	1.0572e-16	8.2541e-20	1.48574e-18	[3, 4, 6]	Group17	12.5	49	[AARS, ACAD8, ACAT1, AHCY, ALDH4A1, ALDH7A1, ASS1, DARS, DLD, FARSB, GARS, MTAP, NARS, OGDH, P4HB, PPA1, PRDX4, PSMA1, PSMA2, PSMA3, PSMA5, PSMA6, PSMA8, PSMB1, PSMB2, PSMB3, PSMB4, PSMB6, PSMC1, PSMC2, PSMC3, PSMC4, PSMC5, PSMC6, PSMD1, PSMD11, PSMD12, PSMD13, PSMD2, PSMD3, PSMD6, PSMD7, PSMD8, PSMD9, PSME2, QDPR, RARS, SEPHS1, SHMT2]
GO:0010565	regulation of cellular ketone metabolic process	GO_BiologicalProcess-EBI-QuickGO-GOA_20.11.2017_00h00	3.30958e-16	9.43231e-14	8.2541e-20	1.48574e-18	[4, 5]	Group17	16.8478	31	[DLAT, DLD, ERLIN2, PSMA1, PSMA2, PSMA3, PSMA5, PSMA6, PSMA8, PSMB1, PSMB2, PSMB3, PSMB4, PSMB6, PSMC1, PSMC2, PSMC3, PSMC4, PSMC5, PSMC6, PSMD1, PSMD11, PSMD12, PSMD13, PSMD2, PSMD3, PSMD6, PSMD7, PSMD8, PSMD9, PSME2]
GO:0016310	phosphorylation	GO_BiologicalProcess-EBI-QuickGO-GOA_20.11.2017_00h00	1.84936e-09	3.53228e-07	8.2541e-20	1.48574e-18	[5]	Group17	4.73029	114	[ADK, ADPGK, AHSG, BPNT1, CALM1, CAMK2A, CAMK2B, CAMK2D, CAMK2G, CNOT9, COPS5, COPS8, DLD, ENO1, ENO2, ENO3, ERLIN2, ETFA, FBLN1, FGB, FLOT1, FN1, GAPDH, GAPDHS, GARS, GPI, GUK1, HDAC2, HK1, HSP90AA1, HSP90AB1, HSPA5, LGALS9, LRRC15, MVP, NME2, NT5C2, NUP107, NUP133, NUP155, NUP160, NUP205, NUP210, NUP37, NUP43, NUP54, NUP58, NUP62, NUP88, NUP93, NUP98, OGDH, PFN2, PGK1, PPIF, PPP2R1A, PRDX1, PRD…
GO:0019752	carboxylic acid metabolic process	GO_BiologicalProcess-EBI-QuickGO-GOA_20.11.2017_00h00	5.60266e-26	2.17383e-23	8.2541e-20	1.48574e-18	[5]	Group17	8.82883	98	[AARS, ACAA2, ACAD8, ACADM, ACAT1, ACO1, ADPGK, AHCY, ALDH4A1, ALDH7A1, ASS1, CBR1, CLTC, CS, DARS, DLAT, DLD, ECH1, ECI1, ENO1, ENO2, ENO3, ERLIN2, ETFA, FARSB, GAPDH, GAPDHS, GARS, GPI, GPX1, GSTO1, HADHA, HK1, IDH2, ITIH2, ITIH3, MDH2, ME2, ME3, MTAP, NARS, NUP107, NUP133, NUP155, NUP160, NUP205, NUP210, NUP37, NUP43, NUP54, NUP58, NUP62, NUP88, NUP93, NUP98, OGDH, P4HB, PGD, PGK1, PLAA, PPA1,…
GO:0071456	cellular response to hypoxia	GO_BiologicalProcess-EBI-QuickGO-GOA_20.11.2017_00h00	2.55305e-19	8.62932e-17	8.2541e-20	1.48574e-18	[4, 6]	Group17	17.6471	36	[ACAA2, ENO1, HP1BP3, LMNA, P4HB, PGK1, PSMA1, PSMA2, PSMA3, PSMA5, PSMA6, PSMA8, PSMB1, PSMB2, PSMB3, PSMB4, PSMB6, PSMC1, PSMC2, PSMC3, PSMC4, PSMC5, PSMC6, PSMD1, PSMD11, PSMD12, PSMD13, PSMD2, PSMD3, PSMD6, PSMD7, PSMD8, PSMD9, PSME2, UBB, UBC]
GO:0010608	posttranscriptional regulation of gene expression	GO_BiologicalProcess-EBI-QuickGO-GOA_20.11.2017_00h00	9.67959e-39	3.88152e-36	8.2541e-20	1.48574e-18	[5, 6]	Group17	15.2015	83	[ACO1, APEX1, C1QBP, CALR, CNOT9, DDX39B, DPH5, EEF2, EIF2B2, EIF3C, EIF3E, EIF4A3, EIF5, EIF5A, GAPDH, GARS, H3F3A, HIST1H3A, HIST1H4A, HNRNPA0, HNRNPA2B1, HNRNPC, HSPA1A, HSPA8, NUP107, NUP133, NUP155, NUP160, NUP205, NUP210, NUP37, NUP43, NUP54, NUP58, NUP62, NUP88, NUP93, NUP98, PABPC1, POLR2C, POLR2E, PPP1CA, PSMA1, PSMA2, PSMA3, PSMA5, PSMA6, PSMA8, PSMB1, PSMB2, PSMB3, PSMB4, PSMB6, PSMC1,…
GO:0032269	negative regulation of cellular protein metabolic process	GO_BiologicalProcess-EBI-QuickGO-GOA_20.11.2017_00h00	4.29402e-23	1.61026e-20	8.2541e-20	1.48574e-18	[4, 5, 6, 7]	Group17	8.21215	96	[A2M, AHSG, ALAD, BAG6, C4A, CALM1, CALR, CNOT9, EIF3E, EIF4A3, FBLN1, GAPDH, GARS, GPI, GPX1, H3F3A, HDAC2, HIST1H3A, HIST1H4A, HNRNPA2B1, HSP90AB1, HSPA1A, ITIH2, ITIH3, LRRC15, MVP, NUP107, NUP133, NUP155, NUP160, NUP205, NUP210, NUP37, NUP43, NUP54, NUP58, NUP62, NUP88, NUP93, NUP98, PLAA, POLR2C, POLR2E, PPP2R1A, PRDX3, PRDX5, PRKAR2A, PSMA1, PSMA2, PSMA3, PSMA5, PSMA6, PSMB1, PSMB2, PSMB3, …
GO:0032787	monocarboxylic acid metabolic process	GO_BiologicalProcess-EBI-QuickGO-GOA_20.11.2017_00h00	2.38112e-09	4.4527e-07	8.2541e-20	1.48574e-18	[6]	Group17	7.14286	46	[ACAA2, ACADM, ACAT1, ADPGK, ALDH4A1, CBR1, DLAT, DLD, ECH1, ECI1, ENO1, ENO2, ENO3, ERLIN2, ETFA, GAPDH, GAPDHS, GPI, GPX1, HADHA, HK1, IDH2, ME2, ME3, NUP107, NUP133, NUP155, NUP160, NUP205, NUP210, NUP37, NUP43, NUP54, NUP58, NUP62, NUP88, NUP93, NUP98, OGDH, PGD, PGK1, PLAA, QKI, TPI1, TPR, VDAC2]
GO:0070647	protein modification by small protein conjugation or removal	GO_BiologicalProcess-EBI-QuickGO-GOA_20.11.2017_00h00	3.1631e-14	7.71796e-12	8.2541e-20	1.48574e-18	[6, 7]	Group17	6.79278	79	[ACTB, ATG7, CAND1, COPS3, COPS4, COPS5, COPS8, DDB1, EIF3F, GARS, HCFC1, HIST1H2BJ, HIST1H2BL, HIST1H2BM, HSP90AA1, HSP90AB1, HSPA1A, HSPA5, HUWE1, NUP107, NUP133, NUP155, NUP160, NUP205, NUP210, NUP37, NUP43, NUP54, NUP58, NUP62, NUP88, NUP93, NUP98, PDCD6, PLAA, PRPF19, PSMA1, PSMA2, PSMA3, PSMA5, PSMA6, PSMA8, PSMB1, PSMB2, PSMB3, PSMB4, PSMB6, PSMC1, PSMC2, PSMC3, PSMC4, PSMC5, PSMC6, PSMD1,…
GO:0006090	pyruvate metabolic process	GO_BiologicalProcess-EBI-QuickGO-GOA_20.11.2017_00h00	8.02645e-17	2.42399e-14	8.2541e-20	1.48574e-18	[7]	Group17	18.4049	30	[ADPGK, DLAT, DLD, ENO1, ENO2, ENO3, GAPDH, GAPDHS, GPI, HK1, ME2, ME3, NUP107, NUP133, NUP155, NUP160, NUP205, NUP210, NUP37, NUP43, NUP54, NUP58, NUP62, NUP88, NUP93, NUP98, OGDH, PGK1, TPI1, TPR]
GO:0032446	protein modification by small protein conjugation	GO_BiologicalProcess-EBI-QuickGO-GOA_20.11.2017_00h00	7.13231e-13	1.6119e-10	8.2541e-20	1.48574e-18	[7, 8]	Group17	7.03043	67	[ATG7, CAND1, DDB1, HIST1H2BJ, HIST1H2BL, HIST1H2BM, HSP90AA1, HSP90AB1, HSPA1A, HSPA5, HUWE1, NUP107, NUP133, NUP155, NUP160, NUP205, NUP210, NUP37, NUP43, NUP54, NUP58, NUP62, NUP88, NUP93, NUP98, PDCD6, PLAA, PRPF19, PSMA1, PSMA2, PSMA3, PSMA5, PSMA6, PSMA8, PSMB1, PSMB2, PSMB3, PSMB4, PSMB6, PSMC1, PSMC2, PSMC3, PSMC4, PSMC5, PSMC6, PSMD1, PSMD11, PSMD12, PSMD13, PSMD2, PSMD3, PSMD6, PSMD7, P…
GO:0046496	nicotinamide nucleotide metabolic process	GO_BiologicalProcess-EBI-QuickGO-GOA_20.11.2017_00h00	5.36845e-18	1.72864e-15	8.2541e-20	1.48574e-18	[6, 7, 8, 9]	Group17	17.2589	34	[ADPGK, DLD, ENO1, ENO2, ENO3, GAPDH, GAPDHS, GPI, HK1, IDH2, MDH2, ME2, NUP107, NUP133, NUP155, NUP160, NUP205, NUP210, NUP37, NUP43, NUP54, NUP58, NUP62, NUP88, NUP93, NUP98, OGDH, PGD, PGK1, PRDX5, TKT, TPI1, TPR, VCP]
GO:0023051	regulation of signaling	GO_BiologicalProcess-EBI-QuickGO-GOA_20.11.2017_00h00	0.000498382	0.0433592	2.56463e-08	2.0517e-07	[2, 3]	Group18	3.6036	128	[A2M, ACAA2, AHSG, APEX1, ARF1, ATP1A1, ATP1A3, ATP1B1, ATP2B1, ATP2B2, C1QBP, CA2, CALM1, CALR, CAMK2A, CAMK2B, CAMK2D, CAT, CHP2, CLIC2, CMTM7, CNOT9, COPS5, COPS8, CPNE1, DNM1, DNM2, EEF1D, EIF4A3, EMD, ENO1, ETFA, FBLN1, FGB, FLOT1, FN1, GPI, GPX1, GSN, GSTO1, HADHA, HDAC2, HIST1H2BJ, HMGB2, HNRNPK, HSP90AB1, HSPA1A, HSPA5, LGALS3, LGALS9, LMNA, LRRC15, MVP, NAPA, NONO, NPPA, NSF, NUP62, NUP9…
GO:0051239	regulation of multicellular organismal process	GO_BiologicalProcess-EBI-QuickGO-GOA_20.11.2017_00h00	8.2635e-06	0.00101641	2.56463e-08	2.0517e-07	[2, 3]	Group18	4.0151	117	[ADD1, AHSG, ANXA4, APEX1, ARF1, ATP1A1, ATP1A3, ATP1B1, ATP2B1, ATP2B2, ATP5A1, ATP5B, C1QBP, CA2, CALM1, CALR, CAMK2B, CAMK2D, CAMK2G, CLIC2, CLTC, CPNE1, DDX39B, DNM2, ENO1, ERAP1, FBLN1, FGB, FLOT1, FN1, GAPDH, GARS, GPX1, GSTO1, H2AFY2, H3F3A, HDAC2, HIST1H3A, HIST1H4A, HK1, HMGB2, HNRNPK, HSP90AB1, HSPA1A, HSPA5, HSPA8, HSPA9, HSPD1, IDH2, LGALS3, LGALS9, LMNA, NME2, NPPA, NUP155, PDCD6, PF…
GO:0010033	response to organic substance	GO_BiologicalProcess-EBI-QuickGO-GOA_20.11.2017_00h00	2.96477e-16	8.5089e-14	2.56463e-08	2.0517e-07	[3]	Group18	5.0362	160	[ACAT1, ACTA1, ACTC1, ADD1, ADH5, AHSG, ALAD, APEX1, ARF1, ASNA1, ATG7, ATP1A1, ATP1A3, ATP2B1, ATP6V1A, ATP6V1B2, BAG6, CA2, CALR, CAMK2A, CAMK2B, CAMK2D, CAMK2G, CANX, CAT, CNOT9, COPS5, CPNE1, DDOST, DNM2, EEF1A1, EEF1B2, EEF2, EFTUD2, EHD1, EIF2B2, EIF4A3, EIF5A, EMD, ERLIN2, ETFA, FECH, FGB, FLOT1, GAPDH, GARS, GPI, GSN, GSTO1, H2AFZ, H3F3A, HADHA, HBE1, HCFC1, HDAC2, HIST1H2BJ, HIST1H3A, HM…
GO:0023057	negative regulation of signaling	GO_BiologicalProcess-EBI-QuickGO-GOA_20.11.2017_00h00	2.04545e-07	3.31363e-05	2.56463e-08	2.0517e-07	[2, 3, 4]	Group18	5.14706	70	[ACAA2, AHSG, ARF1, C1QBP, CALM1, CALR, CLIC2, CNOT9, CPNE1, DNM1, DNM2, EIF4A3, ENO1, FBLN1, FGB, GPI, GPX1, GSTO1, HADHA, HIST1H2BJ, HMGB2, HSPA1A, HSPA5, LGALS3, LMNA, LRRC15, MVP, NONO, NUP62, PDCD6, PPIF, PPP2CB, PPP2R1A, PSMA1, PSMA2, PSMA3, PSMA5, PSMA6, PSMA8, PSMB1, PSMB2, PSMB3, PSMB4, PSMB6, PSMC1, PSMC2, PSMC3, PSMC4, PSMC5, PSMC6, PSMD1, PSMD11, PSMD13, PSMD2, PSMD3, PSMD6, PSMD7, PS…
GO:0044093	positive regulation of molecular function	GO_BiologicalProcess-EBI-QuickGO-GOA_20.11.2017_00h00	1.58426e-07	2.58234e-05	2.56463e-08	2.0517e-07	[3]	Group18	4.74161	89	[A2M, ADD1, ADD2, APEX1, ARF1, ARF4, ATP1B1, CALM1, CAMK2A, CAP1, CAT, CCT2, CCT4, CHP2, CLIC2, CNOT9, COPS5, COPS8, DNM2, EIF3C, EIF3E, EIF5, EPB41, ETFA, FBLN1, FLOT1, FN1, GSN, GSTO1, HMGB2, HNRNPA2B1, HSP90AA1, HSP90AB1, HSPA1A, HSPA5, HSPD1, LGALS9, NAPA, NCSTN, NPPA, PDCD6, PFN2, PLAA, PRDX3, PRKAR2A, PSMA1, PSMA2, PSMA3, PSMA5, PSMA6, PSMA8, PSMB1, PSMB2, PSMB3, PSMB4, PSMB6, PSMC1, PSMC2,…
GO:0048585	negative regulation of response to stimulus	GO_BiologicalProcess-EBI-QuickGO-GOA_20.11.2017_00h00	2.95736e-07	4.61348e-05	2.56463e-08	2.0517e-07	[2, 3, 4]	Group18	4.93906	77	[A2M, ACAA2, AHSG, ATG7, C1QBP, CALM1, CALR, CLIC2, CNOT9, CPNE1, DDX39B, DNM1, DNM2, EIF4A3, ENO1, FBLN1, FGB, GPI, GPX1, GSTO1, HIST1H2BJ, HMGB2, HSPA1A, HSPA5, LGALS3, LGALS9, LMNA, LRRC15, NONO, NUP62, NUP93, PDCD6, PPIF, PPP2CB, PPP2R1A, PSMA1, PSMA2, PSMA3, PSMA5, PSMA6, PSMA8, PSMB1, PSMB2, PSMB3, PSMB4, PSMB6, PSMC1, PSMC2, PSMC3, PSMC4, PSMC5, PSMC6, PSMD1, PSMD11, PSMD13, PSMD2, PSMD3, …
GO:0070887	cellular response to chemical stimulus	GO_BiologicalProcess-EBI-QuickGO-GOA_20.11.2017_00h00	3.03023e-17	9.39371e-15	2.56463e-08	2.0517e-07	[3]	Group18	5.15132	160	[ACAA2, ACTA1, ADD1, ADH5, AHSG, AKR7A2, ALAD, APEX1, ARF1, ASNA1, ATG7, ATP1A1, ATP1A3, ATP2B1, ATP6V1A, ATP6V1B2, BAG6, C1QBP, CA2, CALR, CAMK2A, CAMK2B, CAMK2D, CAMK2G, CANX, CAT, CHP2, CLIC2, CNOT9, COPS5, CPNE1, DNM2, EEF1A1, EEF2, EFTUD2, EHD1, EIF4A3, EIF5A, EMD, ENO1, ETFA, FECH, FGB, FLOT1, GAPDH, GARS, GPI, GPX1, GPX2, GSN, GSTK1, GSTM3, GSTO1, H2AFZ, HBA1, HBB, HCFC1, HDAC2, HIST1H2BJ,…
GO:0045595	regulation of cell differentiation	GO_BiologicalProcess-EBI-QuickGO-GOA_20.11.2017_00h00	1.75292e-05	0.00203338	2.56463e-08	2.0517e-07	[3, 4]	Group18	4.41514	77	[ADD1, APEX1, ARF1, C1QBP, CA2, CALR, CAMK2B, CPNE1, DDX39B, DNM2, EHD1, EIF5A, FBLN1, FGB, FLOT1, FLOT2, FN1, GARS, H2AFY2, H3F3A, HDAC2, HIST1H3A, HIST1H4A, HMGB2, HSP90AB1, HSPA5, HSPA8, HSPA9, IDH2, LGALS3, LGALS9, NME2, PLAA, PPP2R1A, PRPF19, PSMA1, PSMA2, PSMA3, PSMA5, PSMA6, PSMA8, PSMB1, PSMB2, PSMB3, PSMB4, PSMB6, PSMC1, PSMC2, PSMC3, PSMC4, PSMC5, PSMC6, PSMD1, PSMD11, PSMD12, PSMD13, P…
GO:2000026	regulation of multicellular organismal development	GO_BiologicalProcess-EBI-QuickGO-GOA_20.11.2017_00h00	0.000237378	0.0223136	2.56463e-08	2.0517e-07	[3, 4]	Group18	4.09019	78	[ADD1, AHSG, APEX1, ARF1, C1QBP, CA2, CALR, CAMK2B, CLTC, CPNE1, DDX39B, DNM2, ERAP1, FLOT1, FN1, GARS, GPX1, H2AFY2, H3F3A, HDAC2, HIST1H3A, HIST1H4A, HMGB2, HSPA5, HSPA8, HSPA9, IDH2, LGALS3, LGALS9, NME2, PDCD6, PGK1, PLAA, PRPF19, PSMA1, PSMA2, PSMA3, PSMA5, PSMA6, PSMA8, PSMB1, PSMB2, PSMB3, PSMB4, PSMB6, PSMC1, PSMC2, PSMC3, PSMC4, PSMC5, PSMC6, PSMD1, PSMD11, PSMD12, PSMD13, PSMD2, PSMD3, …
GO:0007166	cell surface receptor signaling pathway	GO_BiologicalProcess-EBI-QuickGO-GOA_20.11.2017_00h00	0.00027968	0.0257306	2.56463e-08	2.0517e-07	[3, 4, 5]	Group18	3.76971	110	[ACTB, ACTG1, AHSG, ANXA4, APEX1, ARF1, ATP1A3, ATP6V1A, ATP6V1B2, BAG6, CALM1, CAMK2A, CAMK2B, CAMK2D, CAMK2G, CANX, CLTC, CNOT9, CPNE1, DDB1, DNM1, DNM2, EIF4A3, EMD, ETFA, FGB, GARS, GPI, GPX1, GSTO1, HIST1H2BJ, HIST1H3A, HMGB2, HNRNPA1, HNRNPA2B1, HNRNPDL, HNRNPH1, HNRNPM, HSP90AA1, HSP90AB1, HSPA1A, HSPA5, HSPA9, LGALS3, LMNA, LMNB1, LRRC15, MTAP, MVP, MX1, MYH9, NCSTN, NME2, NPPA, NUP62, NU…
GO:0010648	negative regulation of cell communication	GO_BiologicalProcess-EBI-QuickGO-GOA_20.11.2017_00h00	4.97355e-07	7.51007e-05	2.56463e-08	2.0517e-07	[3, 4, 5]	Group18	5.0885	69	[ACAA2, AHSG, ARF1, C1QBP, CALM1, CALR, CLIC2, CNOT9, CPNE1, DNM1, DNM2, EIF4A3, ENO1, FBLN1, FGB, GPI, GPX1, GSTO1, HADHA, HIST1H2BJ, HMGB2, HSPA1A, HSPA5, LGALS3, LMNA, LRRC15, NONO, NUP62, PDCD6, PPIF, PPP2CB, PPP2R1A, PSMA1, PSMA2, PSMA3, PSMA5, PSMA6, PSMA8, PSMB1, PSMB2, PSMB3, PSMB4, PSMB6, PSMC1, PSMC2, PSMC3, PSMC4, PSMC5, PSMC6, PSMD1, PSMD11, PSMD13, PSMD2, PSMD3, PSMD6, PSMD7, PSMD8, …
GO:0031325	positive regulation of cellular metabolic process	GO_BiologicalProcess-EBI-QuickGO-GOA_20.11.2017_00h00	9.35713e-07	0.000136614	2.56463e-08	2.0517e-07	[3, 4, 5]	Group18	4.0625	130	[ARF4, ASS1, ATG7, BAG6, C1QBP, CALM1, CALR, CAND1, CAP1, CCT2, CCT3, CCT4, CCT5, CCT6A, CCT7, CCT8, CHP2, CNOT9, COPS5, COPS8, DDX39B, DNM2, EEF2, EIF3C, EIF3E, EIF4A3, EIF5A, ENO1, ERLIN2, ETFA, FBLN1, FGB, FLOT1, FN1, GAPDHS, GARS, GSN, H2AFX, H2AFZ, HBB, HCFC1, HDAC2, HMGB2, HNRNPA1, HNRNPA2B1, HNRNPAB, HNRNPK, HSP90AA1, HSP90AB1, HSPA1A, HSPA5, HSPA8, HSPD1, LGALS9, LMNA, MYH9, NME2, NSF, NU…
GO:0034097	response to cytokine	GO_BiologicalProcess-EBI-QuickGO-GOA_20.11.2017_00h00	8.12953e-13	1.82102e-10	2.56463e-08	2.0517e-07	[4]	Group18	6.79426	71	[ALAD, ARF1, CAMK2A, CAMK2B, CAMK2D, CAMK2G, CANX, CNOT9, CPNE1, DDOST, ETFA, FGB, GAPDH, GSTO1, HIST1H2BJ, HIST1H3A, HNRNPA2B1, HNRNPDL, HSP90AB1, HSPA1A, HSPA5, HSPA9, IMPDH2, LGALS9, LMNB1, LRRC15, MTAP, MX1, P4HB, PPIA, PSMA1, PSMA2, PSMA3, PSMA5, PSMA6, PSMA8, PSMB1, PSMB2, PSMB3, PSMB4, PSMB6, PSMC1, PSMC2, PSMC3, PSMC4, PSMC5, PSMC6, PSMD1, PSMD11, PSMD12, PSMD13, PSMD2, PSMD3, PSMD6, PSMD…
GO:0051173	positive regulation of nitrogen compound metabolic process	GO_BiologicalProcess-EBI-QuickGO-GOA_20.11.2017_00h00	8.83573e-08	1.47557e-05	2.56463e-08	2.0517e-07	[3, 4, 5]	Group18	4.22215	130	[ARF4, ASS1, ATG7, BAG6, C1QBP, CALM1, CALR, CAND1, CAP1, CCT2, CCT3, CCT4, CCT5, CCT6A, CCT7, CCT8, CHP2, CNOT9, COPS5, COPS8, DDB1, DDX39B, DNM2, EEF2, EIF3C, EIF3E, EIF4A3, EIF5A, ENO1, ERLIN2, ETFA, FBLN1, FGB, FLOT1, FN1, GAPDHS, GARS, GSN, H2AFX, H2AFZ, HBB, HCFC1, HDAC2, HMGB2, HNRNPA1, HNRNPA2B1, HNRNPAB, HNRNPK, HSP90AA1, HSP90AB1, HSPA1A, HSPA5, HSPA8, HSPD1, LGALS9, LMNA, MYH9, NME2, N…
GO:0071310	cellular response to organic substance	GO_BiologicalProcess-EBI-QuickGO-GOA_20.11.2017_00h00	2.91723e-13	6.82633e-11	2.56463e-08	2.0517e-07	[4]	Group18	5.08806	130	[ACTA1, ADD1, AHSG, ALAD, APEX1, ARF1, ASNA1, ATG7, ATP1A1, ATP1A3, ATP2B1, ATP6V1A, ATP6V1B2, BAG6, CA2, CALR, CAMK2A, CAMK2B, CAMK2D, CAMK2G, CANX, CAT, CNOT9, COPS5, CPNE1, DNM2, EEF1A1, EEF2, EHD1, EIF4A3, EIF5A, EMD, ETFA, FECH, FGB, FLOT1, GAPDH, GARS, GPI, GSTO1, H2AFZ, HCFC1, HDAC2, HIST1H2BJ, HIST1H3A, HMGB2, HNRNPA1, HNRNPA2B1, HNRNPDL, HNRNPH1, HNRNPM, HSP90AB1, HSP90B1, HSPA1A, HSPA5,…
GO:0009967	positive regulation of signal transduction	GO_BiologicalProcess-EBI-QuickGO-GOA_20.11.2017_00h00	6.63563e-05	0.00703377	2.56463e-08	2.0517e-07	[3, 4, 5, 6]	Group18	4.38871	70	[APEX1, C1QBP, CALM1, CALR, CAT, CHP2, CNOT9, COPS8, CPNE1, EEF1D, ETFA, FGB, FLOT1, GPX1, GSN, GSTO1, HDAC2, HSP90AB1, HSPA1A, LGALS9, NUP62, NUP93, PDIA3, PPIF, PPP2R1A, PSMA1, PSMA2, PSMA3, PSMA5, PSMA6, PSMA8, PSMB1, PSMB2, PSMB3, PSMB4, PSMB6, PSMC1, PSMC2, PSMC3, PSMC4, PSMC5, PSMC6, PSMD1, PSMD11, PSMD12, PSMD13, PSMD2, PSMD3, PSMD6, PSMD7, PSMD8, PSMD9, PSME2, PYCARD, RACK1, RPS3, RPSA, S…
GO:0009968	negative regulation of signal transduction	GO_BiologicalProcess-EBI-QuickGO-GOA_20.11.2017_00h00	9.42397e-08	1.56438e-05	2.56463e-08	2.0517e-07	[3, 4, 5, 6]	Group18	5.38153	67	[ACAA2, AHSG, C1QBP, CALM1, CALR, CLIC2, CNOT9, CPNE1, DNM1, DNM2, EIF4A3, ENO1, FBLN1, FGB, GPI, GPX1, GSTO1, HIST1H2BJ, HMGB2, HSPA1A, HSPA5, LGALS3, LMNA, LRRC15, NONO, NUP62, PDCD6, PPIF, PPP2CB, PPP2R1A, PSMA1, PSMA2, PSMA3, PSMA5, PSMA6, PSMA8, PSMB1, PSMB2, PSMB3, PSMB4, PSMB6, PSMC1, PSMC2, PSMC3, PSMC4, PSMC5, PSMC6, PSMD1, PSMD11, PSMD13, PSMD2, PSMD3, PSMD6, PSMD7, PSMD8, PSMD9, PSME2,…
GO:0019221	cytokine-mediated signaling pathway	GO_BiologicalProcess-EBI-QuickGO-GOA_20.11.2017_00h00	2.62456e-14	6.45643e-12	2.56463e-08	2.0517e-07	[4, 5, 6]	Group18	8.43195	57	[ARF1, CAMK2A, CAMK2B, CAMK2D, CAMK2G, CANX, CNOT9, CPNE1, ETFA, GSTO1, HIST1H2BJ, HIST1H3A, HNRNPA2B1, HNRNPDL, HSP90AB1, HSPA1A, HSPA9, LMNB1, LRRC15, MTAP, MX1, P4HB, PPIA, PSMA1, PSMA2, PSMA3, PSMA5, PSMA6, PSMA8, PSMB1, PSMB2, PSMB3, PSMB4, PSMB6, PSMC1, PSMC2, PSMC3, PSMC4, PSMC5, PSMC6, PSMD1, PSMD11, PSMD12, PSMD13, PSMD2, PSMD3, PSMD6, PSMD7, PSMD8, PSMD9, PSME2, PYCARD, RACK1, STAT1, TC…
GO:0071345	cellular response to cytokine stimulus	GO_BiologicalProcess-EBI-QuickGO-GOA_20.11.2017_00h00	6.11505e-14	1.47373e-11	2.56463e-08	2.0517e-07	[5]	Group18	7.27081	69	[ALAD, ARF1, CAMK2A, CAMK2B, CAMK2D, CAMK2G, CANX, CNOT9, CPNE1, ETFA, FGB, GAPDH, GSTO1, HIST1H2BJ, HIST1H3A, HNRNPA2B1, HNRNPDL, HSP90AB1, HSPA1A, HSPA5, HSPA9, IMPDH2, LGALS9, LMNB1, LRRC15, MTAP, MX1, P4HB, PPIA, PSMA1, PSMA2, PSMA3, PSMA5, PSMA6, PSMA8, PSMB1, PSMB2, PSMB3, PSMB4, PSMB6, PSMC1, PSMC2, PSMC3, PSMC4, PSMC5, PSMC6, PSMD1, PSMD11, PSMD12, PSMD13, PSMD2, PSMD3, PSMD6, PSMD7, PSMD…
GO:0032270	positive regulation of cellular protein metabolic process	GO_BiologicalProcess-EBI-QuickGO-GOA_20.11.2017_00h00	4.74807e-06	0.000593508	2.56463e-08	2.0517e-07	[4, 5, 6, 7]	Group18	4.65409	74	[ATG7, BAG6, C1QBP, CALM1, CNOT9, COPS8, DDX39B, EEF2, EIF3C, EIF3E, EIF4A3, EIF5A, ENO1, ETFA, FBLN1, FGB, FLOT1, FN1, GSN, HDAC2, HSP90AB1, HSPA1A, HSPA5, HSPD1, LGALS9, MYH9, PABPC1, PDCD6, PFN2, PPP1R7, PRKAR2A, PSMA1, PSMA2, PSMA3, PSMA5, PSMA6, PSMA8, PSMB1, PSMB2, PSMB3, PSMB4, PSMB6, PSMC1, PSMC2, PSMC3, PSMC4, PSMC5, PSMC6, PSMD1, PSMD11, PSMD12, PSMD13, PSMD2, PSMD3, PSMD6, PSMD7, PSMD8…
GO:0031401	positive regulation of protein modification process	GO_BiologicalProcess-EBI-QuickGO-GOA_20.11.2017_00h00	0.00043857	0.0385942	2.56463e-08	2.0517e-07	[5, 6, 7, 8]	Group18	4.39216	56	[ATG7, CALM1, CNOT9, COPS8, ETFA, FGB, FLOT1, HDAC2, HSP90AB1, HSPA5, LGALS9, PDCD6, PFN2, PPP1R7, PRKAR2A, PSMA1, PSMA2, PSMA3, PSMA5, PSMA6, PSMA8, PSMB1, PSMB2, PSMB3, PSMB4, PSMB6, PSMC1, PSMC2, PSMC3, PSMC4, PSMC5, PSMC6, PSMD1, PSMD11, PSMD12, PSMD13, PSMD2, PSMD3, PSMD6, PSMD7, PSMD8, PSMD9, PSME2, PTPA, PYCARD, RAB1A, RACK1, RALB, RPS3, RUVBL2, SQSTM1, THBS1, UBB, UBC, VCP, VTN]
GO:0006082	organic acid metabolic process	GO_BiologicalProcess-EBI-QuickGO-GOA_20.11.2017_00h00	4.53744e-24	1.72877e-21	3.32011e-27	6.64021e-26	[3]	Group19	8.14516	101	[AARS, ACAA2, ACAD8, ACADM, ACAT1, ACO1, ADPGK, AHCY, ALDH4A1, ALDH7A1, ASS1, BPNT1, CBR1, CLTC, CS, DARS, DLAT, DLD, ECH1, ECI1, ENO1, ENO2, ENO3, ERLIN2, ETFA, FARSB, GAPDH, GAPDHS, GARS, GPI, GPX1, GSTO1, HADHA, HK1, IDH2, ITIH2, ITIH3, MDH2, ME2, ME3, MTAP, NARS, NUP107, NUP133, NUP155, NUP160, NUP205, NUP210, NUP37, NUP43, NUP54, NUP58, NUP62, NUP88, NUP93, NUP98, OGDH, P4HB, PGD, PGK1, PLAA…
GO:0006793	phosphorus metabolic process	GO_BiologicalProcess-EBI-QuickGO-GOA_20.11.2017_00h00	8.09106e-14	1.94186e-11	3.32011e-27	6.64021e-26	[3]	Group19	4.7011	162	[ACAT1, ADK, ADPGK, AHSG, APEX1, ARF1, ATP1A1, ATP1A3, ATP1B1, ATP5A1, ATP5B, ATP5F1, ATP5H, ATP5J, ATP6V1A, ATP6V1B2, BPNT1, CALM1, CAMK2A, CAMK2B, CAMK2D, CAMK2G, CAP1, CHP2, CNOT9, COPS5, COPS8, CPNE1, DLAT, DLD, ENO1, ENO2, ENO3, ERLIN2, ETFA, FBLN1, FGB, FLOT1, FN1, GAPDH, GAPDHS, GARS, GPI, GPX1, GUK1, HADHA, HDAC2, HK1, HSP90AA1, HSP90AB1, HSP90B1, HSPA1A, HSPA5, HSPA8, IDH2, IMPDH1, IMPDH…
GO:0009266	response to temperature stimulus	GO_BiologicalProcess-EBI-QuickGO-GOA_20.11.2017_00h00	2.71341e-14	6.64786e-12	3.32011e-27	6.64021e-26	[3]	Group19	13.5246	33	[ATP2B1, CAMK2A, CAMK2B, CAMK2D, CAMK2G, EIF2B2, HDAC2, HSP90AA1, HSP90AB1, HSPA1A, HSPA1L, HSPA6, HSPA8, HSPD1, NUP107, NUP133, NUP155, NUP160, NUP205, NUP210, NUP37, NUP43, NUP54, NUP58, NUP62, NUP88, NUP93, NUP98, PDCD6, RPA2, THBS1, TPR, YWHAE]
GO:0051186	cofactor metabolic process	GO_BiologicalProcess-EBI-QuickGO-GOA_20.11.2017_00h00	1.11715e-15	3.06099e-13	3.32011e-27	6.64021e-26	[3]	Group19	10.4348	48	[ACAT1, ADPGK, AHCY, AKR7A2, ALAD, BLVRA, BLVRB, DLAT, DLD, ENO1, ENO2, ENO3, FECH, GAPDH, GAPDHS, GPI, HK1, HSPA9, IDH2, MDH2, ME2, NUP107, NUP133, NUP155, NUP160, NUP205, NUP210, NUP37, NUP43, NUP54, NUP58, NUP62, NUP88, NUP93, NUP98, OGDH, PGD, PGK1, PPOX, PRDX5, QDPR, SHMT2, TKT, TMEM14C, TPI1, TPR, UROD, VCP]
GO:1901135	carbohydrate derivative metabolic process	GO_BiologicalProcess-EBI-QuickGO-GOA_20.11.2017_00h00	2.03106e-10	4.12305e-08	3.32011e-27	6.64021e-26	[3]	Group19	5.68182	80	[ACAT1, ADK, ADPGK, AHCY, AKR7A2, ARF4, ATP1B1, ATP5A1, ATP5B, ATP5F1, ATP5H, ATP5J, ATP6V1A, ATP6V1B2, BPNT1, CALM1, CAP1, CLTC, DDOST, DLD, ENO1, ENO2, ENO3, ESYT1, GAPDH, GAPDHS, GPI, GUK1, HK1, HSPA1A, HSPA8, IMPDH1, IMPDH2, ITIH2, ITIH3, LYG2, MTAP, NME2, NPPA, NT5C2, NUP107, NUP133, NUP155, NUP160, NUP205, NUP210, NUP37, NUP43, NUP54, NUP58, NUP62, NUP88, NUP93, NUP98, OGDH, OLA1, PDCD6, PG…
GO:0009408	response to heat	GO_BiologicalProcess-EBI-QuickGO-GOA_20.11.2017_00h00	6.38399e-17	1.94712e-14	3.32011e-27	6.64021e-26	[3, 4]	Group19	17.8161	31	[CAMK2A, CAMK2B, CAMK2D, CAMK2G, EIF2B2, HDAC2, HSP90AA1, HSP90AB1, HSPA1A, HSPA1L, HSPA6, HSPA8, NUP107, NUP133, NUP155, NUP160, NUP205, NUP210, NUP37, NUP43, NUP54, NUP58, NUP62, NUP88, NUP93, NUP98, PDCD6, RPA2, THBS1, TPR, YWHAE]
GO:0019637	organophosphate metabolic process	GO_BiologicalProcess-EBI-QuickGO-GOA_20.11.2017_00h00	3.09697e-10	6.16297e-08	3.32011e-27	6.64021e-26	[3, 4]	Group19	5.77069	76	[ACAT1, ADK, ADPGK, ARF1, ATP1B1, ATP5A1, ATP5B, ATP5F1, ATP5H, ATP5J, ATP6V1A, ATP6V1B2, BPNT1, CALM1, CAP1, CPNE1, DLD, ENO1, ENO2, ENO3, GAPDH, GAPDHS, GARS, GPI, GPX1, GUK1, HADHA, HK1, HSPA1A, HSPA8, IDH2, IMPDH1, IMPDH2, MDH2, ME2, NME2, NPPA, NT5C2, NUP107, NUP133, NUP155, NUP160, NUP205, NUP210, NUP37, NUP43, NUP54, NUP58, NUP62, NUP88, NUP93, NUP98, OGDH, OLA1, PGD, PGK1, PLAA, PPIF, PRD…
GO:0006732	coenzyme metabolic process	GO_BiologicalProcess-EBI-QuickGO-GOA_20.11.2017_00h00	1.85003e-12	4.05157e-10	3.32011e-27	6.64021e-26	[4]	Group19	10.0775	39	[ACAT1, ADPGK, AHCY, DLAT, DLD, ENO1, ENO2, ENO3, GAPDH, GAPDHS, GPI, HK1, IDH2, MDH2, ME2, NUP107, NUP133, NUP155, NUP160, NUP205, NUP210, NUP37, NUP43, NUP54, NUP58, NUP62, NUP88, NUP93, NUP98, OGDH, PGD, PGK1, PRDX5, QDPR, SHMT2, TKT, TPI1, TPR, VCP]
GO:0006796	phosphate-containing compound metabolic process	GO_BiologicalProcess-EBI-QuickGO-GOA_20.11.2017_00h00	4.2067e-14	1.01802e-11	3.32011e-27	6.64021e-26	[4]	Group19	4.76616	160	[ACAT1, ADK, ADPGK, AHSG, APEX1, ARF1, ATP1A1, ATP1A3, ATP1B1, ATP5A1, ATP5B, ATP5F1, ATP5H, ATP5J, ATP6V1A, ATP6V1B2, BPNT1, CALM1, CAMK2A, CAMK2B, CAMK2D, CAMK2G, CAP1, CHP2, CNOT9, COPS5, COPS8, CPNE1, DLD, ENO1, ENO2, ENO3, ERLIN2, ETFA, FBLN1, FGB, FLOT1, FN1, GAPDH, GAPDHS, GARS, GPI, GPX1, GUK1, HADHA, HDAC2, HK1, HSP90AA1, HSP90AB1, HSP90B1, HSPA1A, HSPA5, HSPA8, IDH2, IMPDH1, IMPDH2, LGA…
GO:0055086	nucleobase-containing small molecule metabolic process	GO_BiologicalProcess-EBI-QuickGO-GOA_20.11.2017_00h00	3.95258e-17	1.21739e-14	3.32011e-27	6.64021e-26	[3, 4, 5]	Group19	8.32342	70	[ACAT1, ADK, ADPGK, AHCY, ATP1B1, ATP5A1, ATP5B, ATP5F1, ATP5H, ATP5J, ATP6V1A, ATP6V1B2, BPNT1, CALM1, CAP1, DLD, ENO1, ENO2, ENO3, GAPDH, GAPDHS, GARS, GPI, GPX1, GUK1, HK1, HSPA1A, HSPA8, IDH2, IMPDH1, IMPDH2, MDH2, ME2, MTAP, NME2, NPPA, NT5C2, NUP107, NUP133, NUP155, NUP160, NUP205, NUP210, NUP37, NUP43, NUP54, NUP58, NUP62, NUP88, NUP93, NUP98, OGDH, OLA1, PGD, PGK1, PPIF, PRDX5, PRPS1, PRP…
GO:0072521	purine-containing compound metabolic process	GO_BiologicalProcess-EBI-QuickGO-GOA_20.11.2017_00h00	1.63682e-16	4.7959e-14	3.32011e-27	6.64021e-26	[4]	Group19	8.97059	61	[ACAT1, ADK, ADPGK, AHCY, ATP1B1, ATP5A1, ATP5B, ATP5F1, ATP5H, ATP5J, ATP6V1A, ATP6V1B2, BPNT1, CALM1, CAP1, DLD, ENO1, ENO2, ENO3, GAPDH, GAPDHS, GPI, GPX1, GUK1, HK1, HSPA1A, HSPA8, IMPDH1, IMPDH2, MTAP, NME2, NPPA, NT5C2, NUP107, NUP133, NUP155, NUP160, NUP205, NUP210, NUP37, NUP43, NUP54, NUP58, NUP62, NUP88, NUP93, NUP98, OGDH, OLA1, PGK1, PPIF, PRPS1, PRPS2, RACK1, STOML2, SULT1A3, THBS1, …
GO:0019693	ribose phosphate metabolic process	GO_BiologicalProcess-EBI-QuickGO-GOA_20.11.2017_00h00	3.42148e-17	1.05724e-14	3.32011e-27	6.64021e-26	[4, 5]	Group19	9.27052	61	[ACAT1, ADK, ADPGK, ATP1B1, ATP5A1, ATP5B, ATP5F1, ATP5H, ATP5J, ATP6V1A, ATP6V1B2, BPNT1, CALM1, CAP1, DLD, ENO1, ENO2, ENO3, GAPDH, GAPDHS, GPI, GUK1, HK1, HSPA1A, HSPA8, IMPDH1, IMPDH2, NME2, NPPA, NT5C2, NUP107, NUP133, NUP155, NUP160, NUP205, NUP210, NUP37, NUP43, NUP54, NUP58, NUP62, NUP88, NUP93, NUP98, OGDH, OLA1, PGD, PGK1, PPIF, PRPS1, PRPS2, RACK1, STOML2, SULT1A3, THBS1, TKT, TPI1, TP…
GO:0016458	gene silencing	GO_BiologicalProcess-EBI-QuickGO-GOA_20.11.2017_00h00	2.40603e-14	5.94288e-12	3.32011e-27	6.64021e-26	[2, 5, 6, 7]	Group19	13.5802	33	[CNOT9, GARS, H2AFX, H2AFY2, H2AFZ, H3F3A, HDAC2, HIST1H2AC, HIST1H2AJ, HIST1H3A, HIST1H4A, HIST2H2AB, HIST2H2AC, HNRNPA2B1, NUP107, NUP133, NUP155, NUP160, NUP205, NUP210, NUP37, NUP43, NUP54, NUP58, NUP62, NUP88, NUP93, NUP98, PABPC1, POLR2C, POLR2E, RAN, TPR]
GO:0019752	carboxylic acid metabolic process	GO_BiologicalProcess-EBI-QuickGO-GOA_20.11.2017_00h00	5.60266e-26	2.17383e-23	3.32011e-27	6.64021e-26	[5]	Group19	8.82883	98	[AARS, ACAA2, ACAD8, ACADM, ACAT1, ACO1, ADPGK, AHCY, ALDH4A1, ALDH7A1, ASS1, CBR1, CLTC, CS, DARS, DLAT, DLD, ECH1, ECI1, ENO1, ENO2, ENO3, ERLIN2, ETFA, FARSB, GAPDH, GAPDHS, GARS, GPI, GPX1, GSTO1, HADHA, HK1, IDH2, ITIH2, ITIH3, MDH2, ME2, ME3, MTAP, NARS, NUP107, NUP133, NUP155, NUP160, NUP205, NUP210, NUP37, NUP43, NUP54, NUP58, NUP62, NUP88, NUP93, NUP98, OGDH, P4HB, PGD, PGK1, PLAA, PPA1,…
GO:0034249	negative regulation of cellular amide metabolic process	GO_BiologicalProcess-EBI-QuickGO-GOA_20.11.2017_00h00	6.13611e-15	1.59539e-12	3.32011e-27	6.64021e-26	[4, 5, 6]	Group19	14.2241	33	[APEX1, CALR, CNOT9, EIF3E, EIF4A3, GAPDH, GARS, H3F3A, HIST1H3A, HIST1H4A, HNRNPA2B1, NUP107, NUP133, NUP155, NUP160, NUP205, NUP210, NUP37, NUP43, NUP54, NUP58, NUP62, NUP88, NUP93, NUP98, POLR2C, POLR2E, PURA, QKI, RACK1, RAN, RPS3, TPR]
GO:0050658	RNA transport	GO_BiologicalProcess-EBI-QuickGO-GOA_20.11.2017_00h00	5.06089e-20	1.76625e-17	3.32011e-27	6.64021e-26	[4, 5, 7]	Group19	17.8744	37	[CPSF2, DDX19B, DDX39A, DDX39B, EIF4A3, EIF5A, FLOT1, HNRNPA1, HNRNPA2B1, HNRNPA3, MVP, NUP107, NUP133, NUP155, NUP160, NUP205, NUP210, NUP37, NUP43, NUP54, NUP58, NUP62, NUP88, NUP93, NUP98, QKI, RAN, RPSA, SRSF1, SRSF10, SRSF11, SRSF4, SRSF5, SRSF6, TPR, U2AF1, XPO7]
GO:0040029	regulation of gene expression, epigenetic	GO_BiologicalProcess-EBI-QuickGO-GOA_20.11.2017_00h00	1.94366e-12	4.23717e-10	3.32011e-27	6.64021e-26	[5, 6]	Group19	11.3333	34	[ACTB, GARS, GPX1, H2AFX, H2AFY2, H2AFZ, H3F3A, HDAC2, HIST1H2AC, HIST1H2AJ, HIST1H3A, HIST1H4A, HIST2H2AB, HIST2H2AC, HNRNPA2B1, NUP107, NUP133, NUP155, NUP160, NUP205, NUP210, NUP37, NUP43, NUP54, NUP58, NUP62, NUP88, NUP93, NUP98, POLR2C, POLR2E, RAN, RBBP4, TPR]
GO:0009117	nucleotide metabolic process	GO_BiologicalProcess-EBI-QuickGO-GOA_20.11.2017_00h00	1.23514e-17	3.91541e-15	3.32011e-27	6.64021e-26	[5, 6, 7]	Group19	8.69565	68	[ACAT1, ADK, ADPGK, ATP1B1, ATP5A1, ATP5B, ATP5F1, ATP5H, ATP5J, ATP6V1A, ATP6V1B2, BPNT1, CALM1, CAP1, DLD, ENO1, ENO2, ENO3, GAPDH, GAPDHS, GARS, GPI, GPX1, GUK1, HK1, HSPA1A, HSPA8, IDH2, IMPDH1, IMPDH2, MDH2, ME2, NME2, NPPA, NT5C2, NUP107, NUP133, NUP155, NUP160, NUP205, NUP210, NUP37, NUP43, NUP54, NUP58, NUP62, NUP88, NUP93, NUP98, OGDH, OLA1, PGD, PGK1, PPIF, PRDX5, PRPS1, PRPS2, PRPSAP1,…
GO:0032787	monocarboxylic acid metabolic process	GO_BiologicalProcess-EBI-QuickGO-GOA_20.11.2017_00h00	2.38112e-09	4.4527e-07	3.32011e-27	6.64021e-26	[6]	Group19	7.14286	46	[ACAA2, ACADM, ACAT1, ADPGK, ALDH4A1, CBR1, DLAT, DLD, ECH1, ECI1, ENO1, ENO2, ENO3, ERLIN2, ETFA, GAPDH, GAPDHS, GPI, GPX1, HADHA, HK1, IDH2, ME2, ME3, NUP107, NUP133, NUP155, NUP160, NUP205, NUP210, NUP37, NUP43, NUP54, NUP58, NUP62, NUP88, NUP93, NUP98, OGDH, PGD, PGK1, PLAA, QKI, TPI1, TPR, VDAC2]
GO:0051028	mRNA transport	GO_BiologicalProcess-EBI-QuickGO-GOA_20.11.2017_00h00	6.66454e-21	2.37924e-18	3.32011e-27	6.64021e-26	[5, 6, 8]	Group19	21.118	34	[CPSF2, DDX19B, DDX39A, DDX39B, EIF4A3, EIF5A, HNRNPA1, HNRNPA2B1, HNRNPA3, MVP, NUP107, NUP133, NUP155, NUP160, NUP205, NUP210, NUP37, NUP43, NUP54, NUP58, NUP62, NUP88, NUP93, NUP98, QKI, SRSF1, SRSF10, SRSF11, SRSF4, SRSF5, SRSF6, TPR, U2AF1, XPO7]
GO:0006163	purine nucleotide metabolic process	GO_BiologicalProcess-EBI-QuickGO-GOA_20.11.2017_00h00	1.91538e-16	5.5929e-14	3.32011e-27	6.64021e-26	[5, 6, 7, 8]	Group19	9.17574	59	[ACAT1, ADK, ADPGK, ATP1B1, ATP5A1, ATP5B, ATP5F1, ATP5H, ATP5J, ATP6V1A, ATP6V1B2, BPNT1, CALM1, CAP1, DLD, ENO1, ENO2, ENO3, GAPDH, GAPDHS, GPI, GPX1, GUK1, HK1, HSPA1A, HSPA8, IMPDH1, IMPDH2, NME2, NPPA, NT5C2, NUP107, NUP133, NUP155, NUP160, NUP205, NUP210, NUP37, NUP43, NUP54, NUP58, NUP62, NUP88, NUP93, NUP98, OGDH, OLA1, PGK1, PPIF, PRPS1, PRPS2, RACK1, STOML2, SULT1A3, THBS1, TPI1, TPR, U…
GO:0006405	RNA export from nucleus	GO_BiologicalProcess-EBI-QuickGO-GOA_20.11.2017_00h00	2.34029e-20	8.26124e-18	3.32011e-27	6.64021e-26	[5, 6, 7, 8]	Group19	22.069	32	[CPSF2, DDX19B, DDX39A, DDX39B, EIF4A3, EIF5A, HNRNPA1, HNRNPA2B1, NUP107, NUP133, NUP155, NUP160, NUP205, NUP210, NUP37, NUP43, NUP54, NUP58, NUP62, NUP88, NUP93, NUP98, RAN, RPSA, SRSF1, SRSF10, SRSF11, SRSF4, SRSF5, SRSF6, TPR, U2AF1]
GO:0009259	ribonucleotide metabolic process	GO_BiologicalProcess-EBI-QuickGO-GOA_20.11.2017_00h00	1.54355e-16	4.53805e-14	3.32011e-27	6.64021e-26	[5, 6, 7, 8]	Group19	9.21875	59	[ACAT1, ADK, ADPGK, ATP1B1, ATP5A1, ATP5B, ATP5F1, ATP5H, ATP5J, ATP6V1A, ATP6V1B2, BPNT1, CALM1, CAP1, DLD, ENO1, ENO2, ENO3, GAPDH, GAPDHS, GPI, GUK1, HK1, HSPA1A, HSPA8, IMPDH1, IMPDH2, NME2, NPPA, NT5C2, NUP107, NUP133, NUP155, NUP160, NUP205, NUP210, NUP37, NUP43, NUP54, NUP58, NUP62, NUP88, NUP93, NUP98, OGDH, OLA1, PGK1, PPIF, PRPS1, PRPS2, RACK1, STOML2, SULT1A3, THBS1, TPI1, TPR, UMPS, U…
GO:0006090	pyruvate metabolic process	GO_BiologicalProcess-EBI-QuickGO-GOA_20.11.2017_00h00	8.02645e-17	2.42399e-14	3.32011e-27	6.64021e-26	[7]	Group19	18.4049	30	[ADPGK, DLAT, DLD, ENO1, ENO2, ENO3, GAPDH, GAPDHS, GPI, HK1, ME2, ME3, NUP107, NUP133, NUP155, NUP160, NUP205, NUP210, NUP37, NUP43, NUP54, NUP58, NUP62, NUP88, NUP93, NUP98, OGDH, PGK1, TPI1, TPR]
GO:0009144	purine nucleoside triphosphate metabolic process	GO_BiologicalProcess-EBI-QuickGO-GOA_20.11.2017_00h00	6.71786e-21	2.39156e-18	3.32011e-27	6.64021e-26	[6, 7, 8]	Group19	14.2857	47	[ADK, ADPGK, ATP1B1, ATP5A1, ATP5B, ATP5F1, ATP5H, ATP5J, ATP6V1A, ATP6V1B2, DLD, ENO1, ENO2, ENO3, GAPDH, GAPDHS, GPI, GUK1, HK1, HSPA1A, HSPA8, IMPDH1, IMPDH2, NME2, NUP107, NUP133, NUP155, NUP160, NUP205, NUP210, NUP37, NUP43, NUP54, NUP58, NUP62, NUP88, NUP93, NUP98, OGDH, OLA1, PGK1, PPIF, STOML2, TPI1, TPR, UQCRC2, VCP]
GO:0009161	ribonucleoside monophosphate metabolic process	GO_BiologicalProcess-EBI-QuickGO-GOA_20.11.2017_00h00	4.00733e-22	1.47871e-19	3.32011e-27	6.64021e-26	[6, 7, 8]	Group19	14.245	50	[ADK, ADPGK, ATP1B1, ATP5A1, ATP5B, ATP5F1, ATP5H, ATP5J, ATP6V1A, ATP6V1B2, DLD, ENO1, ENO2, ENO3, GAPDH, GAPDHS, GPI, GUK1, HK1, HSPA1A, HSPA8, IMPDH1, IMPDH2, NT5C2, NUP107, NUP133, NUP155, NUP160, NUP205, NUP210, NUP37, NUP43, NUP54, NUP58, NUP62, NUP88, NUP93, NUP98, OGDH, OLA1, PGK1, PPIF, PRPS1, PRPS2, STOML2, TPI1, TPR, UMPS, UQCRC2, VCP]
GO:0046496	nicotinamide nucleotide metabolic process	GO_BiologicalProcess-EBI-QuickGO-GOA_20.11.2017_00h00	5.36845e-18	1.72864e-15	3.32011e-27	6.64021e-26	[6, 7, 8, 9]	Group19	17.2589	34	[ADPGK, DLD, ENO1, ENO2, ENO3, GAPDH, GAPDHS, GPI, HK1, IDH2, MDH2, ME2, NUP107, NUP133, NUP155, NUP160, NUP205, NUP210, NUP37, NUP43, NUP54, NUP58, NUP62, NUP88, NUP93, NUP98, OGDH, PGD, PGK1, PRDX5, TKT, TPI1, TPR, VCP]
GO:0046034	ATP metabolic process	GO_BiologicalProcess-EBI-QuickGO-GOA_20.11.2017_00h00	5.97244e-20	2.06646e-17	3.32011e-27	6.64021e-26	[7, 8, 9, 10]	Group19	14.9306	43	[ADPGK, ATP1B1, ATP5A1, ATP5B, ATP5F1, ATP5H, ATP5J, ATP6V1A, ATP6V1B2, DLD, ENO1, ENO2, ENO3, GAPDH, GAPDHS, GPI, GUK1, HK1, HSPA1A, HSPA8, NUP107, NUP133, NUP155, NUP160, NUP205, NUP210, NUP37, NUP43, NUP54, NUP58, NUP62, NUP88, NUP93, NUP98, OGDH, OLA1, PGK1, PPIF, STOML2, TPI1, TPR, UQCRC2, VCP]
GO:0023051	regulation of signaling	GO_BiologicalProcess-EBI-QuickGO-GOA_20.11.2017_00h00	0.000498382	0.0433592	4.62703e-12	5.55244e-11	[2, 3]	Group20	3.6036	128	[A2M, ACAA2, AHSG, APEX1, ARF1, ATP1A1, ATP1A3, ATP1B1, ATP2B1, ATP2B2, C1QBP, CA2, CALM1, CALR, CAMK2A, CAMK2B, CAMK2D, CAT, CHP2, CLIC2, CMTM7, CNOT9, COPS5, COPS8, CPNE1, DNM1, DNM2, EEF1D, EIF4A3, EMD, ENO1, ETFA, FBLN1, FGB, FLOT1, FN1, GPI, GPX1, GSN, GSTO1, HADHA, HDAC2, HIST1H2BJ, HMGB2, HNRNPK, HSP90AB1, HSPA1A, HSPA5, LGALS3, LGALS9, LMNA, LRRC15, MVP, NAPA, NONO, NPPA, NSF, NUP62, NUP9…
GO:0032879	regulation of localization	GO_BiologicalProcess-EBI-QuickGO-GOA_20.11.2017_00h00	1.22568e-05	0.00148307	4.62703e-12	5.55244e-11	[2, 3]	Group20	4.04077	111	[ACAA2, AHSG, ANXA4, APEX1, ARF1, ATP1A1, ATP1A3, ATP1B1, ATP5A1, ATP5B, C1QBP, C4A, CA2, CALM1, CALR, CAMK2A, CAMK2B, CAMK2D, CAMK2G, CCT2, CCT3, CCT4, CCT5, CCT6A, CCT7, CCT8, CHP2, CLIC2, CLTC, DNM1, DNM2, EHD1, EMD, EPB41, FBLN1, FGB, FLOT1, FN1, GAPDH, GPI, GSN, GSTO1, HADHA, HK1, HNRNPC, HNRNPK, HSP90AB1, HSPA1A, HSPA1L, HSPA5, HSPA8, HUWE1, IDH2, LGALS3, LGALS9, LMNA, LRRC15, NAPA, NPPA, N…
GO:0044087	regulation of cellular component biogenesis	GO_BiologicalProcess-EBI-QuickGO-GOA_20.11.2017_00h00	0.000317801	0.0286021	4.62703e-12	5.55244e-11	[2, 3]	Group20	4.77248	43	[ADD1, ADD2, APEX1, ARF1, CAND1, DDB1, DNM2, FLOT1, GSN, H3F3A, HCFC1, HSP90AA1, HSPA1A, HSPA8, NAPA, NUP62, PFN2, PRKCSH, PSMC1, PSMC2, PSMC3, PSMC4, PSMC5, PSMC6, PYCARD, RAB1B, RAB33B, RAB5A, RAB7A, RACK1, RALB, RPA2, RPS3, SPTAN1, SPTB, SPTBN1, THBS1, TMOD4, TPR, TWF1, VCP, VDAC2, VPS35]
GO:0006403	RNA localization	GO_BiologicalProcess-EBI-QuickGO-GOA_20.11.2017_00h00	2.08454e-26	8.12971e-24	4.62703e-12	5.55244e-11	[3]	Group20	19.0283	47	[CCT2, CCT3, CCT4, CCT5, CCT6A, CCT7, CCT8, CPSF2, DDX19B, DDX39A, DDX39B, EIF4A3, EIF5A, FLOT1, HNRNPA1, HNRNPA2B1, HNRNPA3, MVP, NUP107, NUP133, NUP155, NUP160, NUP205, NUP210, NUP37, NUP43, NUP54, NUP58, NUP62, NUP88, NUP93, NUP98, QKI, RAN, RPSA, RUVBL1, RUVBL2, SRSF1, SRSF10, SRSF11, SRSF4, SRSF5, SRSF6, TCP1, TPR, U2AF1, XPO7]
GO:0006810	transport	GO_BiologicalProcess-EBI-QuickGO-GOA_20.11.2017_00h00	6.00482e-34	2.40193e-31	4.62703e-12	5.55244e-11	[3]	Group20	5.10921	269	[A2M, ABCB10, ACAA2, ACO1, ACTB, ACTG1, ACTR1B, ADD1, ADD2, AHSG, ALAD, ANK1, ANXA11, ANXA4, AP1B1, APEX1, ARF1, ARF4, ASNA1, ATG7, ATP1A1, ATP1A3, ATP1B1, ATP2B1, ATP2B2, ATP5A1, ATP5B, ATP5F1, ATP5H, ATP5J, ATP6V1A, ATP6V1B2, BAG6, BANF1, BPNT1, C4A, CA2, CALM1, CALR, CAMK2A, CAMK2B, CAMK2D, CAMK2G, CAND1, CANX, CAP1, CAPN1, CAT, CCT2, CCT3, CCT4, CCT5, CCT7, CCT8, CHP2, CLIC2, CLTC, COPB1, COP…
GO:0008104	protein localization	GO_BiologicalProcess-EBI-QuickGO-GOA_20.11.2017_00h00	8.77915e-17	2.64252e-14	4.62703e-12	5.55244e-11	[3]	Group20	5.30112	147	[ANK1, ANXA4, AP1B1, APEX1, ARF1, ARF4, ATG7, ATP1B1, ATP6V1A, ATP6V1B2, BAG6, CALR, CAMK2G, CANX, CCT2, CCT3, CCT4, CCT5, CCT6A, CCT7, CCT8, CHP2, CLTC, COPB1, COPB2, CPSF2, CSE1L, DDX19B, DDX39A, DDX39B, DNM2, EHD1, EIF4A3, EIF5A, EMD, EPB41, FBLN1, FGB, FLOT1, FLOT2, FN1, GAPDH, GPI, GSN, GUK1, H2AFY2, HADHA, HK1, HNRNPA2B1, HSP90AA1, HSP90AB1, HSP90B1, HSPA1L, HSPA4, HSPA5, HSPA8, HSPD1, HUWE…
GO:0048522	positive regulation of cellular process	GO_BiologicalProcess-EBI-QuickGO-GOA_20.11.2017_00h00	1.27604e-07	2.10547e-05	4.62703e-12	5.55244e-11	[2, 3, 4]	Group20	3.75024	194	[ADD1, AHSG, ANK1, APEX1, ARF1, ARF4, ASS1, ATG7, ATP1B1, ATP5A1, ATP5B, BAG6, C1QBP, C4A, CA2, CALM1, CALR, CAMK2A, CAMK2B, CAMK2D, CAND1, CAP1, CAPN1, CAPNS1, CAT, CCT2, CCT3, CCT4, CCT5, CCT6A, CCT7, CCT8, CHP2, CLIC2, CNOT9, COPS5, COPS8, CPNE1, DDB1, DDX39B, DNM2, EEF1D, EEF2, EHD1, EIF3C, EIF3E, EIF4A3, EIF5A, ENO1, ERLIN2, ETFA, FBLN1, FGB, FLOT1, FLOT2, FN1, GAPDH, GAPDHS, GARS, GPI, GPX1…
GO:0051649	establishment of localization in cell	GO_BiologicalProcess-EBI-QuickGO-GOA_20.11.2017_00h00	1.89532e-18	6.17874e-16	4.62703e-12	5.55244e-11	[3]	Group20	5.81093	134	[ABCB10, ACAA2, ANK1, AP1B1, APEX1, ARF1, ARF4, ATP1B1, ATP5A1, ATP5B, ATP5F1, ATP5H, ATP5J, BANF1, CALM1, CALR, CAMK2A, CAMK2D, CANX, CHP2, CLIC2, CLTC, COPB1, COPB2, CPSF2, CSE1L, DDX19B, DDX39A, DDX39B, DNM1, DNM2, EHD1, EIF4A3, EIF5A, EMD, F5, GSTO1, HNRNPA1, HNRNPA2B1, HSP90AA1, HSP90AB1, HSP90B1, HSPA1A, HSPA1L, HSPA4, HSPA8, HSPD1, HUWE1, KPNA3, KPNB1, LGALS9, LMNA, MYH9, NAPA, NAPB, NSF, …
GO:0032880	regulation of protein localization	GO_BiologicalProcess-EBI-QuickGO-GOA_20.11.2017_00h00	2.76399e-07	4.33947e-05	4.62703e-12	5.55244e-11	[3, 4]	Group20	5.42495	60	[ANXA4, ARF1, CCT2, CCT3, CCT4, CCT5, CCT6A, CCT7, CCT8, CHP2, CLTC, EMD, EPB41, FBLN1, FGB, FN1, GAPDH, GPI, GSN, HADHA, HK1, HSP90AB1, HSPA1L, HSPA8, HUWE1, IDH2, LGALS9, LMNA, LRRC15, NUP54, NUP58, NUP62, NUP93, PPIA, PRDX1, PSMD8, PSMD9, PYCARD, RAB11A, RAB11B, RAB14, RAB8A, RACK1, RALB, RANGAP1, RSL1D1, RUVBL1, SPTBN1, SQSTM1, STOM, TARDBP, TCP1, TPR, TRIM16, U2AF1, VPS35, YWHAB, YWHAE, YWHA…
GO:0045184	establishment of protein localization	GO_BiologicalProcess-EBI-QuickGO-GOA_20.11.2017_00h00	5.4536e-20	1.89785e-17	4.62703e-12	5.55244e-11	[3, 4]	Group20	6.08417	133	[ANXA4, AP1B1, APEX1, ARF1, ARF4, ATG7, ATP1B1, ATP6V1A, ATP6V1B2, BAG6, CALR, CAMK2G, CANX, CCT2, CCT4, CCT5, CCT6A, CCT7, CCT8, CHP2, CLTC, COPB1, COPB2, CPSF2, CSE1L, DDX19B, DDX39A, DDX39B, DNM2, EHD1, EIF4A3, EIF5A, EMD, FBLN1, FGB, FN1, GAPDH, GPI, GUK1, H2AFY2, HADHA, HK1, HNRNPA2B1, HSP90AA1, HSP90AB1, HSP90B1, HSPA1L, HSPA4, HSPA8, HSPD1, HUWE1, IDH2, KPNA3, KPNB1, LGALS9, LMNA, MVP, MYH…
GO:0046907	intracellular transport	GO_BiologicalProcess-EBI-QuickGO-GOA_20.11.2017_00h00	8.85001e-22	3.24795e-19	4.62703e-12	5.55244e-11	[3, 4]	Group20	6.47265	129	[ABCB10, ACAA2, ANK1, AP1B1, APEX1, ARF1, ARF4, ATP1B1, ATP5A1, ATP5B, ATP5F1, ATP5H, ATP5J, BANF1, CALR, CAMK2A, CANX, CHP2, CLTC, COPB1, COPB2, CPSF2, CSE1L, DDX19B, DDX39A, DDX39B, DNM1, DNM2, EHD1, EIF4A3, EIF5A, EMD, F5, HNRNPA1, HNRNPA2B1, HSP90AA1, HSP90AB1, HSP90B1, HSPA1A, HSPA1L, HSPA4, HSPA8, HSPD1, HUWE1, KPNA3, KPNB1, LGALS9, LMNA, NAPA, NAPB, NSF, NUP107, NUP133, NUP155, NUP160, NUP…
GO:0051049	regulation of transport	GO_BiologicalProcess-EBI-QuickGO-GOA_20.11.2017_00h00	3.22992e-06	0.000429579	4.62703e-12	5.55244e-11	[3, 4]	Group20	4.43548	88	[ACAA2, AHSG, ANXA4, APEX1, ARF1, ATP1A1, ATP1A3, ATP1B1, C4A, CA2, CALM1, CALR, CAMK2A, CAMK2B, CAMK2D, CAMK2G, CHP2, CLIC2, DNM1, DNM2, EHD1, EMD, FBLN1, FGB, FLOT1, FN1, GAPDH, GPI, GSTO1, HADHA, HK1, HNRNPC, HNRNPK, HSP90AB1, HSPA1A, HSPA1L, HSPA8, HUWE1, IDH2, LGALS3, LGALS9, NAPA, NPPA, NSF, NUP54, NUP58, NUP62, NUP93, PFN2, PLAA, PPIA, PPIF, PPP1CC, PRDX1, PSMD8, PSMD9, PYCARD, RAB10, RAB1…
GO:0051050	positive regulation of transport	GO_BiologicalProcess-EBI-QuickGO-GOA_20.11.2017_00h00	3.20115e-05	0.00358529	4.62703e-12	5.55244e-11	[2, 3, 4, 5]	Group20	4.94297	52	[AHSG, APEX1, ARF1, ATP1B1, C4A, CA2, CALM1, CALR, CAMK2A, CHP2, DNM1, DNM2, EHD1, EMD, FGB, FLOT1, GAPDH, GPI, GSTO1, HK1, HNRNPC, HNRNPK, HSP90AB1, HSPA1L, HUWE1, LGALS3, LGALS9, NPPA, NUP93, PLAA, PPIA, PSMD8, PSMD9, PYCARD, RAB21, RAB5A, RAB7A, RAB8B, RACK1, RUVBL1, SPTBN1, STOM, TARDBP, TPR, TRIM16, U2AF1, VPS35, VTN, YWHAB, YWHAE, YWHAH, YWHAZ]
GO:0051128	regulation of cellular component organization	GO_BiologicalProcess-EBI-QuickGO-GOA_20.11.2017_00h00	6.24044e-08	1.06088e-05	4.62703e-12	5.55244e-11	[3, 4]	Group20	4.4898	110	[ACAA2, ADD1, ADD2, AHSG, ANK1, APEX1, ARF1, ATG7, C1QBP, C4A, CALR, CAMK2B, CAMK2D, CAND1, CCT2, CCT3, CCT4, CCT5, CCT6A, CCT7, CCT8, CLTC, DDB1, DDX39B, DNM2, EHD1, EIF5A, ENO1, EPB41, FBLN1, FGB, FLOT1, FN1, GPX1, GSN, H3F3A, HCFC1, HDAC2, HNRNPA1, HNRNPA2B1, HNRNPC, HNRNPK, HSP90AA1, HSPA1A, HSPA1L, HSPA5, HSPA8, HUWE1, LGALS3, LMNA, MYH10, MYH9, MYL12B, NAPA, NME2, NPPA, NUP62, PFN2, PLAA, P…
GO:0060341	regulation of cellular localization	GO_BiologicalProcess-EBI-QuickGO-GOA_20.11.2017_00h00	2.13761e-08	3.7622e-06	4.62703e-12	5.55244e-11	[3, 4]	Group20	5.93654	58	[ACAA2, APEX1, ARF1, CALM1, CAMK2A, CAMK2D, CCT2, CCT3, CCT4, CCT5, CCT6A, CCT7, CCT8, CHP2, CLIC2, CLTC, DNM1, EHD1, EMD, EPB41, GSN, GSTO1, HSP90AB1, HSPA1A, HSPA1L, HUWE1, LGALS9, LMNA, LRRC15, NAPA, NUP54, NUP58, NUP62, NUP93, PFN2, PLAA, PPP1CC, PRDX1, PSMD8, RAB11A, RAB11B, RAB21, RAB5A, RACK1, RALB, RANGAP1, RUVBL1, SPTBN1, SQSTM1, STOM, TCP1, TPR, U2AF1, VPS35, YWHAB, YWHAE, YWHAH, YWHAZ]
GO:0034613	cellular protein localization	GO_BiologicalProcess-EBI-QuickGO-GOA_20.11.2017_00h00	3.98648e-16	1.12419e-13	4.62703e-12	5.55244e-11	[4]	Group20	5.99572	112	[ANK1, AP1B1, ATP1B1, BAG6, CALR, CCT2, CCT3, CCT4, CCT5, CCT6A, CCT7, CCT8, CHP2, CLTC, COPB1, COPB2, CPSF2, CSE1L, DDX19B, DDX39A, DDX39B, EHD1, EIF4A3, EIF5A, EMD, EPB41, FLOT1, FLOT2, GSN, H2AFY2, HK1, HNRNPA2B1, HSP90AA1, HSP90AB1, HSP90B1, HSPA1L, HSPA4, HSPA5, HSPA8, HSPD1, HUWE1, KPNA3, KPNB1, LGALS9, LMNA, LRRC15, NAPA, NAPB, NSF, NUP107, NUP133, NUP155, NUP160, NUP205, NUP210, NUP37, NU…
GO:0051130	positive regulation of cellular component organization	GO_BiologicalProcess-EBI-QuickGO-GOA_20.11.2017_00h00	1.34515e-08	2.40783e-06	4.62703e-12	5.55244e-11	[3, 4, 5]	Group20	5.54236	70	[ADD1, AHSG, ANK1, APEX1, ARF1, C1QBP, C4A, CALR, CAMK2B, CAND1, CCT2, CCT3, CCT4, CCT5, CCT6A, CCT7, CCT8, DDB1, DNM2, EHD1, EIF5A, FGB, FLOT1, FN1, GPX1, GSN, HNRNPA1, HNRNPA2B1, HNRNPC, HNRNPK, HSPA1A, HSPA1L, HSPA5, HUWE1, NME2, NUP62, PFN2, PLAA, PPIF, PSMC1, PSMC2, PSMC3, PSMC4, PSMC5, PSMC6, PSMD8, PYCARD, RAB11A, RAB21, RAB8B, RACK1, RALB, RPA2, RPS3, RUVBL1, RUVBL2, SERPINF1, SFPQ, STOML…
GO:0060627	regulation of vesicle-mediated transport	GO_BiologicalProcess-EBI-QuickGO-GOA_20.11.2017_00h00	2.91002e-06	0.000395763	4.62703e-12	5.55244e-11	[3, 4, 5]	Group20	6.72098	33	[AHSG, APEX1, ARF1, C4A, CALR, DNM1, DNM2, EHD1, FGB, FLOT1, HNRNPC, HNRNPK, LGALS3, LGALS9, NAPA, NSF, PFN2, PLAA, PYCARD, RAB10, RAB11A, RAB11B, RAB14, RAB21, RAB33B, RAB5A, RAB5C, RAB7A, RAB8A, RAB8B, RACK1, RALB, VTN]
GO:0071702	organic substance transport	GO_BiologicalProcess-EBI-QuickGO-GOA_20.11.2017_00h00	5.66889e-13	1.29818e-10	4.62703e-12	5.55244e-11	[4]	Group20	4.88656	140	[ANXA4, AP1B1, APEX1, ARF1, ARF4, ATG7, ATP1B1, ATP6V1A, ATP6V1B2, CA2, CALR, CAMK2G, CANX, CHP2, CLIC2, CLTC, COPB1, COPB2, CPSF2, CSE1L, DDX19B, DDX39A, DDX39B, DNM2, EHD1, EIF4A3, EIF5A, EMD, ESYT1, FBLN1, FGB, FLOT1, FN1, GAPDH, GPI, GUK1, HADHA, HBA1, HBB, HK1, HNRNPA1, HNRNPA2B1, HNRNPA3, HNRNPK, HSP90AA1, HSP90AB1, HSP90B1, HSPA1L, HSPA4, HSPA8, HSPD1, HUWE1, IDH2, KPNA3, KPNB1, LGALS9, LM…
GO:0071705	nitrogen compound transport	GO_BiologicalProcess-EBI-QuickGO-GOA_20.11.2017_00h00	7.12718e-16	1.9671e-13	4.62703e-12	5.55244e-11	[4]	Group20	5.42857	133	[ANXA4, AP1B1, APEX1, ARF1, ARF4, ATG7, ATP1B1, ATP6V1A, ATP6V1B2, CA2, CALR, CAMK2G, CANX, CHP2, CLIC2, CLTC, COPB1, COPB2, CPSF2, CSE1L, DDX19B, DDX39A, DDX39B, DNM2, EHD1, EIF4A3, EIF5A, EMD, FBLN1, FGB, FLOT1, FN1, GAPDH, GPI, GUK1, HADHA, HBB, HK1, HNRNPA1, HNRNPA2B1, HNRNPA3, HSP90AA1, HSP90AB1, HSP90B1, HSPA1L, HSPA4, HSPA8, HSPD1, HUWE1, IDH2, KPNA3, KPNB1, LGALS9, LMNA, MVP, MYH9, NAPA, …
GO:0071822	protein complex subunit organization	GO_BiologicalProcess-EBI-QuickGO-GOA_20.11.2017_00h00	5.38013e-15	1.40959e-12	4.62703e-12	5.55244e-11	[4]	Group20	5.98733	104	[ACAT1, ADD1, ADD2, ALAD, ARF1, CALR, CAMK2D, CAMK2G, CAND1, CAT, CCT2, CCT3, CCT8, CLPP, CLTC, COPS8, DARS, DDB1, DNM1, DNM2, EHD1, EIF5A, EPB41, F5, FARSB, FGB, FLOT1, FN1, GARS, GSN, HBA1, HBB, HBE1, HCFC1, HIST1H3A, HIST1H4A, HSP90AA1, HSP90AB1, HSPA1A, HSPA4, HSPA8, HSPD1, IMPDH2, KPNA3, MX1, NAPA, NAPB, NME2, NSF, NUDT21, NUP107, NUP133, NUP205, NUP54, NUP58, NUP62, NUP93, NUP98, PDCD6, PFN…
GO:1903829	positive regulation of cellular protein localization	GO_BiologicalProcess-EBI-QuickGO-GOA_20.11.2017_00h00	3.1122e-06	0.000417035	4.62703e-12	5.55244e-11	[2, 3, 4, 5, 6]	Group20	6.91244	30	[CCT2, CCT3, CCT4, CCT5, CCT6A, CCT7, CCT8, CHP2, EMD, EPB41, HSP90AB1, HSPA1L, HUWE1, LGALS9, NUP62, NUP93, PSMD8, RAB11A, RACK1, RUVBL1, SPTBN1, SQSTM1, STOM, TCP1, TPR, U2AF1, YWHAB, YWHAE, YWHAH, YWHAZ]
GO:1904951	positive regulation of establishment of protein localization	GO_BiologicalProcess-EBI-QuickGO-GOA_20.11.2017_00h00	2.74328e-06	0.000378573	4.62703e-12	5.55244e-11	[2, 3, 4, 5, 6]	Group20	6.31579	36	[ARF1, CCT2, CCT4, CCT5, CCT6A, CCT7, CCT8, CHP2, EMD, FGB, GAPDH, GPI, HK1, HSP90AB1, HSPA1L, HUWE1, LGALS9, NUP93, PPIA, PSMD8, PSMD9, PYCARD, RACK1, RUVBL1, SPTBN1, STOM, TARDBP, TCP1, TPR, TRIM16, U2AF1, VPS35, YWHAB, YWHAE, YWHAH, YWHAZ]
GO:0032386	regulation of intracellular transport	GO_BiologicalProcess-EBI-QuickGO-GOA_20.11.2017_00h00	3.54888e-05	0.00386828	4.62703e-12	5.55244e-11	[4, 5]	Group20	5.72831	35	[ACAA2, APEX1, ARF1, CHP2, DNM1, EHD1, EMD, HSP90AB1, HSPA1A, HSPA1L, HUWE1, LGALS9, NAPA, NUP54, NUP58, NUP62, NUP93, PFN2, PLAA, PPP1CC, PRDX1, PSMD8, RAB11B, RAB21, RAB5A, RANGAP1, RUVBL1, STOM, TPR, U2AF1, VPS35, YWHAB, YWHAE, YWHAH, YWHAZ]
GO:0033043	regulation of organelle organization	GO_BiologicalProcess-EBI-QuickGO-GOA_20.11.2017_00h00	3.55922e-05	0.00384396	4.62703e-12	5.55244e-11	[4, 5]	Group20	4.6729	60	[ACAA2, ADD1, ADD2, ANK1, APEX1, ARF1, ATG7, CALR, CAMK2D, CCT2, CCT3, CCT4, CCT5, CCT6A, CCT7, CCT8, CLTC, DNM2, GPX1, GSN, H3F3A, HNRNPA1, HNRNPA2B1, HNRNPC, HSPA1A, HSPA1L, HUWE1, LMNA, NUP62, PFN2, PPIF, PSMD8, PYCARD, RAB1B, RAB33B, RAB5A, RAB7A, RALB, RPS3, RUVBL1, RUVBL2, SFPQ, SPTAN1, SPTB, SPTBN1, SQSTM1, STOML2, TCP1, TMED9, TMOD4, TPR, TWF1, U2AF1, UBQLN4, VDAC1, VPS35, YWHAB, YWHAE, Y…
GO:0051169	nuclear transport	GO_BiologicalProcess-EBI-QuickGO-GOA_20.11.2017_00h00	2.10337e-15	5.61601e-13	4.62703e-12	5.55244e-11	[4, 5]	Group20	9.92064	50	[BANF1, CALR, CHP2, CPSF2, CSE1L, DDX19B, DDX39A, DDX39B, EIF4A3, EIF5A, EMD, HNRNPA1, HNRNPA2B1, HSP90AB1, KPNA3, KPNB1, LGALS9, LMNA, NUP107, NUP133, NUP155, NUP160, NUP205, NUP210, NUP37, NUP43, NUP54, NUP58, NUP62, NUP88, NUP93, NUP98, PDIA3, PPP1CC, PRDX1, RAN, RANGAP1, RPSA, SPTBN1, SRSF1, SRSF10, SRSF11, SRSF4, SRSF5, SRSF6, TNPO2, TPR, U2AF1, XPO7, YWHAE]
GO:0070201	regulation of establishment of protein localization	GO_BiologicalProcess-EBI-QuickGO-GOA_20.11.2017_00h00	3.53021e-06	0.000455397	4.62703e-12	5.55244e-11	[4, 5]	Group20	5.51181	49	[ANXA4, ARF1, CCT2, CCT4, CCT5, CCT6A, CCT7, CCT8, CHP2, EMD, FBLN1, FGB, FN1, GAPDH, GPI, HADHA, HK1, HSP90AB1, HSPA1L, HSPA8, HUWE1, IDH2, LGALS9, NUP54, NUP58, NUP62, NUP93, PPIA, PRDX1, PSMD8, PSMD9, PYCARD, RAB11A, RAB8A, RACK1, RANGAP1, RUVBL1, SPTBN1, STOM, TARDBP, TCP1, TPR, TRIM16, U2AF1, VPS35, YWHAB, YWHAE, YWHAH, YWHAZ]
GO:1903827	regulation of cellular protein localization	GO_BiologicalProcess-EBI-QuickGO-GOA_20.11.2017_00h00	9.42748e-07	0.000136698	4.62703e-12	5.55244e-11	[4, 5]	Group20	6.22155	41	[CCT2, CCT3, CCT4, CCT5, CCT6A, CCT7, CCT8, CHP2, CLTC, EMD, EPB41, GSN, HSP90AB1, HSPA1L, HUWE1, LGALS9, LMNA, LRRC15, NUP54, NUP58, NUP62, NUP93, PRDX1, PSMD8, RAB11A, RAB11B, RACK1, RALB, RANGAP1, RUVBL1, SPTBN1, SQSTM1, STOM, TCP1, TPR, U2AF1, VPS35, YWHAB, YWHAE, YWHAH, YWHAZ]
GO:0010638	positive regulation of organelle organization	GO_BiologicalProcess-EBI-QuickGO-GOA_20.11.2017_00h00	0.000131951	0.0129312	4.62703e-12	5.55244e-11	[4, 5, 6]	Group20	5.37313	36	[ANK1, APEX1, ARF1, CCT2, CCT3, CCT4, CCT5, CCT6A, CCT7, CCT8, GSN, HNRNPA1, HNRNPA2B1, HSPA1A, HSPA1L, HUWE1, NUP62, PFN2, PPIF, PSMD8, PYCARD, RALB, RPS3, RUVBL1, RUVBL2, SFPQ, STOML2, TCP1, TMED9, TPR, U2AF1, VPS35, YWHAB, YWHAE, YWHAH, YWHAZ]
GO:0015931	nucleobase-containing compound transport	GO_BiologicalProcess-EBI-QuickGO-GOA_20.11.2017_00h00	3.81994e-18	1.23766e-15	4.62703e-12	5.55244e-11	[5]	Group20	15.3226	38	[CLIC2, CPSF2, DDX19B, DDX39A, DDX39B, EIF4A3, EIF5A, FLOT1, HNRNPA1, HNRNPA2B1, HNRNPA3, MVP, NUP107, NUP133, NUP155, NUP160, NUP205, NUP210, NUP37, NUP43, NUP54, NUP58, NUP62, NUP88, NUP93, NUP98, QKI, RAN, RPSA, SRSF1, SRSF10, SRSF11, SRSF4, SRSF5, SRSF6, TPR, U2AF1, XPO7]
GO:0019058	viral life cycle	GO_BiologicalProcess-EBI-QuickGO-GOA_20.11.2017_00h00	2.67919e-17	8.33227e-15	4.62703e-12	5.55244e-11	[5]	Group20	13.0435	42	[BANF1, DDB1, GSN, HSP90AB1, HSPA1A, HSPA8, KPNA3, KPNB1, LGALS9, LRRC15, MOG, MX1, NUP107, NUP133, NUP155, NUP160, NUP205, NUP210, NUP37, NUP43, NUP54, NUP58, NUP62, NUP88, NUP93, NUP98, P4HB, PABPC1, PPIA, PPIB, RAB1A, RAB1B, RAB5A, RAB7A, RAN, RPSA, STOM, TFRC, TPR, UBB, UBC, VCP]
GO:0033365	protein localization to organelle	GO_BiologicalProcess-EBI-QuickGO-GOA_20.11.2017_00h00	6.43384e-11	1.3318e-08	4.62703e-12	5.55244e-11	[5]	Group20	6.5	65	[BAG6, CALR, CCT2, CCT3, CCT4, CCT5, CCT6A, CCT7, CCT8, CHP2, CSE1L, EHD1, EMD, H2AFY2, HK1, HSP90AA1, HSP90AB1, HSPA1L, HSPA4, HSPA5, HSPA8, HSPD1, HUWE1, KPNA3, KPNB1, LGALS9, LMNA, NUP107, NUP133, NUP155, NUP54, NUP58, NUP62, NUP88, NUP93, NUP98, PDIA3, PRDX1, PSMD8, RAB10, RAB11A, RAB33B, RAB7A, RAB8B, RAN, RPA2, RPS18, RPS25, RPS3, RPSA, RUVBL1, RUVBL2, SPCS3, SPTBN1, TCP1, TIMM44, TNPO2, TP…
GO:0034249	negative regulation of cellular amide metabolic process	GO_BiologicalProcess-EBI-QuickGO-GOA_20.11.2017_00h00	6.13611e-15	1.59539e-12	4.62703e-12	5.55244e-11	[4, 5, 6]	Group20	14.2241	33	[APEX1, CALR, CNOT9, EIF3E, EIF4A3, GAPDH, GARS, H3F3A, HIST1H3A, HIST1H4A, HNRNPA2B1, NUP107, NUP133, NUP155, NUP160, NUP205, NUP210, NUP37, NUP43, NUP54, NUP58, NUP62, NUP88, NUP93, NUP98, POLR2C, POLR2E, PURA, QKI, RACK1, RAN, RPS3, TPR]
GO:0072594	establishment of protein localization to organelle	GO_BiologicalProcess-EBI-QuickGO-GOA_20.11.2017_00h00	3.68108e-14	8.94503e-12	4.62703e-12	5.55244e-11	[4, 5, 6]	Group20	8.26211	58	[CCT2, CCT4, CCT5, CCT6A, CCT7, CCT8, CHP2, CSE1L, EMD, H2AFY2, HK1, HSP90AA1, HSP90AB1, HSPA1L, HSPA4, HSPA8, HSPD1, HUWE1, KPNA3, KPNB1, LGALS9, LMNA, NUP107, NUP133, NUP155, NUP54, NUP58, NUP62, NUP88, NUP93, NUP98, PDIA3, PRDX1, PSMD8, RAB10, RAB11A, RAB33B, RAB7A, RAB8B, RAN, RPS18, RPS25, RPS3, RPSA, RUVBL1, RUVBL2, SPCS3, SPTBN1, TCP1, TIMM44, TNPO2, TPR, U2AF1, UQCRC2, YWHAB, YWHAE, YWHAH…
GO:0050658	RNA transport	GO_BiologicalProcess-EBI-QuickGO-GOA_20.11.2017_00h00	5.06089e-20	1.76625e-17	4.62703e-12	5.55244e-11	[4, 5, 7]	Group20	17.8744	37	[CPSF2, DDX19B, DDX39A, DDX39B, EIF4A3, EIF5A, FLOT1, HNRNPA1, HNRNPA2B1, HNRNPA3, MVP, NUP107, NUP133, NUP155, NUP160, NUP205, NUP210, NUP37, NUP43, NUP54, NUP58, NUP62, NUP88, NUP93, NUP98, QKI, RAN, RPSA, SRSF1, SRSF10, SRSF11, SRSF4, SRSF5, SRSF6, TPR, U2AF1, XPO7]
GO:0015031	protein transport	GO_BiologicalProcess-EBI-QuickGO-GOA_20.11.2017_00h00	1.13264e-17	3.60178e-15	4.62703e-12	5.55244e-11	[4, 5, 6, 7]	Group20	5.93301	124	[ANXA4, AP1B1, APEX1, ARF1, ARF4, ATG7, ATP1B1, ATP6V1A, ATP6V1B2, CALR, CAMK2G, CANX, CHP2, CLTC, COPB1, COPB2, CPSF2, CSE1L, DDX19B, DDX39A, DDX39B, DNM2, EHD1, EIF4A3, EIF5A, EMD, FBLN1, FGB, FN1, GAPDH, GPI, GUK1, HADHA, HK1, HNRNPA2B1, HSP90AA1, HSP90AB1, HSP90B1, HSPA1L, HSPA4, HSPA8, HSPD1, HUWE1, IDH2, KPNA3, KPNB1, LGALS9, LMNA, MVP, MYH9, NAPA, NAPB, NSF, NUP107, NUP133, NUP155, NUP160,…
GO:0015833	peptide transport	GO_BiologicalProcess-EBI-QuickGO-GOA_20.11.2017_00h00	6.36877e-18	2.04437e-15	4.62703e-12	5.55244e-11	[5, 6]	Group20	5.91549	126	[ANXA4, AP1B1, APEX1, ARF1, ARF4, ATG7, ATP1B1, ATP6V1A, ATP6V1B2, CA2, CALR, CAMK2G, CANX, CHP2, CLTC, COPB1, COPB2, CPSF2, CSE1L, DDX19B, DDX39A, DDX39B, DNM2, EHD1, EIF4A3, EIF5A, EMD, FBLN1, FGB, FN1, GAPDH, GPI, GUK1, HADHA, HK1, HNRNPA2B1, HSP90AA1, HSP90AB1, HSP90B1, HSPA1L, HSPA4, HSPA8, HSPD1, HUWE1, IDH2, KPNA3, KPNB1, LGALS9, LMNA, MVP, MYH9, NAPA, NAPB, NSF, NUP107, NUP133, NUP155, NU…
GO:0006886	intracellular protein transport	GO_BiologicalProcess-EBI-QuickGO-GOA_20.11.2017_00h00	6.66291e-16	1.84563e-13	4.62703e-12	5.55244e-11	[4, 5, 6, 7, 8]	Group20	6.99417	84	[AP1B1, ATP1B1, CALR, CHP2, CLTC, COPB1, COPB2, CPSF2, CSE1L, DDX19B, DDX39A, DDX39B, EHD1, EIF4A3, EIF5A, EMD, HNRNPA2B1, HSP90AA1, HSP90AB1, HSP90B1, HSPA1L, HSPA4, HSPA8, HSPD1, HUWE1, KPNA3, KPNB1, LGALS9, LMNA, NAPA, NAPB, NSF, NUP107, NUP133, NUP155, NUP160, NUP205, NUP210, NUP37, NUP43, NUP54, NUP58, NUP62, NUP88, NUP93, NUP98, PDCD6, PDIA3, PRDX1, PSMD8, RAB11A, RAB33B, RAB7A, RAB8A, RAB8…
GO:0034504	protein localization to nucleus	GO_BiologicalProcess-EBI-QuickGO-GOA_20.11.2017_00h00	6.58531e-08	1.11292e-05	4.62703e-12	5.55244e-11	[6]	Group20	7.94045	32	[CALR, CCT2, CCT3, CCT4, CCT5, CCT6A, CCT7, CCT8, CHP2, CSE1L, EMD, HSP90AB1, KPNA3, KPNB1, LGALS9, LMNA, NUP107, NUP133, NUP155, NUP54, NUP58, NUP62, NUP88, NUP93, NUP98, PDIA3, PRDX1, RAN, SPTBN1, TCP1, TNPO2, TPR]
GO:0051028	mRNA transport	GO_BiologicalProcess-EBI-QuickGO-GOA_20.11.2017_00h00	6.66454e-21	2.37924e-18	4.62703e-12	5.55244e-11	[5, 6, 8]	Group20	21.118	34	[CPSF2, DDX19B, DDX39A, DDX39B, EIF4A3, EIF5A, HNRNPA1, HNRNPA2B1, HNRNPA3, MVP, NUP107, NUP133, NUP155, NUP160, NUP205, NUP210, NUP37, NUP43, NUP54, NUP58, NUP62, NUP88, NUP93, NUP98, QKI, SRSF1, SRSF10, SRSF11, SRSF4, SRSF5, SRSF6, TPR, U2AF1, XPO7]
GO:0006405	RNA export from nucleus	GO_BiologicalProcess-EBI-QuickGO-GOA_20.11.2017_00h00	2.34029e-20	8.26124e-18	4.62703e-12	5.55244e-11	[5, 6, 7, 8]	Group20	22.069	32	[CPSF2, DDX19B, DDX39A, DDX39B, EIF4A3, EIF5A, HNRNPA1, HNRNPA2B1, NUP107, NUP133, NUP155, NUP160, NUP205, NUP210, NUP37, NUP43, NUP54, NUP58, NUP62, NUP88, NUP93, NUP98, RAN, RPSA, SRSF1, SRSF10, SRSF11, SRSF4, SRSF5, SRSF6, TPR, U2AF1]
GO:0051168	nuclear export	GO_BiologicalProcess-EBI-QuickGO-GOA_20.11.2017_00h00	5.86966e-21	2.10721e-18	4.62703e-12	5.55244e-11	[6, 7]	Group20	18.3575	38	[CALR, CPSF2, CSE1L, DDX19B, DDX39A, DDX39B, EIF4A3, EIF5A, EMD, HNRNPA1, HNRNPA2B1, NUP107, NUP133, NUP155, NUP160, NUP205, NUP210, NUP37, NUP43, NUP54, NUP58, NUP62, NUP88, NUP93, NUP98, RAN, RANGAP1, RPSA, SRSF1, SRSF10, SRSF11, SRSF4, SRSF5, SRSF6, TPR, U2AF1, XPO7, YWHAE]
GO:0006403	RNA localization	GO_BiologicalProcess-EBI-QuickGO-GOA_20.11.2017_00h00	2.08454e-26	8.12971e-24	1.68495e-25	3.2014e-24	[3]	Group21	19.0283	47	[CCT2, CCT3, CCT4, CCT5, CCT6A, CCT7, CCT8, CPSF2, DDX19B, DDX39A, DDX39B, EIF4A3, EIF5A, FLOT1, HNRNPA1, HNRNPA2B1, HNRNPA3, MVP, NUP107, NUP133, NUP155, NUP160, NUP205, NUP210, NUP37, NUP43, NUP54, NUP58, NUP62, NUP88, NUP93, NUP98, QKI, RAN, RPSA, RUVBL1, RUVBL2, SRSF1, SRSF10, SRSF11, SRSF4, SRSF5, SRSF6, TCP1, TPR, U2AF1, XPO7]
GO:0009266	response to temperature stimulus	GO_BiologicalProcess-EBI-QuickGO-GOA_20.11.2017_00h00	2.71341e-14	6.64786e-12	1.68495e-25	3.2014e-24	[3]	Group21	13.5246	33	[ATP2B1, CAMK2A, CAMK2B, CAMK2D, CAMK2G, EIF2B2, HDAC2, HSP90AA1, HSP90AB1, HSPA1A, HSPA1L, HSPA6, HSPA8, HSPD1, NUP107, NUP133, NUP155, NUP160, NUP205, NUP210, NUP37, NUP43, NUP54, NUP58, NUP62, NUP88, NUP93, NUP98, PDCD6, RPA2, THBS1, TPR, YWHAE]
GO:0009892	negative regulation of metabolic process	GO_BiologicalProcess-EBI-QuickGO-GOA_20.11.2017_00h00	1.08164e-14	2.72574e-12	1.68495e-25	3.2014e-24	[2, 3, 4]	Group21	4.98828	149	[A2M, AHSG, ALAD, APEX1, ATG7, ATP1A1, ATP1A3, BAG6, C1QBP, C4A, CALM1, CALR, CBX3, CLTC, CNOT9, CPNE1, CREG1, EIF3E, EIF4A1, EIF4A3, ENO1, ERLIN2, FBLN1, FLOT2, GAPDH, GARS, GPI, GPX1, H2AFX, H2AFY2, H2AFZ, H3F3A, HBZ, HCFC1, HDAC2, HIST1H1D, HIST1H1E, HIST1H2AC, HIST1H2AJ, HIST1H3A, HIST1H4A, HIST2H2AB, HIST2H2AC, HMGB2, HNRNPA0, HNRNPA1, HNRNPA2B1, HNRNPC, HNRNPK, HSP90AB1, HSPA1A, HSPA8, ITIH…
GO:0051649	establishment of localization in cell	GO_BiologicalProcess-EBI-QuickGO-GOA_20.11.2017_00h00	1.89532e-18	6.17874e-16	1.68495e-25	3.2014e-24	[3]	Group21	5.81093	134	[ABCB10, ACAA2, ANK1, AP1B1, APEX1, ARF1, ARF4, ATP1B1, ATP5A1, ATP5B, ATP5F1, ATP5H, ATP5J, BANF1, CALM1, CALR, CAMK2A, CAMK2D, CANX, CHP2, CLIC2, CLTC, COPB1, COPB2, CPSF2, CSE1L, DDX19B, DDX39A, DDX39B, DNM1, DNM2, EHD1, EIF4A3, EIF5A, EMD, F5, GSTO1, HNRNPA1, HNRNPA2B1, HSP90AA1, HSP90AB1, HSP90B1, HSPA1A, HSPA1L, HSPA4, HSPA8, HSPD1, HUWE1, KPNA3, KPNB1, LGALS9, LMNA, MYH9, NAPA, NAPB, NSF, …
GO:0009408	response to heat	GO_BiologicalProcess-EBI-QuickGO-GOA_20.11.2017_00h00	6.38399e-17	1.94712e-14	1.68495e-25	3.2014e-24	[3, 4]	Group21	17.8161	31	[CAMK2A, CAMK2B, CAMK2D, CAMK2G, EIF2B2, HDAC2, HSP90AA1, HSP90AB1, HSPA1A, HSPA1L, HSPA6, HSPA8, NUP107, NUP133, NUP155, NUP160, NUP205, NUP210, NUP37, NUP43, NUP54, NUP58, NUP62, NUP88, NUP93, NUP98, PDCD6, RPA2, THBS1, TPR, YWHAE]
GO:0009889	regulation of biosynthetic process	GO_BiologicalProcess-EBI-QuickGO-GOA_20.11.2017_00h00	1.71479e-06	0.000243501	1.68495e-25	3.2014e-24	[3, 4]	Group21	3.74238	172	[ACAD8, ACO1, ANXA4, APEX1, ARF4, ASS1, ATG7, ATP1A1, ATP1A3, C1QBP, CALM1, CALR, CAMK2A, CAMK2D, CAND1, CAP1, CAT, CBX3, CCT2, CCT3, CCT4, CCT5, CCT6A, CCT7, CCT8, CHP2, CLTC, CNOT9, COPS5, CPNE1, CREG1, DDX39B, DLAT, DLD, DNM2, DPH5, EEF1A1, EEF1D, EEF2, EIF2B2, EIF3C, EIF3E, EIF4A3, EIF5, EIF5A, ENO1, ERLIN2, GAPDH, GARS, GPI, H2AFX, H2AFY2, H2AFZ, H3F3A, HBB, HBZ, HCFC1, HDAC2, HIST1H1D, HIST…
GO:0045184	establishment of protein localization	GO_BiologicalProcess-EBI-QuickGO-GOA_20.11.2017_00h00	5.4536e-20	1.89785e-17	1.68495e-25	3.2014e-24	[3, 4]	Group21	6.08417	133	[ANXA4, AP1B1, APEX1, ARF1, ARF4, ATG7, ATP1B1, ATP6V1A, ATP6V1B2, BAG6, CALR, CAMK2G, CANX, CCT2, CCT4, CCT5, CCT6A, CCT7, CCT8, CHP2, CLTC, COPB1, COPB2, CPSF2, CSE1L, DDX19B, DDX39A, DDX39B, DNM2, EHD1, EIF4A3, EIF5A, EMD, FBLN1, FGB, FN1, GAPDH, GPI, GUK1, H2AFY2, HADHA, HK1, HNRNPA2B1, HSP90AA1, HSP90AB1, HSP90B1, HSPA1L, HSPA4, HSPA8, HSPD1, HUWE1, IDH2, KPNA3, KPNB1, LGALS9, LMNA, MVP, MYH…
GO:0046907	intracellular transport	GO_BiologicalProcess-EBI-QuickGO-GOA_20.11.2017_00h00	8.85001e-22	3.24795e-19	1.68495e-25	3.2014e-24	[3, 4]	Group21	6.47265	129	[ABCB10, ACAA2, ANK1, AP1B1, APEX1, ARF1, ARF4, ATP1B1, ATP5A1, ATP5B, ATP5F1, ATP5H, ATP5J, BANF1, CALR, CAMK2A, CANX, CHP2, CLTC, COPB1, COPB2, CPSF2, CSE1L, DDX19B, DDX39A, DDX39B, DNM1, DNM2, EHD1, EIF4A3, EIF5A, EMD, F5, HNRNPA1, HNRNPA2B1, HSP90AA1, HSP90AB1, HSP90B1, HSPA1A, HSPA1L, HSPA4, HSPA8, HSPD1, HUWE1, KPNA3, KPNB1, LGALS9, LMNA, NAPA, NAPB, NSF, NUP107, NUP133, NUP155, NUP160, NUP…
GO:0010605	negative regulation of macromolecule metabolic process	GO_BiologicalProcess-EBI-QuickGO-GOA_20.11.2017_00h00	3.97935e-16	1.12616e-13	1.68495e-25	3.2014e-24	[3, 4, 5]	Group21	5.28455	143	[A2M, AHSG, ALAD, APEX1, ATG7, BAG6, C1QBP, C4A, CALM1, CALR, CBX3, CLTC, CNOT9, CPNE1, CREG1, EIF3E, EIF4A1, EIF4A3, ENO1, FBLN1, FLOT2, GAPDH, GARS, GPI, GPX1, H2AFX, H2AFY2, H2AFZ, H3F3A, HBZ, HCFC1, HDAC2, HIST1H1D, HIST1H1E, HIST1H2AC, HIST1H2AJ, HIST1H3A, HIST1H4A, HIST2H2AB, HIST2H2AC, HMGB2, HNRNPA0, HNRNPA1, HNRNPA2B1, HNRNPC, HNRNPK, HSP90AB1, HSPA1A, HSPA8, ITIH2, ITIH3, LGALS9, LRRC15…
GO:0031324	negative regulation of cellular metabolic process	GO_BiologicalProcess-EBI-QuickGO-GOA_20.11.2017_00h00	8.65133e-15	2.20609e-12	1.68495e-25	3.2014e-24	[3, 4, 5]	Group21	5.17498	139	[A2M, AHSG, ALAD, APEX1, ATG7, ATP1A1, ATP1A3, BAG6, C1QBP, C4A, CALM1, CALR, CBX3, CLTC, CNOT9, CREG1, EIF3E, EIF4A3, ENO1, ERLIN2, FBLN1, GAPDH, GARS, GPI, GPX1, H2AFX, H2AFY2, H2AFZ, H3F3A, HBZ, HCFC1, HDAC2, HIST1H1D, HIST1H1E, HIST1H2AC, HIST1H2AJ, HIST1H3A, HIST1H4A, HIST2H2AB, HIST2H2AC, HMGB2, HNRNPA0, HNRNPA1, HNRNPA2B1, HNRNPC, HNRNPK, HSP90AB1, HSPA1A, HSPA8, ITIH2, ITIH3, LRRC15, MVP,…
GO:0034613	cellular protein localization	GO_BiologicalProcess-EBI-QuickGO-GOA_20.11.2017_00h00	3.98648e-16	1.12419e-13	1.68495e-25	3.2014e-24	[4]	Group21	5.99572	112	[ANK1, AP1B1, ATP1B1, BAG6, CALR, CCT2, CCT3, CCT4, CCT5, CCT6A, CCT7, CCT8, CHP2, CLTC, COPB1, COPB2, CPSF2, CSE1L, DDX19B, DDX39A, DDX39B, EHD1, EIF4A3, EIF5A, EMD, EPB41, FLOT1, FLOT2, GSN, H2AFY2, HK1, HNRNPA2B1, HSP90AA1, HSP90AB1, HSP90B1, HSPA1L, HSPA4, HSPA5, HSPA8, HSPD1, HUWE1, KPNA3, KPNB1, LGALS9, LMNA, LRRC15, NAPA, NAPB, NSF, NUP107, NUP133, NUP155, NUP160, NUP205, NUP210, NUP37, NU…
GO:0043603	cellular amide metabolic process	GO_BiologicalProcess-EBI-QuickGO-GOA_20.11.2017_00h00	1.75777e-17	5.5194e-15	1.68495e-25	3.2014e-24	[4]	Group21	7.61994	81	[AARS, ACO1, APEX1, ASS1, C1QBP, CALR, CNOT9, COPS5, CPNE1, DARS, DDX39B, DLD, DPH5, EEF1A1, EEF1B2, EEF1D, EEF1G, EEF2, EIF2B2, EIF3C, EIF3E, EIF3F, EIF3I, EIF3L, EIF3M, EIF4A1, EIF4A3, EIF5, EIF5A, ERAP1, FARSB, GAPDH, GARS, GPX1, GSTK1, GSTM3, GSTO1, H3F3A, HIST1H3A, HIST1H4A, HNRNPA2B1, HSP90AA1, HSPA8, NARS, NCSTN, NUP107, NUP133, NUP155, NUP160, NUP205, NUP210, NUP37, NUP43, NUP54, NUP58, N…
GO:0051172	negative regulation of nitrogen compound metabolic process	GO_BiologicalProcess-EBI-QuickGO-GOA_20.11.2017_00h00	5.87616e-16	1.63945e-13	1.68495e-25	3.2014e-24	[3, 4, 5]	Group21	5.41516	135	[A2M, AHSG, ALAD, APEX1, ATG7, BAG6, C1QBP, C4A, CALM1, CALR, CBX3, CLTC, CNOT9, CREG1, EIF3E, EIF4A3, ENO1, FBLN1, FLOT2, GAPDH, GARS, GPI, GPX1, H2AFX, H2AFY2, H2AFZ, H3F3A, HBZ, HCFC1, HDAC2, HIST1H1D, HIST1H1E, HIST1H2AC, HIST1H2AJ, HIST1H3A, HIST1H4A, HIST2H2AB, HIST2H2AC, HMGB2, HNRNPA0, HNRNPA1, HNRNPA2B1, HNRNPC, HNRNPK, HSP90AB1, HSPA1A, HSPA8, ITIH2, ITIH3, LRRC15, MVP, NONO, NUP107, NU…
GO:0071702	organic substance transport	GO_BiologicalProcess-EBI-QuickGO-GOA_20.11.2017_00h00	5.66889e-13	1.29818e-10	1.68495e-25	3.2014e-24	[4]	Group21	4.88656	140	[ANXA4, AP1B1, APEX1, ARF1, ARF4, ATG7, ATP1B1, ATP6V1A, ATP6V1B2, CA2, CALR, CAMK2G, CANX, CHP2, CLIC2, CLTC, COPB1, COPB2, CPSF2, CSE1L, DDX19B, DDX39A, DDX39B, DNM2, EHD1, EIF4A3, EIF5A, EMD, ESYT1, FBLN1, FGB, FLOT1, FN1, GAPDH, GPI, GUK1, HADHA, HBA1, HBB, HK1, HNRNPA1, HNRNPA2B1, HNRNPA3, HNRNPK, HSP90AA1, HSP90AB1, HSP90B1, HSPA1L, HSPA4, HSPA8, HSPD1, HUWE1, IDH2, KPNA3, KPNB1, LGALS9, LM…
GO:0071705	nitrogen compound transport	GO_BiologicalProcess-EBI-QuickGO-GOA_20.11.2017_00h00	7.12718e-16	1.9671e-13	1.68495e-25	3.2014e-24	[4]	Group21	5.42857	133	[ANXA4, AP1B1, APEX1, ARF1, ARF4, ATG7, ATP1B1, ATP6V1A, ATP6V1B2, CA2, CALR, CAMK2G, CANX, CHP2, CLIC2, CLTC, COPB1, COPB2, CPSF2, CSE1L, DDX19B, DDX39A, DDX39B, DNM2, EHD1, EIF4A3, EIF5A, EMD, FBLN1, FGB, FLOT1, FN1, GAPDH, GPI, GUK1, HADHA, HBB, HK1, HNRNPA1, HNRNPA2B1, HNRNPA3, HSP90AA1, HSP90AB1, HSP90B1, HSPA1L, HSPA4, HSPA8, HSPD1, HUWE1, IDH2, KPNA3, KPNB1, LGALS9, LMNA, MVP, MYH9, NAPA, …
GO:0080135	regulation of cellular response to stress	GO_BiologicalProcess-EBI-QuickGO-GOA_20.11.2017_00h00	6.58858e-08	1.10688e-05	1.68495e-25	3.2014e-24	[3, 4, 5]	Group21	6.58683	44	[ATG7, BAG6, CAMK2A, CAMK2B, CAMK2D, CAMK2G, COPS5, DDX39B, ENO1, GPX1, H2AFX, HNRNPK, HSP90AA1, HSP90AB1, HSPA1A, HSPA1L, HSPA5, HSPA8, NONO, NUP107, NUP133, NUP155, NUP160, NUP205, NUP210, NUP37, NUP43, NUP54, NUP58, NUP62, NUP88, NUP93, NUP98, P4HB, PRDX1, PYCARD, RACK1, RPA2, RPS3, RSL1D1, SFPQ, TPR, USP14, YWHAE]
GO:1901566	organonitrogen compound biosynthetic process	GO_BiologicalProcess-EBI-QuickGO-GOA_20.11.2017_00h00	2.55627e-13	6.00723e-11	1.68495e-25	3.2014e-24	[4]	Group21	5.4741	112	[AARS, ACADM, ACAT1, ACO1, ADK, AHCY, ALAD, ALDH7A1, ALDH9A1, ARF4, ASS1, ATG7, ATP5A1, ATP5B, ATP5F1, ATP5H, ATP5J, C1QBP, CALM1, CALR, CAP1, CLTC, CNOT9, COPS5, DARS, DDOST, DDX39B, DPH5, EEF1A1, EEF1B2, EEF1D, EEF1G, EEF2, EIF2B2, EIF3C, EIF3E, EIF3F, EIF3I, EIF3L, EIF3M, EIF4A1, EIF4A3, EIF5, EIF5A, ENO1, FARSB, FECH, GAPDH, GARS, GSTK1, GSTM3, GSTO1, GUK1, H3F3A, HIST1H3A, HIST1H4A, HNRNPA2B…
GO:0006518	peptide metabolic process	GO_BiologicalProcess-EBI-QuickGO-GOA_20.11.2017_00h00	7.87648e-20	2.70951e-17	1.68495e-25	3.2014e-24	[4, 5]	Group21	8.66142	77	[AARS, ACO1, APEX1, C1QBP, CALR, CNOT9, COPS5, CPNE1, DARS, DDX39B, DPH5, EEF1A1, EEF1B2, EEF1D, EEF1G, EEF2, EIF2B2, EIF3C, EIF3E, EIF3F, EIF3I, EIF3L, EIF3M, EIF4A1, EIF4A3, EIF5, EIF5A, ERAP1, FARSB, GAPDH, GARS, GPX1, GSTK1, GSTM3, GSTO1, H3F3A, HIST1H3A, HIST1H4A, HNRNPA2B1, HSP90AA1, HSPA8, NARS, NCSTN, NUP107, NUP133, NUP155, NUP160, NUP205, NUP210, NUP37, NUP43, NUP54, NUP58, NUP62, NUP88…
GO:0010556	regulation of macromolecule biosynthetic process	GO_BiologicalProcess-EBI-QuickGO-GOA_20.11.2017_00h00	8.5673e-06	0.00104521	1.68495e-25	3.2014e-24	[4, 5]	Group21	3.71488	160	[ACAD8, ACO1, ANXA4, APEX1, ARF4, ATG7, C1QBP, CALR, CAMK2A, CAMK2D, CAND1, CAT, CBX3, CCT2, CCT3, CCT4, CCT5, CCT6A, CCT7, CCT8, CHP2, CLTC, CNOT9, COPS5, CPNE1, CREG1, DDX39B, DNM2, DPH5, EEF1A1, EEF1D, EEF2, EIF2B2, EIF3C, EIF3E, EIF4A3, EIF5, EIF5A, ENO1, ERLIN2, GAPDH, GARS, GPI, H2AFX, H2AFY2, H2AFZ, H3F3A, HBZ, HCFC1, HDAC2, HIST1H1D, HIST1H1E, HIST1H2AC, HIST1H2AJ, HIST1H3A, HIST1H4A, HIS…
GO:0019219	regulation of nucleobase-containing compound metabolic process	GO_BiologicalProcess-EBI-QuickGO-GOA_20.11.2017_00h00	3.52851e-06	0.000458706	1.68495e-25	3.2014e-24	[4, 5]	Group21	3.73832	164	[ACAD8, ANXA4, APEX1, ARF4, ATG7, C1QBP, CALM1, CALR, CAMK2A, CAMK2D, CAND1, CAP1, CAT, CBX3, CCT2, CCT3, CCT4, CCT5, CCT6A, CCT7, CCT8, CHP2, CNOT9, COPS5, CPNE1, CREG1, DDX39B, DNM2, EEF1A1, EEF1D, EIF4A3, ENO1, ERLIN2, GAPDHS, GARS, GPI, H2AFX, H2AFY2, H2AFZ, H3F3A, HBZ, HCFC1, HDAC2, HIST1H1D, HIST1H1E, HIST1H2AC, HIST1H2AJ, HIST1H3A, HIST1H4A, HIST2H2AB, HIST2H2AC, HMGB2, HNRNPA0, HNRNPA1, H…
GO:0034248	regulation of cellular amide metabolic process	GO_BiologicalProcess-EBI-QuickGO-GOA_20.11.2017_00h00	6.10921e-16	1.69836e-13	1.68495e-25	3.2014e-24	[4, 5]	Group21	10.596	48	[ACO1, APEX1, C1QBP, CALR, CNOT9, DDX39B, DPH5, EEF1A1, EEF2, EIF2B2, EIF3C, EIF3E, EIF4A3, EIF5, EIF5A, GAPDH, GARS, H3F3A, HIST1H3A, HIST1H4A, HNRNPA2B1, NUP107, NUP133, NUP155, NUP160, NUP205, NUP210, NUP37, NUP43, NUP54, NUP58, NUP62, NUP88, NUP93, NUP98, PABPC1, POLR2C, POLR2E, PPP1CA, PURA, QKI, RACK1, RAN, RBM4B, RPS3, THBS1, TMED10, TPR]
GO:0051169	nuclear transport	GO_BiologicalProcess-EBI-QuickGO-GOA_20.11.2017_00h00	2.10337e-15	5.61601e-13	1.68495e-25	3.2014e-24	[4, 5]	Group21	9.92064	50	[BANF1, CALR, CHP2, CPSF2, CSE1L, DDX19B, DDX39A, DDX39B, EIF4A3, EIF5A, EMD, HNRNPA1, HNRNPA2B1, HSP90AB1, KPNA3, KPNB1, LGALS9, LMNA, NUP107, NUP133, NUP155, NUP160, NUP205, NUP210, NUP37, NUP43, NUP54, NUP58, NUP62, NUP88, NUP93, NUP98, PDIA3, PPP1CC, PRDX1, RAN, RANGAP1, RPSA, SPTBN1, SRSF1, SRSF10, SRSF11, SRSF4, SRSF5, SRSF6, TNPO2, TPR, U2AF1, XPO7, YWHAE]
GO:0010558	negative regulation of macromolecule biosynthetic process	GO_BiologicalProcess-EBI-QuickGO-GOA_20.11.2017_00h00	7.31095e-05	0.0076765	1.68495e-25	3.2014e-24	[4, 5, 6]	Group21	4.407	68	[APEX1, ATG7, C1QBP, CALR, CBX3, CLTC, CNOT9, CREG1, EIF3E, EIF4A3, ENO1, GAPDH, GARS, H2AFX, H2AFY2, H2AFZ, H3F3A, HBZ, HCFC1, HDAC2, HIST1H1D, HIST1H1E, HIST1H2AC, HIST1H2AJ, HIST1H3A, HIST1H4A, HIST2H2AB, HIST2H2AC, HMGB2, HNRNPA1, HNRNPA2B1, HNRNPC, HSPA1A, HSPA8, NONO, NUP107, NUP133, NUP155, NUP160, NUP205, NUP210, NUP37, NUP43, NUP54, NUP58, NUP62, NUP88, NUP93, NUP98, POLR2C, POLR2E, PRDX…
GO:0010629	negative regulation of gene expression	GO_BiologicalProcess-EBI-QuickGO-GOA_20.11.2017_00h00	1.90942e-17	5.9765e-15	1.68495e-25	3.2014e-24	[4, 5, 6]	Group21	6.16549	114	[A2M, APEX1, C1QBP, CALR, CBX3, CNOT9, CPNE1, EIF3E, EIF4A1, EIF4A3, ENO1, FLOT2, GAPDH, GARS, H2AFX, H2AFY2, H2AFZ, H3F3A, HBZ, HCFC1, HDAC2, HIST1H1D, HIST1H1E, HIST1H2AC, HIST1H2AJ, HIST1H3A, HIST1H4A, HIST2H2AB, HIST2H2AC, HMGB2, HNRNPA0, HNRNPA2B1, HNRNPC, HNRNPK, HSPA1A, HSPA8, LGALS9, NONO, NUP107, NUP133, NUP155, NUP160, NUP205, NUP210, NUP37, NUP43, NUP54, NUP58, NUP62, NUP88, NUP93, NUP…
GO:0015931	nucleobase-containing compound transport	GO_BiologicalProcess-EBI-QuickGO-GOA_20.11.2017_00h00	3.81994e-18	1.23766e-15	1.68495e-25	3.2014e-24	[5]	Group21	15.3226	38	[CLIC2, CPSF2, DDX19B, DDX39A, DDX39B, EIF4A3, EIF5A, FLOT1, HNRNPA1, HNRNPA2B1, HNRNPA3, MVP, NUP107, NUP133, NUP155, NUP160, NUP205, NUP210, NUP37, NUP43, NUP54, NUP58, NUP62, NUP88, NUP93, NUP98, QKI, RAN, RPSA, SRSF1, SRSF10, SRSF11, SRSF4, SRSF5, SRSF6, TPR, U2AF1, XPO7]
GO:0016458	gene silencing	GO_BiologicalProcess-EBI-QuickGO-GOA_20.11.2017_00h00	2.40603e-14	5.94288e-12	1.68495e-25	3.2014e-24	[2, 5, 6, 7]	Group21	13.5802	33	[CNOT9, GARS, H2AFX, H2AFY2, H2AFZ, H3F3A, HDAC2, HIST1H2AC, HIST1H2AJ, HIST1H3A, HIST1H4A, HIST2H2AB, HIST2H2AC, HNRNPA2B1, NUP107, NUP133, NUP155, NUP160, NUP205, NUP210, NUP37, NUP43, NUP54, NUP58, NUP62, NUP88, NUP93, NUP98, PABPC1, POLR2C, POLR2E, RAN, TPR]
GO:0019058	viral life cycle	GO_BiologicalProcess-EBI-QuickGO-GOA_20.11.2017_00h00	2.67919e-17	8.33227e-15	1.68495e-25	3.2014e-24	[5]	Group21	13.0435	42	[BANF1, DDB1, GSN, HSP90AB1, HSPA1A, HSPA8, KPNA3, KPNB1, LGALS9, LRRC15, MOG, MX1, NUP107, NUP133, NUP155, NUP160, NUP205, NUP210, NUP37, NUP43, NUP54, NUP58, NUP62, NUP88, NUP93, NUP98, P4HB, PABPC1, PPIA, PPIB, RAB1A, RAB1B, RAB5A, RAB7A, RAN, RPSA, STOM, TFRC, TPR, UBB, UBC, VCP]
GO:0031327	negative regulation of cellular biosynthetic process	GO_BiologicalProcess-EBI-QuickGO-GOA_20.11.2017_00h00	8.09024e-05	0.00825205	1.68495e-25	3.2014e-24	[4, 5, 6]	Group21	4.33985	71	[APEX1, ATG7, ATP1A1, ATP1A3, C1QBP, CALR, CBX3, CLTC, CNOT9, CREG1, EIF3E, EIF4A3, ENO1, ERLIN2, GAPDH, GARS, H2AFX, H2AFY2, H2AFZ, H3F3A, HBZ, HCFC1, HDAC2, HIST1H1D, HIST1H1E, HIST1H2AC, HIST1H2AJ, HIST1H3A, HIST1H4A, HIST2H2AB, HIST2H2AC, HMGB2, HNRNPA1, HNRNPA2B1, HNRNPC, HSPA1A, HSPA8, NONO, NUP107, NUP133, NUP155, NUP160, NUP205, NUP210, NUP37, NUP43, NUP54, NUP58, NUP62, NUP88, NUP93, NUP…
GO:0032268	regulation of cellular protein metabolic process	GO_BiologicalProcess-EBI-QuickGO-GOA_20.11.2017_00h00	8.08241e-15	2.0691e-12	1.68495e-25	3.2014e-24	[4, 5, 6]	Group21	5.21706	137	[A2M, ACO1, AHSG, ALAD, ATG7, BAG6, C1QBP, C4A, CALM1, CALR, CAMK2D, CNOT9, COPS5, COPS8, DDX39B, DPH5, EEF2, EIF2B2, EIF3C, EIF3E, EIF4A3, EIF5, EIF5A, ENO1, ETFA, FBLN1, FGB, FLOT1, FN1, GAPDH, GARS, GPI, GPX1, GSN, H3F3A, HDAC2, HIST1H3A, HIST1H4A, HNRNPA2B1, HSP90AA1, HSP90AB1, HSP90B1, HSPA1A, HSPA5, HSPD1, ITIH2, ITIH3, LGALS9, LRRC15, MVP, MYH9, NUP107, NUP133, NUP155, NUP160, NUP205, NUP2…
GO:0034249	negative regulation of cellular amide metabolic process	GO_BiologicalProcess-EBI-QuickGO-GOA_20.11.2017_00h00	6.13611e-15	1.59539e-12	1.68495e-25	3.2014e-24	[4, 5, 6]	Group21	14.2241	33	[APEX1, CALR, CNOT9, EIF3E, EIF4A3, GAPDH, GARS, H3F3A, HIST1H3A, HIST1H4A, HNRNPA2B1, NUP107, NUP133, NUP155, NUP160, NUP205, NUP210, NUP37, NUP43, NUP54, NUP58, NUP62, NUP88, NUP93, NUP98, POLR2C, POLR2E, PURA, QKI, RACK1, RAN, RPS3, TPR]
GO:0043604	amide biosynthetic process	GO_BiologicalProcess-EBI-QuickGO-GOA_20.11.2017_00h00	5.39337e-15	1.40767e-12	1.68495e-25	3.2014e-24	[5]	Group21	7.95594	65	[AARS, ACO1, ASS1, C1QBP, CALR, CNOT9, COPS5, DARS, DDX39B, DPH5, EEF1A1, EEF1B2, EEF1D, EEF1G, EEF2, EIF2B2, EIF3C, EIF3E, EIF3F, EIF3I, EIF3L, EIF3M, EIF4A1, EIF4A3, EIF5, EIF5A, FARSB, GAPDH, GARS, H3F3A, HIST1H3A, HIST1H4A, HNRNPA2B1, NARS, NUP107, NUP133, NUP155, NUP160, NUP205, NUP210, NUP37, NUP43, NUP54, NUP58, NUP62, NUP88, NUP93, NUP98, PABPC1, POLR2C, POLR2E, PPA1, PPP1CA, PURA, QKI, R…
GO:0051248	negative regulation of protein metabolic process	GO_BiologicalProcess-EBI-QuickGO-GOA_20.11.2017_00h00	3.68914e-23	1.38712e-20	1.68495e-25	3.2014e-24	[4, 5, 6]	Group21	8.04224	99	[A2M, AHSG, ALAD, APEX1, BAG6, C4A, CALM1, CALR, CNOT9, EIF3E, EIF4A3, FBLN1, FLOT2, GAPDH, GARS, GPI, GPX1, H3F3A, HDAC2, HIST1H3A, HIST1H4A, HNRNPA2B1, HSP90AB1, HSPA1A, ITIH2, ITIH3, LRRC15, MVP, NUP107, NUP133, NUP155, NUP160, NUP205, NUP210, NUP37, NUP43, NUP54, NUP58, NUP62, NUP88, NUP93, NUP98, PLAA, POLR2C, POLR2E, PPP2R1A, PRDX3, PRDX5, PRKAR2A, PSMA1, PSMA2, PSMA3, PSMA5, PSMA6, PSMB1, …
GO:0072594	establishment of protein localization to organelle	GO_BiologicalProcess-EBI-QuickGO-GOA_20.11.2017_00h00	3.68108e-14	8.94503e-12	1.68495e-25	3.2014e-24	[4, 5, 6]	Group21	8.26211	58	[CCT2, CCT4, CCT5, CCT6A, CCT7, CCT8, CHP2, CSE1L, EMD, H2AFY2, HK1, HSP90AA1, HSP90AB1, HSPA1L, HSPA4, HSPA8, HSPD1, HUWE1, KPNA3, KPNB1, LGALS9, LMNA, NUP107, NUP133, NUP155, NUP54, NUP58, NUP62, NUP88, NUP93, NUP98, PDIA3, PRDX1, PSMD8, RAB10, RAB11A, RAB33B, RAB7A, RAB8B, RAN, RPS18, RPS25, RPS3, RPSA, RUVBL1, RUVBL2, SPCS3, SPTBN1, TCP1, TIMM44, TNPO2, TPR, U2AF1, UQCRC2, YWHAB, YWHAE, YWHAH…
GO:0050658	RNA transport	GO_BiologicalProcess-EBI-QuickGO-GOA_20.11.2017_00h00	5.06089e-20	1.76625e-17	1.68495e-25	3.2014e-24	[4, 5, 7]	Group21	17.8744	37	[CPSF2, DDX19B, DDX39A, DDX39B, EIF4A3, EIF5A, FLOT1, HNRNPA1, HNRNPA2B1, HNRNPA3, MVP, NUP107, NUP133, NUP155, NUP160, NUP205, NUP210, NUP37, NUP43, NUP54, NUP58, NUP62, NUP88, NUP93, NUP98, QKI, RAN, RPSA, SRSF1, SRSF10, SRSF11, SRSF4, SRSF5, SRSF6, TPR, U2AF1, XPO7]
GO:0010608	posttranscriptional regulation of gene expression	GO_BiologicalProcess-EBI-QuickGO-GOA_20.11.2017_00h00	9.67959e-39	3.88152e-36	1.68495e-25	3.2014e-24	[5, 6]	Group21	15.2015	83	[ACO1, APEX1, C1QBP, CALR, CNOT9, DDX39B, DPH5, EEF2, EIF2B2, EIF3C, EIF3E, EIF4A3, EIF5, EIF5A, GAPDH, GARS, H3F3A, HIST1H3A, HIST1H4A, HNRNPA0, HNRNPA2B1, HNRNPC, HSPA1A, HSPA8, NUP107, NUP133, NUP155, NUP160, NUP205, NUP210, NUP37, NUP43, NUP54, NUP58, NUP62, NUP88, NUP93, NUP98, PABPC1, POLR2C, POLR2E, PPP1CA, PSMA1, PSMA2, PSMA3, PSMA5, PSMA6, PSMA8, PSMB1, PSMB2, PSMB3, PSMB4, PSMB6, PSMC1,…
GO:0015031	protein transport	GO_BiologicalProcess-EBI-QuickGO-GOA_20.11.2017_00h00	1.13264e-17	3.60178e-15	1.68495e-25	3.2014e-24	[4, 5, 6, 7]	Group21	5.93301	124	[ANXA4, AP1B1, APEX1, ARF1, ARF4, ATG7, ATP1B1, ATP6V1A, ATP6V1B2, CALR, CAMK2G, CANX, CHP2, CLTC, COPB1, COPB2, CPSF2, CSE1L, DDX19B, DDX39A, DDX39B, DNM2, EHD1, EIF4A3, EIF5A, EMD, FBLN1, FGB, FN1, GAPDH, GPI, GUK1, HADHA, HK1, HNRNPA2B1, HSP90AA1, HSP90AB1, HSP90B1, HSPA1L, HSPA4, HSPA8, HSPD1, HUWE1, IDH2, KPNA3, KPNB1, LGALS9, LMNA, MVP, MYH9, NAPA, NAPB, NSF, NUP107, NUP133, NUP155, NUP160,…
GO:0015833	peptide transport	GO_BiologicalProcess-EBI-QuickGO-GOA_20.11.2017_00h00	6.36877e-18	2.04437e-15	1.68495e-25	3.2014e-24	[5, 6]	Group21	5.91549	126	[ANXA4, AP1B1, APEX1, ARF1, ARF4, ATG7, ATP1B1, ATP6V1A, ATP6V1B2, CA2, CALR, CAMK2G, CANX, CHP2, CLTC, COPB1, COPB2, CPSF2, CSE1L, DDX19B, DDX39A, DDX39B, DNM2, EHD1, EIF4A3, EIF5A, EMD, FBLN1, FGB, FN1, GAPDH, GPI, GUK1, HADHA, HK1, HNRNPA2B1, HSP90AA1, HSP90AB1, HSP90B1, HSPA1L, HSPA4, HSPA8, HSPD1, HUWE1, IDH2, KPNA3, KPNB1, LGALS9, LMNA, MVP, MYH9, NAPA, NAPB, NSF, NUP107, NUP133, NUP155, NU…
GO:0032269	negative regulation of cellular protein metabolic process	GO_BiologicalProcess-EBI-QuickGO-GOA_20.11.2017_00h00	4.29402e-23	1.61026e-20	1.68495e-25	3.2014e-24	[4, 5, 6, 7]	Group21	8.21215	96	[A2M, AHSG, ALAD, BAG6, C4A, CALM1, CALR, CNOT9, EIF3E, EIF4A3, FBLN1, GAPDH, GARS, GPI, GPX1, H3F3A, HDAC2, HIST1H3A, HIST1H4A, HNRNPA2B1, HSP90AB1, HSPA1A, ITIH2, ITIH3, LRRC15, MVP, NUP107, NUP133, NUP155, NUP160, NUP205, NUP210, NUP37, NUP43, NUP54, NUP58, NUP62, NUP88, NUP93, NUP98, PLAA, POLR2C, POLR2E, PPP2R1A, PRDX3, PRDX5, PRKAR2A, PSMA1, PSMA2, PSMA3, PSMA5, PSMA6, PSMB1, PSMB2, PSMB3, …
GO:0040029	regulation of gene expression, epigenetic	GO_BiologicalProcess-EBI-QuickGO-GOA_20.11.2017_00h00	1.94366e-12	4.23717e-10	1.68495e-25	3.2014e-24	[5, 6]	Group21	11.3333	34	[ACTB, GARS, GPX1, H2AFX, H2AFY2, H2AFZ, H3F3A, HDAC2, HIST1H2AC, HIST1H2AJ, HIST1H3A, HIST1H4A, HIST2H2AB, HIST2H2AC, HNRNPA2B1, NUP107, NUP133, NUP155, NUP160, NUP205, NUP210, NUP37, NUP43, NUP54, NUP58, NUP62, NUP88, NUP93, NUP98, POLR2C, POLR2E, RAN, RBBP4, TPR]
GO:2000112	regulation of cellular macromolecule biosynthetic process	GO_BiologicalProcess-EBI-QuickGO-GOA_20.11.2017_00h00	4.23573e-06	0.000542173	1.68495e-25	3.2014e-24	[5, 6]	Group21	3.76459	158	[ACAD8, ACO1, ANXA4, APEX1, ARF4, ATG7, C1QBP, CALR, CAMK2A, CAMK2D, CAND1, CAT, CBX3, CCT2, CCT3, CCT4, CCT5, CCT6A, CCT7, CCT8, CHP2, CNOT9, COPS5, CPNE1, CREG1, DDX39B, DNM2, DPH5, EEF1A1, EEF1D, EEF2, EIF2B2, EIF3C, EIF3E, EIF4A3, EIF5, EIF5A, ENO1, ERLIN2, GAPDH, GARS, GPI, H2AFX, H2AFY2, H2AFZ, H3F3A, HBZ, HCFC1, HDAC2, HIST1H1D, HIST1H1E, HIST1H2AC, HIST1H2AJ, HIST1H3A, HIST1H4A, HIST2H2AB…
GO:0006412	translation	GO_BiologicalProcess-EBI-QuickGO-GOA_20.11.2017_00h00	1.39189e-17	4.39838e-15	1.68495e-25	3.2014e-24	[5, 6, 7]	Group21	9.09091	64	[AARS, ACO1, C1QBP, CALR, CNOT9, COPS5, DARS, DDX39B, DPH5, EEF1A1, EEF1B2, EEF1D, EEF1G, EEF2, EIF2B2, EIF3C, EIF3E, EIF3F, EIF3I, EIF3L, EIF3M, EIF4A1, EIF4A3, EIF5, EIF5A, FARSB, GAPDH, GARS, H3F3A, HIST1H3A, HIST1H4A, HNRNPA2B1, NARS, NUP107, NUP133, NUP155, NUP160, NUP205, NUP210, NUP37, NUP43, NUP54, NUP58, NUP62, NUP88, NUP93, NUP98, PABPC1, POLR2C, POLR2E, PPA1, PPP1CA, PURA, QKI, RACK1, …
GO:0006886	intracellular protein transport	GO_BiologicalProcess-EBI-QuickGO-GOA_20.11.2017_00h00	6.66291e-16	1.84563e-13	1.68495e-25	3.2014e-24	[4, 5, 6, 7, 8]	Group21	6.99417	84	[AP1B1, ATP1B1, CALR, CHP2, CLTC, COPB1, COPB2, CPSF2, CSE1L, DDX19B, DDX39A, DDX39B, EHD1, EIF4A3, EIF5A, EMD, HNRNPA2B1, HSP90AA1, HSP90AB1, HSP90B1, HSPA1L, HSPA4, HSPA8, HSPD1, HUWE1, KPNA3, KPNB1, LGALS9, LMNA, NAPA, NAPB, NSF, NUP107, NUP133, NUP155, NUP160, NUP205, NUP210, NUP37, NUP43, NUP54, NUP58, NUP62, NUP88, NUP93, NUP98, PDCD6, PDIA3, PRDX1, PSMD8, RAB11A, RAB33B, RAB7A, RAB8A, RAB8…
GO:0034504	protein localization to nucleus	GO_BiologicalProcess-EBI-QuickGO-GOA_20.11.2017_00h00	6.58531e-08	1.11292e-05	1.68495e-25	3.2014e-24	[6]	Group21	7.94045	32	[CALR, CCT2, CCT3, CCT4, CCT5, CCT6A, CCT7, CCT8, CHP2, CSE1L, EMD, HSP90AB1, KPNA3, KPNB1, LGALS9, LMNA, NUP107, NUP133, NUP155, NUP54, NUP58, NUP62, NUP88, NUP93, NUP98, PDIA3, PRDX1, RAN, SPTBN1, TCP1, TNPO2, TPR]
GO:2000113	negative regulation of cellular macromolecule biosynthetic process	GO_BiologicalProcess-EBI-QuickGO-GOA_20.11.2017_00h00	0.000100646	0.00996392	1.68495e-25	3.2014e-24	[5, 6, 7]	Group21	4.42779	65	[ATG7, C1QBP, CALR, CBX3, CNOT9, EIF3E, EIF4A3, ENO1, GAPDH, GARS, H2AFX, H2AFY2, H2AFZ, H3F3A, HBZ, HCFC1, HDAC2, HIST1H1D, HIST1H1E, HIST1H2AC, HIST1H2AJ, HIST1H3A, HIST1H4A, HIST2H2AB, HIST2H2AC, HMGB2, HNRNPA1, HNRNPA2B1, HNRNPC, HSPA1A, HSPA8, NONO, NUP107, NUP133, NUP155, NUP160, NUP205, NUP210, NUP37, NUP43, NUP54, NUP58, NUP62, NUP88, NUP93, NUP98, POLR2C, POLR2E, PRDX5, PSMC5, PURA, PURB…
GO:0051028	mRNA transport	GO_BiologicalProcess-EBI-QuickGO-GOA_20.11.2017_00h00	6.66454e-21	2.37924e-18	1.68495e-25	3.2014e-24	[5, 6, 8]	Group21	21.118	34	[CPSF2, DDX19B, DDX39A, DDX39B, EIF4A3, EIF5A, HNRNPA1, HNRNPA2B1, HNRNPA3, MVP, NUP107, NUP133, NUP155, NUP160, NUP205, NUP210, NUP37, NUP43, NUP54, NUP58, NUP62, NUP88, NUP93, NUP98, QKI, SRSF1, SRSF10, SRSF11, SRSF4, SRSF5, SRSF6, TPR, U2AF1, XPO7]
GO:0006405	RNA export from nucleus	GO_BiologicalProcess-EBI-QuickGO-GOA_20.11.2017_00h00	2.34029e-20	8.26124e-18	1.68495e-25	3.2014e-24	[5, 6, 7, 8]	Group21	22.069	32	[CPSF2, DDX19B, DDX39A, DDX39B, EIF4A3, EIF5A, HNRNPA1, HNRNPA2B1, NUP107, NUP133, NUP155, NUP160, NUP205, NUP210, NUP37, NUP43, NUP54, NUP58, NUP62, NUP88, NUP93, NUP98, RAN, RPSA, SRSF1, SRSF10, SRSF11, SRSF4, SRSF5, SRSF6, TPR, U2AF1]
GO:0006417	regulation of translation	GO_BiologicalProcess-EBI-QuickGO-GOA_20.11.2017_00h00	1.29591e-15	3.52488e-13	1.68495e-25	3.2014e-24	[5, 6, 7, 8]	Group21	11.0024	45	[ACO1, C1QBP, CALR, CNOT9, DDX39B, DPH5, EEF2, EIF2B2, EIF3C, EIF3E, EIF4A3, EIF5, EIF5A, GAPDH, GARS, H3F3A, HIST1H3A, HIST1H4A, HNRNPA2B1, NUP107, NUP133, NUP155, NUP160, NUP205, NUP210, NUP37, NUP43, NUP54, NUP58, NUP62, NUP88, NUP93, NUP98, PABPC1, POLR2C, POLR2E, PPP1CA, PURA, QKI, RACK1, RAN, RBM4B, RPS3, THBS1, TPR]
GO:0018193	peptidyl-amino acid modification	GO_BiologicalProcess-EBI-QuickGO-GOA_20.11.2017_00h00	6.21602e-05	0.00665114	1.68495e-25	3.2014e-24	[6, 7]	Group21	4.58365	60	[ADH5, BAG6, CALM1, CAMK2A, CAMK2B, CAMK2D, CAMK2G, CNOT9, DDOST, DPH5, EEF2, EIF5A, ERLIN2, GAPDH, GPI, HCFC1, HDAC2, HIST1H1D, HIST1H1E, HSP90AA1, MVP, NME2, NUP107, NUP133, NUP155, NUP160, NUP205, NUP210, NUP37, NUP43, NUP54, NUP58, NUP62, NUP88, NUP93, NUP98, P4HB, PFN2, PPIA, PPIB, PPIF, PPP2R1A, PRDX3, PSMD2, PTPA, RACK1, RANGAP1, RPN1, RUVBL1, RUVBL2, SETD3, STK38, TGM2, TPR, TRIM16, UGGT1…
GO:0051168	nuclear export	GO_BiologicalProcess-EBI-QuickGO-GOA_20.11.2017_00h00	5.86966e-21	2.10721e-18	1.68495e-25	3.2014e-24	[6, 7]	Group21	18.3575	38	[CALR, CPSF2, CSE1L, DDX19B, DDX39A, DDX39B, EIF4A3, EIF5A, EMD, HNRNPA1, HNRNPA2B1, NUP107, NUP133, NUP155, NUP160, NUP205, NUP210, NUP37, NUP43, NUP54, NUP58, NUP62, NUP88, NUP93, NUP98, RAN, RANGAP1, RPSA, SRSF1, SRSF10, SRSF11, SRSF4, SRSF5, SRSF6, TPR, U2AF1, XPO7, YWHAE]
GO:0006090	pyruvate metabolic process	GO_BiologicalProcess-EBI-QuickGO-GOA_20.11.2017_00h00	8.02645e-17	2.42399e-14	1.68495e-25	3.2014e-24	[7]	Group21	18.4049	30	[ADPGK, DLAT, DLD, ENO1, ENO2, ENO3, GAPDH, GAPDHS, GPI, HK1, ME2, ME3, NUP107, NUP133, NUP155, NUP160, NUP205, NUP210, NUP37, NUP43, NUP54, NUP58, NUP62, NUP88, NUP93, NUP98, OGDH, PGK1, TPI1, TPR]
GO:0046496	nicotinamide nucleotide metabolic process	GO_BiologicalProcess-EBI-QuickGO-GOA_20.11.2017_00h00	5.36845e-18	1.72864e-15	1.68495e-25	3.2014e-24	[6, 7, 8, 9]	Group21	17.2589	34	[ADPGK, DLD, ENO1, ENO2, ENO3, GAPDH, GAPDHS, GPI, HK1, IDH2, MDH2, ME2, NUP107, NUP133, NUP155, NUP160, NUP205, NUP210, NUP37, NUP43, NUP54, NUP58, NUP62, NUP88, NUP93, NUP98, OGDH, PGD, PGK1, PRDX5, TKT, TPI1, TPR, VCP]
GO:0046034	ATP metabolic process	GO_BiologicalProcess-EBI-QuickGO-GOA_20.11.2017_00h00	5.97244e-20	2.06646e-17	1.68495e-25	3.2014e-24	[7, 8, 9, 10]	Group21	14.9306	43	[ADPGK, ATP1B1, ATP5A1, ATP5B, ATP5F1, ATP5H, ATP5J, ATP6V1A, ATP6V1B2, DLD, ENO1, ENO2, ENO3, GAPDH, GAPDHS, GPI, GUK1, HK1, HSPA1A, HSPA8, NUP107, NUP133, NUP155, NUP160, NUP205, NUP210, NUP37, NUP43, NUP54, NUP58, NUP62, NUP88, NUP93, NUP98, OGDH, OLA1, PGK1, PPIF, STOML2, TPI1, TPR, UQCRC2, VCP]
GO:1904668	positive regulation of ubiquitin protein ligase activity	GO_BiologicalProcess-EBI-QuickGO-GOA_20.11.2017_00h00	1.00411e-26	3.92609e-24	1.05273e-09	9.47459e-09	[7, 9, 10, 11, 12, 13]	Group22	35.6322	31	[PSMA1, PSMA2, PSMA3, PSMA5, PSMA6, PSMA8, PSMB1, PSMB2, PSMB3, PSMB4, PSMB6, PSMC1, PSMC2, PSMC3, PSMC4, PSMC5, PSMC6, PSMD1, PSMD11, PSMD12, PSMD13, PSMD2, PSMD3, PSMD6, PSMD7, PSMD8, PSMD9, PSME2, RAB1A, UBB, UBC]
GO:0048518	positive regulation of biological process	GO_BiologicalProcess-EBI-QuickGO-GOA_20.11.2017_00h00	3.13871e-09	5.80661e-07	1.05273e-09	9.47459e-09	[1, 2, 3]	Group22	3.77942	220	[A2M, ACTA1, ACTA2, ACTB, ACTC1, ACTG1, ADD1, AHSG, ANK1, APEX1, ARF1, ARF4, ASS1, ATG7, ATP1A1, ATP1A3, ATP1B1, ATP5A1, ATP5B, BAG6, BPNT1, C1QBP, C4A, CA2, CALM1, CALR, CAMK2A, CAMK2B, CAMK2D, CAND1, CAP1, CAPN1, CAPNS1, CAT, CCT2, CCT3, CCT4, CCT5, CCT6A, CCT7, CCT8, CHP2, CLIC2, CNOT9, COPS5, COPS8, CPNE1, DDB1, DDX39B, DNM1, DNM2, EEF1D, EEF2, EHD1, EIF3C, EIF3E, EIF4A3, EIF5A, EMD, ENO1, EP…
GO:0048519	negative regulation of biological process	GO_BiologicalProcess-EBI-QuickGO-GOA_20.11.2017_00h00	2.41254e-11	5.01808e-09	1.05273e-09	9.47459e-09	[1, 2, 3]	Group22	4.02685	210	[A2M, AARS, ACAA2, ACTC1, ADD1, ADD2, AHSG, ALAD, ANXA4, APEX1, ARF1, ARF4, ASS1, ATG7, ATP1A1, ATP1A3, ATP5A1, ATP5B, BAG6, BANF1, BPNT1, C1QBP, C4A, CALM1, CALR, CAMK2D, CAT, CBX3, CLIC2, CLTC, CNOT9, COPS5, COPS8, CPNE1, CREG1, DDB1, DDX39B, DNM1, DNM2, EIF3E, EIF4A1, EIF4A3, EIF5A, EMD, ENO1, ERLIN2, FBLN1, FGB, FLOT2, FN1, GAPDH, GARS, GPI, GPX1, GSN, GSTO1, H2AFX, H2AFY2, H2AFZ, H3F3A, HADH…
GO:0002682	regulation of immune system process	GO_BiologicalProcess-EBI-QuickGO-GOA_20.11.2017_00h00	4.02783e-07	6.16258e-05	1.05273e-09	9.47459e-09	[2, 3]	Group22	4.88416	78	[A2M, ACTB, ACTG1, BAG6, BPNT1, C1QBP, C4A, CA2, CALM1, CALR, CD48, CPNE1, ERAP1, FGB, FLOT1, FLOT2, GPI, GPX1, GSN, H3F3A, HIST1H3A, HIST1H4A, HK1, HMGB2, HNRNPC, HSP90AA1, HSP90AB1, HSP90B1, HSPA1A, HSPA8, HSPA9, HSPD1, LGALS3, LGALS9, NME2, NONO, PSMA1, PSMA2, PSMA3, PSMA5, PSMA6, PSMA8, PSMB1, PSMB2, PSMB3, PSMB4, PSMB6, PSMC1, PSMC2, PSMC3, PSMC4, PSMC5, PSMC6, PSMD1, PSMD11, PSMD12, PSMD13,…
GO:0019222	regulation of metabolic process	GO_BiologicalProcess-EBI-QuickGO-GOA_20.11.2017_00h00	1.10524e-11	2.33207e-09	1.05273e-09	9.47459e-09	[2, 3]	Group22	3.77635	258	[A2M, ACAD8, ACADM, ACO1, ACTA1, ACTA2, ACTB, ACTC1, AHSG, ALAD, ANXA4, APEX1, ARF1, ARF4, ASS1, ATG7, ATP1A1, ATP1A3, ATP1B1, ATP6V1A, ATP6V1B2, BAG6, BPNT1, C1QBP, C4A, CALM1, CALR, CAMK2A, CAMK2D, CAND1, CAP1, CAPN1, CAPNS1, CAT, CBX3, CCT2, CCT3, CCT4, CCT5, CCT6A, CCT7, CCT8, CHP2, CLTC, CNOT9, COPS5, COPS8, CPNE1, CREG1, DDB1, DDX19B, DDX39A, DDX39B, DLAT, DLD, DNM2, DPH5, EEF1A1, EEF1D, EE…
GO:0022402	cell cycle process	GO_BiologicalProcess-EBI-QuickGO-GOA_20.11.2017_00h00	3.69352e-15	9.71397e-13	1.05273e-09	9.47459e-09	[2, 3]	Group22	6.52647	90	[ANXA11, APEX1, ARF1, BAG6, BANF1, CALR, CAMK2A, CAMK2G, CBX3, CLTC, CNOT9, DDB1, DNM2, EMD, HSP90AA1, HSP90AB1, HSPA1A, KPNB1, LMNA, MCM4, MYH10, MYH9, NUP107, NUP133, NUP155, NUP160, NUP205, NUP210, NUP37, NUP43, NUP54, NUP58, NUP62, NUP88, NUP93, NUP98, PDS5B, PPP1CB, PPP1CC, PPP2R1A, PSMA1, PSMA2, PSMA3, PSMA5, PSMA6, PSMA8, PSMB1, PSMB2, PSMB3, PSMB4, PSMB6, PSMC1, PSMC2, PSMC3, PSMC4, PSMC5…
GO:0023051	regulation of signaling	GO_BiologicalProcess-EBI-QuickGO-GOA_20.11.2017_00h00	0.000498382	0.0433592	1.05273e-09	9.47459e-09	[2, 3]	Group22	3.6036	128	[A2M, ACAA2, AHSG, APEX1, ARF1, ATP1A1, ATP1A3, ATP1B1, ATP2B1, ATP2B2, C1QBP, CA2, CALM1, CALR, CAMK2A, CAMK2B, CAMK2D, CAT, CHP2, CLIC2, CMTM7, CNOT9, COPS5, COPS8, CPNE1, DNM1, DNM2, EEF1D, EIF4A3, EMD, ENO1, ETFA, FBLN1, FGB, FLOT1, FN1, GPI, GPX1, GSN, GSTO1, HADHA, HDAC2, HIST1H2BJ, HMGB2, HNRNPK, HSP90AB1, HSPA1A, HSPA5, LGALS3, LGALS9, LMNA, LRRC15, MVP, NAPA, NONO, NPPA, NSF, NUP62, NUP9…
GO:0032879	regulation of localization	GO_BiologicalProcess-EBI-QuickGO-GOA_20.11.2017_00h00	1.22568e-05	0.00148307	1.05273e-09	9.47459e-09	[2, 3]	Group22	4.04077	111	[ACAA2, AHSG, ANXA4, APEX1, ARF1, ATP1A1, ATP1A3, ATP1B1, ATP5A1, ATP5B, C1QBP, C4A, CA2, CALM1, CALR, CAMK2A, CAMK2B, CAMK2D, CAMK2G, CCT2, CCT3, CCT4, CCT5, CCT6A, CCT7, CCT8, CHP2, CLIC2, CLTC, DNM1, DNM2, EHD1, EMD, EPB41, FBLN1, FGB, FLOT1, FN1, GAPDH, GPI, GSN, GSTO1, HADHA, HK1, HNRNPC, HNRNPK, HSP90AB1, HSPA1A, HSPA1L, HSPA5, HSPA8, HUWE1, IDH2, LGALS3, LGALS9, LMNA, LRRC15, NAPA, NPPA, N…
GO:0048583	regulation of response to stimulus	GO_BiologicalProcess-EBI-QuickGO-GOA_20.11.2017_00h00	0.000307298	0.0279641	1.05273e-09	9.47459e-09	[2, 3]	Group22	3.53391	148	[A2M, ACAA2, ACTB, ACTG1, AHSG, APEX1, ATG7, BAG6, C1QBP, C4A, CALM1, CALR, CAMK2A, CAMK2B, CAMK2D, CAMK2G, CAT, CD48, CHP2, CLIC2, CMTM7, CNOT9, COPS5, COPS8, CPNE1, DDX39B, DNM1, DNM2, EEF1D, EIF4A3, EMD, ENO1, ERAP1, ETFA, FBLN1, FGB, FLOT1, FN1, GPI, GPX1, GSN, GSTO1, H2AFX, HDAC2, HIST1H2BJ, HK1, HMGB2, HNRNPC, HNRNPK, HSP90AA1, HSP90AB1, HSP90B1, HSPA1A, HSPA1L, HSPA5, HSPA8, HSPD1, LGALS3,…
GO:0051239	regulation of multicellular organismal process	GO_BiologicalProcess-EBI-QuickGO-GOA_20.11.2017_00h00	8.2635e-06	0.00101641	1.05273e-09	9.47459e-09	[2, 3]	Group22	4.0151	117	[ADD1, AHSG, ANXA4, APEX1, ARF1, ATP1A1, ATP1A3, ATP1B1, ATP2B1, ATP2B2, ATP5A1, ATP5B, C1QBP, CA2, CALM1, CALR, CAMK2B, CAMK2D, CAMK2G, CLIC2, CLTC, CPNE1, DDX39B, DNM2, ENO1, ERAP1, FBLN1, FGB, FLOT1, FN1, GAPDH, GARS, GPX1, GSTO1, H2AFY2, H3F3A, HDAC2, HIST1H3A, HIST1H4A, HK1, HMGB2, HNRNPK, HSP90AB1, HSPA1A, HSPA5, HSPA8, HSPA9, HSPD1, IDH2, LGALS3, LGALS9, LMNA, NME2, NPPA, NUP155, PDCD6, PF…
GO:0002684	positive regulation of immune system process	GO_BiologicalProcess-EBI-QuickGO-GOA_20.11.2017_00h00	8.20491e-09	1.5015e-06	1.05273e-09	9.47459e-09	[2, 3, 4]	Group22	5.75414	66	[A2M, ACTB, ACTG1, BAG6, C1QBP, C4A, CA2, CALR, CPNE1, FGB, FLOT1, FLOT2, GPI, HK1, HMGB2, HNRNPC, HSP90AA1, HSP90AB1, HSP90B1, HSPA1A, HSPA8, HSPD1, LGALS3, LGALS9, NONO, PSMA1, PSMA2, PSMA3, PSMA5, PSMA6, PSMA8, PSMB1, PSMB2, PSMB3, PSMB4, PSMB6, PSMC1, PSMC2, PSMC3, PSMC4, PSMC5, PSMC6, PSMD1, PSMD11, PSMD12, PSMD13, PSMD2, PSMD3, PSMD6, PSMD7, PSMD8, PSMD9, PSME2, PYCARD, RAG1, RPS3, RPSA, SF…
GO:0006082	organic acid metabolic process	GO_BiologicalProcess-EBI-QuickGO-GOA_20.11.2017_00h00	4.53744e-24	1.72877e-21	1.05273e-09	9.47459e-09	[3]	Group22	8.14516	101	[AARS, ACAA2, ACAD8, ACADM, ACAT1, ACO1, ADPGK, AHCY, ALDH4A1, ALDH7A1, ASS1, BPNT1, CBR1, CLTC, CS, DARS, DLAT, DLD, ECH1, ECI1, ENO1, ENO2, ENO3, ERLIN2, ETFA, FARSB, GAPDH, GAPDHS, GARS, GPI, GPX1, GSTO1, HADHA, HK1, IDH2, ITIH2, ITIH3, MDH2, ME2, ME3, MTAP, NARS, NUP107, NUP133, NUP155, NUP160, NUP205, NUP210, NUP37, NUP43, NUP54, NUP58, NUP62, NUP88, NUP93, NUP98, OGDH, P4HB, PGD, PGK1, PLAA…
GO:0006725	cellular aromatic compound metabolic process	GO_BiologicalProcess-EBI-QuickGO-GOA_20.11.2017_00h00	1.21638e-16	3.61264e-14	1.05273e-09	9.47459e-09	[3]	Group22	4.12255	257	[AARS, ACAD8, ACAT1, ADK, ADPGK, AHCY, AKR7A2, ALAD, ANXA4, APEX1, ARF4, ATG7, ATP1B1, ATP5A1, ATP5B, ATP5F1, ATP5H, ATP5J, ATP6V1A, ATP6V1B2, BANF1, BLVRA, BLVRB, BPNT1, C1QBP, CALM1, CALR, CAMK2A, CAMK2D, CAND1, CAP1, CAT, CBX3, CCT2, CCT3, CCT4, CCT5, CCT6A, CCT7, CCT8, CHP2, CNOT9, COPS3, COPS4, COPS5, COPS8, CPNE1, CPSF2, CREG1, DARS, DDB1, DDX19B, DDX39A, DDX39B, DLD, DNM2, EEF1A1, EEF1D, E…
GO:0006793	phosphorus metabolic process	GO_BiologicalProcess-EBI-QuickGO-GOA_20.11.2017_00h00	8.09106e-14	1.94186e-11	1.05273e-09	9.47459e-09	[3]	Group22	4.7011	162	[ACAT1, ADK, ADPGK, AHSG, APEX1, ARF1, ATP1A1, ATP1A3, ATP1B1, ATP5A1, ATP5B, ATP5F1, ATP5H, ATP5J, ATP6V1A, ATP6V1B2, BPNT1, CALM1, CAMK2A, CAMK2B, CAMK2D, CAMK2G, CAP1, CHP2, CNOT9, COPS5, COPS8, CPNE1, DLAT, DLD, ENO1, ENO2, ENO3, ERLIN2, ETFA, FBLN1, FGB, FLOT1, FN1, GAPDH, GAPDHS, GARS, GPI, GPX1, GUK1, HADHA, HDAC2, HK1, HSP90AA1, HSP90AB1, HSP90B1, HSPA1A, HSPA5, HSPA8, IDH2, IMPDH1, IMPDH…
GO:0006952	defense response	GO_BiologicalProcess-EBI-QuickGO-GOA_20.11.2017_00h00	2.15089e-07	3.44143e-05	1.05273e-09	9.47459e-09	[3]	Group22	4.81928	84	[A2M, AHCY, AHSG, ATG7, C1QBP, C4A, CAMK2A, CAMK2B, CAMK2D, CAMK2G, CD48, CPNE1, ERAP1, FGB, FLOT1, FN1, GAPDH, GARS, GPX1, HIST1H2BJ, HIST2H2BE, HMGB2, HNRNPA0, HNRNPC, HSP90AB1, HSP90B1, HSPA1A, HSPD1, LGALS3, LGALS3BP, LGALS9, LYG2, MX1, NONO, PLAA, PRDX1, PRDX5, PSMA1, PSMA2, PSMA3, PSMA5, PSMA6, PSMA8, PSMB1, PSMB2, PSMB3, PSMB4, PSMB6, PSMC1, PSMC2, PSMC3, PSMC4, PSMC5, PSMC6, PSMD1, PSMD11…
GO:0009888	tissue development	GO_BiologicalProcess-EBI-QuickGO-GOA_20.11.2017_00h00	0.000527474	0.0453628	1.05273e-09	9.47459e-09	[3]	Group22	3.98788	79	[ACAT1, ACTA1, ACTA2, ACTC1, ADD1, AHSG, ANXA4, CA2, CALR, CAPN1, CAPNS1, CAT, CBR1, CLTC, DDX39B, EEF2, EMD, FLOT1, FLOT2, FN1, GARS, GPI, GPX1, GSN, GSTK1, GSTM3, H2AFY2, HDAC2, HNRNPAB, HRNR, LGALS3, LMNA, LMNB2, MYL6, NME2, NPPA, NUP133, NUP93, PDCD6, PGK1, PSMA1, PSMA2, PSMA3, PSMA5, PSMA6, PSMA8, PSMB1, PSMB2, PSMB3, PSMB4, PSMB6, PSMC1, PSMC2, PSMC3, PSMC4, PSMC5, PSMC6, PSMD1, PSMD11, PSM…
GO:0009892	negative regulation of metabolic process	GO_BiologicalProcess-EBI-QuickGO-GOA_20.11.2017_00h00	1.08164e-14	2.72574e-12	1.05273e-09	9.47459e-09	[2, 3, 4]	Group22	4.98828	149	[A2M, AHSG, ALAD, APEX1, ATG7, ATP1A1, ATP1A3, BAG6, C1QBP, C4A, CALM1, CALR, CBX3, CLTC, CNOT9, CPNE1, CREG1, EIF3E, EIF4A1, EIF4A3, ENO1, ERLIN2, FBLN1, FLOT2, GAPDH, GARS, GPI, GPX1, H2AFX, H2AFY2, H2AFZ, H3F3A, HBZ, HCFC1, HDAC2, HIST1H1D, HIST1H1E, HIST1H2AC, HIST1H2AJ, HIST1H3A, HIST1H4A, HIST2H2AB, HIST2H2AC, HMGB2, HNRNPA0, HNRNPA1, HNRNPA2B1, HNRNPC, HNRNPK, HSP90AB1, HSPA1A, HSPA8, ITIH…
GO:0009893	positive regulation of metabolic process	GO_BiologicalProcess-EBI-QuickGO-GOA_20.11.2017_00h00	1.97092e-08	3.48852e-06	1.05273e-09	9.47459e-09	[2, 3, 4]	Group22	4.20193	144	[ACTA1, ACTA2, ACTB, ACTC1, ARF4, ASS1, ATG7, BAG6, BPNT1, C1QBP, CALM1, CALR, CAND1, CAP1, CCT2, CCT3, CCT4, CCT5, CCT6A, CCT7, CCT8, CHP2, CNOT9, COPS5, COPS8, DDB1, DDX39B, DNM2, EEF2, EIF3C, EIF3E, EIF4A3, EIF5A, ENO1, ERLIN2, ETFA, FBLN1, FGB, FLOT1, FN1, GAPDHS, GARS, GSN, H2AFX, H2AFZ, H3F3A, HBB, HCFC1, HDAC2, HIST1H3A, HIST1H4A, HMGB2, HNRNPA0, HNRNPA1, HNRNPA2B1, HNRNPAB, HNRNPC, HNRNPK…
GO:0010033	response to organic substance	GO_BiologicalProcess-EBI-QuickGO-GOA_20.11.2017_00h00	2.96477e-16	8.5089e-14	1.05273e-09	9.47459e-09	[3]	Group22	5.0362	160	[ACAT1, ACTA1, ACTC1, ADD1, ADH5, AHSG, ALAD, APEX1, ARF1, ASNA1, ATG7, ATP1A1, ATP1A3, ATP2B1, ATP6V1A, ATP6V1B2, BAG6, CA2, CALR, CAMK2A, CAMK2B, CAMK2D, CAMK2G, CANX, CAT, CNOT9, COPS5, CPNE1, DDOST, DNM2, EEF1A1, EEF1B2, EEF2, EFTUD2, EHD1, EIF2B2, EIF4A3, EIF5A, EMD, ERLIN2, ETFA, FECH, FGB, FLOT1, GAPDH, GARS, GPI, GSN, GSTO1, H2AFZ, H3F3A, HADHA, HBE1, HCFC1, HDAC2, HIST1H2BJ, HIST1H3A, HM…
GO:0023056	positive regulation of signaling	GO_BiologicalProcess-EBI-QuickGO-GOA_20.11.2017_00h00	3.47043e-05	0.00381747	1.05273e-09	9.47459e-09	[2, 3, 4]	Group22	4.3553	76	[APEX1, C1QBP, CA2, CALM1, CALR, CAT, CHP2, CNOT9, COPS8, CPNE1, EEF1D, ETFA, FGB, FLOT1, GPX1, GSN, GSTO1, HDAC2, HSP90AB1, HSPA1A, LGALS9, NSF, NUP62, NUP93, PDIA3, PPIF, PPP2R1A, PSMA1, PSMA2, PSMA3, PSMA5, PSMA6, PSMA8, PSMB1, PSMB2, PSMB3, PSMB4, PSMB6, PSMC1, PSMC2, PSMC3, PSMC4, PSMC5, PSMC6, PSMD1, PSMD11, PSMD12, PSMD13, PSMD2, PSMD3, PSMD6, PSMD7, PSMD8, PSMD9, PSME2, PYCARD, RAB8B, RAC…
GO:0023057	negative regulation of signaling	GO_BiologicalProcess-EBI-QuickGO-GOA_20.11.2017_00h00	2.04545e-07	3.31363e-05	1.05273e-09	9.47459e-09	[2, 3, 4]	Group22	5.14706	70	[ACAA2, AHSG, ARF1, C1QBP, CALM1, CALR, CLIC2, CNOT9, CPNE1, DNM1, DNM2, EIF4A3, ENO1, FBLN1, FGB, GPI, GPX1, GSTO1, HADHA, HIST1H2BJ, HMGB2, HSPA1A, HSPA5, LGALS3, LMNA, LRRC15, MVP, NONO, NUP62, PDCD6, PPIF, PPP2CB, PPP2R1A, PSMA1, PSMA2, PSMA3, PSMA5, PSMA6, PSMA8, PSMB1, PSMB2, PSMB3, PSMB4, PSMB6, PSMC1, PSMC2, PSMC3, PSMC4, PSMC5, PSMC6, PSMD1, PSMD11, PSMD13, PSMD2, PSMD3, PSMD6, PSMD7, PS…
GO:0030154	cell differentiation	GO_BiologicalProcess-EBI-QuickGO-GOA_20.11.2017_00h00	0.000150099	0.0145596	1.05273e-09	9.47459e-09	[3]	Group22	3.58267	148	[A2M, ACTA1, ACTA2, ACTC1, ACTG1, ADD1, ANXA4, APEX1, ARF1, ARF4, ATP2B2, ATP5B, BAG6, C1QBP, CA2, CALR, CAMK2A, CAMK2B, CAMK2D, CAMK2G, CAND1, CAPN1, CAPNS1, CAT, CBR1, CLTC, CMTM7, CPNE1, DDX39B, DLD, DNM2, DPYSL5, EEF2, EHD1, EIF2B2, EIF5A, EMD, ERAP1, FBLN1, FGB, FLOT1, FLOT2, FN1, GARS, GPX1, GSN, GSTK1, GSTM3, H2AFY2, H3F3A, HBZ, HDAC2, HIST1H3A, HIST1H4A, HMGB2, HNRNPAB, HNRNPC, HRNR, HSP9…
GO:0033554	cellular response to stress	GO_BiologicalProcess-EBI-QuickGO-GOA_20.11.2017_00h00	1.64203e-23	6.19047e-21	1.05273e-09	9.47459e-09	[3]	Group22	6.68016	132	[ACAA2, ADD1, APEX1, ASNA1, ASS1, ATG7, BAG6, CA2, CALR, CAMK2A, CAMK2B, CAMK2D, CAMK2G, CAT, CNOT9, COPS3, COPS4, COPS5, COPS8, DDB1, DDX39A, DDX39B, DNM2, EEF2, ENO1, ERLIN2, FLOT1, GPX1, GPX2, GSTM3, H2AFX, HDAC2, HIST1H4A, HMGB2, HNRNPA1, HNRNPK, HP1BP3, HSP90AA1, HSP90AB1, HSP90B1, HSPA1A, HSPA1L, HSPA5, HSPA6, HSPA8, HUWE1, LGALS9, LMNA, LMNB2, NME2, NONO, NUP107, NUP133, NUP155, NUP160, NU…
GO:0034641	cellular nitrogen compound metabolic process	GO_BiologicalProcess-EBI-QuickGO-GOA_20.11.2017_00h00	3.12711e-21	1.13514e-18	1.05273e-09	9.47459e-09	[3]	Group22	4.22136	283	[AARS, ACAD8, ACADM, ACAT1, ACO1, ADK, ADPGK, AHCY, ALAD, ALDH7A1, ALDH9A1, ANXA4, APEX1, ARF4, ASS1, ATG7, ATP1B1, ATP5A1, ATP5B, ATP5F1, ATP5H, ATP5J, ATP6V1A, ATP6V1B2, BANF1, BLVRA, BLVRB, BPNT1, C1QBP, CALM1, CALR, CAMK2A, CAMK2D, CAND1, CAP1, CAT, CBX3, CCT2, CCT3, CCT4, CCT5, CCT6A, CCT7, CCT8, CHP2, CNOT9, COPS3, COPS4, COPS5, COPS8, CPNE1, CPSF2, CREG1, DARS, DDB1, DDX19B, DDX39A, DDX39B…
GO:0042180	cellular ketone metabolic process	GO_BiologicalProcess-EBI-QuickGO-GOA_20.11.2017_00h00	9.77446e-14	2.32632e-11	1.05273e-09	9.47459e-09	[3]	Group22	12.9412	33	[AKR7A2, DLAT, DLD, ERLIN2, GPI, PSMA1, PSMA2, PSMA3, PSMA5, PSMA6, PSMA8, PSMB1, PSMB2, PSMB3, PSMB4, PSMB6, PSMC1, PSMC2, PSMC3, PSMC4, PSMC5, PSMC6, PSMD1, PSMD11, PSMD12, PSMD13, PSMD2, PSMD3, PSMD6, PSMD7, PSMD8, PSMD9, PSME2]
GO:0043170	macromolecule metabolic process	GO_BiologicalProcess-EBI-QuickGO-GOA_20.11.2017_00h00	5.87373e-10	1.1395e-07	1.05273e-09	9.47459e-09	[3]	Group22	3.41077	323	[A2M, AARS, ACAD8, ACO1, ACTA1, ACTA2, ACTB, ACTC1, ADD1, ADH5, AHSG, ALAD, ANXA4, APEX1, ARF1, ARF4, ATG7, ATP1B1, BAG6, BANF1, BPNT1, C1QBP, C4A, CALM1, CALR, CAMK2A, CAMK2B, CAMK2D, CAMK2G, CAND1, CAPN1, CAPNS1, CAT, CBX3, CCT2, CCT3, CCT4, CCT5, CCT6A, CCT7, CCT8, CHP2, CLPP, CLTC, CNOT9, COPS3, COPS4, COPS5, COPS8, CPNE1, CPSF2, CPVL, CREG1, CTSD, DARS, DDB1, DDOST, DDX19B, DDX39A, DDX39B, D…
GO:0044092	negative regulation of molecular function	GO_BiologicalProcess-EBI-QuickGO-GOA_20.11.2017_00h00	3.32309e-10	6.57971e-08	1.05273e-09	9.47459e-09	[3]	Group22	5.87289	73	[A2M, ACTB, AHSG, ANXA4, C4A, CALM1, CAMK2D, CAND1, CAT, CLIC2, CPNE1, EIF4A3, GAPDH, GPI, GPX1, GSTO1, HDAC2, HSPA5, ITIH2, ITIH3, LRRC15, MVP, NUP62, PPIF, PPP1CA, PPP2R1A, PRDX3, PRDX5, PRKAR2A, PRPSAP1, PSMA1, PSMA2, PSMA3, PSMA5, PSMA6, PSMB1, PSMB2, PSMB3, PSMB4, PSMB6, PSMC1, PSMC2, PSMC3, PSMC4, PSMC5, PSMC6, PSMD1, PSMD11, PSMD12, PSMD13, PSMD2, PSMD3, PSMD6, PSMD7, PSMD8, PSMD9, PSME2, …
GO:0044093	positive regulation of molecular function	GO_BiologicalProcess-EBI-QuickGO-GOA_20.11.2017_00h00	1.58426e-07	2.58234e-05	1.05273e-09	9.47459e-09	[3]	Group22	4.74161	89	[A2M, ADD1, ADD2, APEX1, ARF1, ARF4, ATP1B1, CALM1, CAMK2A, CAP1, CAT, CCT2, CCT4, CHP2, CLIC2, CNOT9, COPS5, COPS8, DNM2, EIF3C, EIF3E, EIF5, EPB41, ETFA, FBLN1, FLOT1, FN1, GSN, GSTO1, HMGB2, HNRNPA2B1, HSP90AA1, HSP90AB1, HSPA1A, HSPA5, HSPD1, LGALS9, NAPA, NCSTN, NPPA, PDCD6, PFN2, PLAA, PRDX3, PRKAR2A, PSMA1, PSMA2, PSMA3, PSMA5, PSMA6, PSMA8, PSMB1, PSMB2, PSMB3, PSMB4, PSMB6, PSMC1, PSMC2,…
GO:0044248	cellular catabolic process	GO_BiologicalProcess-EBI-QuickGO-GOA_20.11.2017_00h00	1.52099e-19	5.18657e-17	1.05273e-09	9.47459e-09	[3]	Group22	6.0219	132	[ACAA2, ACAD8, ACADM, ACAT1, ADH5, AHCY, ALAD, ALDH4A1, ALDH7A1, APEX1, ATG7, ATP6V1A, ATP6V1B2, BAG6, BLVRA, BLVRB, CALM1, CAPN1, CAPNS1, CAT, CLPP, CLTC, CNOT9, COPS3, CPNE1, CPVL, CTSD, DDB1, DLD, ECH1, ECI1, EEF1A1, EIF3E, EIF4A1, EIF4A3, ERAP1, ERLIN2, ETFA, GAPDH, GAPDHS, GPI, GPX1, GSTM3, GSTO1, HADHA, HBA1, HBB, HMGB2, HNRNPA0, HNRNPC, HSP90AA1, HSP90AB1, HSP90B1, HSPA1A, HSPA5, HSPA8, HU…
GO:0044249	cellular biosynthetic process	GO_BiologicalProcess-EBI-QuickGO-GOA_20.11.2017_00h00	1.75011e-10	3.57022e-08	1.05273e-09	9.47459e-09	[3]	Group22	3.76947	242	[AARS, ACAD8, ACADM, ACAT1, ACO1, ADK, AHCY, ALAD, ALDH7A1, ALDH9A1, ANXA4, APEX1, ARF1, ARF4, ASS1, ATG7, ATP1A1, ATP1A3, ATP5A1, ATP5B, ATP5F1, ATP5H, ATP5J, C1QBP, CALM1, CALR, CAMK2A, CAMK2D, CAND1, CAP1, CAT, CBR1, CBX3, CCT2, CCT3, CCT4, CCT5, CCT6A, CCT7, CCT8, CHP2, CLTC, CNOT9, COPS5, CPNE1, CPSF2, CREG1, DARS, DDOST, DDX39A, DDX39B, DLAT, DLD, DNM2, DPH5, EEF1A1, EEF1B2, EEF1D, EEF1G, E…
GO:0046483	heterocycle metabolic process	GO_BiologicalProcess-EBI-QuickGO-GOA_20.11.2017_00h00	2.55732e-16	7.39064e-14	1.05273e-09	9.47459e-09	[3]	Group22	4.11622	255	[AARS, ACAD8, ACAT1, ADK, ADPGK, AHCY, ALAD, ALDH4A1, ANXA4, APEX1, ARF4, ATG7, ATP1B1, ATP5A1, ATP5B, ATP5F1, ATP5H, ATP5J, ATP6V1A, ATP6V1B2, BANF1, BLVRA, BLVRB, BPNT1, C1QBP, CALM1, CALR, CAMK2A, CAMK2D, CAND1, CAP1, CAT, CBX3, CCT2, CCT3, CCT4, CCT5, CCT6A, CCT7, CCT8, CHP2, CNOT9, COPS3, COPS4, COPS5, COPS8, CPNE1, CPSF2, CREG1, DARS, DDB1, DDX19B, DDX39A, DDX39B, DLD, DNM2, EEF1A1, EEF1D, …
GO:0048002	antigen processing and presentation of peptide antigen	GO_BiologicalProcess-EBI-QuickGO-GOA_20.11.2017_00h00	9.52028e-26	3.67483e-23	1.05273e-09	9.47459e-09	[3]	Group22	21.3198	42	[ACTR1B, AP1B1, ARF1, CALR, CANX, CLTC, CTSD, DNM2, ERAP1, PDIA3, PSMA1, PSMA2, PSMA3, PSMA5, PSMA6, PSMA8, PSMB1, PSMB2, PSMB3, PSMB4, PSMB6, PSMC1, PSMC2, PSMC3, PSMC4, PSMC5, PSMC6, PSMD1, PSMD11, PSMD12, PSMD13, PSMD2, PSMD3, PSMD6, PSMD7, PSMD8, PSMD9, PSME2, PYCARD, RAB7A, TAPBP, VAMP3]
GO:0048522	positive regulation of cellular process	GO_BiologicalProcess-EBI-QuickGO-GOA_20.11.2017_00h00	1.27604e-07	2.10547e-05	1.05273e-09	9.47459e-09	[2, 3, 4]	Group22	3.75024	194	[ADD1, AHSG, ANK1, APEX1, ARF1, ARF4, ASS1, ATG7, ATP1B1, ATP5A1, ATP5B, BAG6, C1QBP, C4A, CA2, CALM1, CALR, CAMK2A, CAMK2B, CAMK2D, CAND1, CAP1, CAPN1, CAPNS1, CAT, CCT2, CCT3, CCT4, CCT5, CCT6A, CCT7, CCT8, CHP2, CLIC2, CNOT9, COPS5, COPS8, CPNE1, DDB1, DDX39B, DNM2, EEF1D, EEF2, EHD1, EIF3C, EIF3E, EIF4A3, EIF5A, ENO1, ERLIN2, ETFA, FBLN1, FGB, FLOT1, FLOT2, FN1, GAPDH, GAPDHS, GARS, GPI, GPX1…
GO:0048523	negative regulation of cellular process	GO_BiologicalProcess-EBI-QuickGO-GOA_20.11.2017_00h00	3.76885e-13	8.66836e-11	1.05273e-09	9.47459e-09	[2, 3, 4]	Group22	4.25487	201	[A2M, AARS, ACAA2, ACTC1, ADD1, ADD2, AHSG, ALAD, ANXA4, APEX1, ARF1, ARF4, ASS1, ATG7, ATP1A1, ATP1A3, ATP5A1, ATP5B, BAG6, BPNT1, C1QBP, C4A, CALM1, CALR, CAMK2D, CAT, CBX3, CLIC2, CLTC, CNOT9, COPS5, COPS8, CPNE1, CREG1, DDB1, DDX39B, DNM1, DNM2, EIF3E, EIF4A3, EIF5A, EMD, ENO1, ERLIN2, FBLN1, FGB, FN1, GAPDH, GARS, GPI, GPX1, GSN, GSTO1, H2AFX, H2AFY2, H2AFZ, H3F3A, HADHA, HBZ, HCFC1, HDAC2, …
GO:0048585	negative regulation of response to stimulus	GO_BiologicalProcess-EBI-QuickGO-GOA_20.11.2017_00h00	2.95736e-07	4.61348e-05	1.05273e-09	9.47459e-09	[2, 3, 4]	Group22	4.93906	77	[A2M, ACAA2, AHSG, ATG7, C1QBP, CALM1, CALR, CLIC2, CNOT9, CPNE1, DDX39B, DNM1, DNM2, EIF4A3, ENO1, FBLN1, FGB, GPI, GPX1, GSTO1, HIST1H2BJ, HMGB2, HSPA1A, HSPA5, LGALS3, LGALS9, LMNA, LRRC15, NONO, NUP62, NUP93, PDCD6, PPIF, PPP2CB, PPP2R1A, PSMA1, PSMA2, PSMA3, PSMA5, PSMA6, PSMA8, PSMB1, PSMB2, PSMB3, PSMB4, PSMB6, PSMC1, PSMC2, PSMC3, PSMC4, PSMC5, PSMC6, PSMD1, PSMD11, PSMD13, PSMD2, PSMD3, …
GO:0050790	regulation of catalytic activity	GO_BiologicalProcess-EBI-QuickGO-GOA_20.11.2017_00h00	1.48279e-05	0.0017497	1.05273e-09	9.47459e-09	[3]	Group22	4.12371	100	[A2M, AHSG, ANXA4, ARF1, ARF4, ATP1B1, C4A, CALM1, CAMK2D, CAND1, CAP1, CAPN1, CCT2, CCT4, CHP2, COPS8, DNM2, EIF5, ETFA, FBLN1, FN1, GAPDH, GPI, GPX1, GSN, HMGB2, HNRNPA2B1, HSP90AA1, HSP90AB1, HSP90B1, HSPA1A, HSPA5, HSPD1, ITIH2, ITIH3, LGALS9, LRRC15, MVP, NAPA, NCSTN, NUP62, PDCD6, PFN2, PLAA, PPIF, PPP1R7, PPP2R1A, PRDX3, PRDX5, PRKAR2A, PRPSAP1, PSMA1, PSMA2, PSMA3, PSMA5, PSMA6, PSMA8, PS…
GO:0070482	response to oxygen levels	GO_BiologicalProcess-EBI-QuickGO-GOA_20.11.2017_00h00	6.81267e-17	2.07105e-14	1.05273e-09	9.47459e-09	[3]	Group22	11.6456	46	[ACAA2, AHCY, ALAD, ATG7, ATP1B1, ATP6V1A, CAT, ENO1, HDAC2, HP1BP3, HSP90B1, LMNA, NPPA, P4HB, PGK1, PSMA1, PSMA2, PSMA3, PSMA5, PSMA6, PSMA8, PSMB1, PSMB2, PSMB3, PSMB4, PSMB6, PSMC1, PSMC2, PSMC3, PSMC4, PSMC5, PSMC6, PSMD1, PSMD11, PSMD12, PSMD13, PSMD2, PSMD3, PSMD6, PSMD7, PSMD8, PSMD9, PSME2, THBS1, UBB, UBC]
GO:0070887	cellular response to chemical stimulus	GO_BiologicalProcess-EBI-QuickGO-GOA_20.11.2017_00h00	3.03023e-17	9.39371e-15	1.05273e-09	9.47459e-09	[3]	Group22	5.15132	160	[ACAA2, ACTA1, ADD1, ADH5, AHSG, AKR7A2, ALAD, APEX1, ARF1, ASNA1, ATG7, ATP1A1, ATP1A3, ATP2B1, ATP6V1A, ATP6V1B2, BAG6, C1QBP, CA2, CALR, CAMK2A, CAMK2B, CAMK2D, CAMK2G, CANX, CAT, CHP2, CLIC2, CNOT9, COPS5, CPNE1, DNM2, EEF1A1, EEF2, EFTUD2, EHD1, EIF4A3, EIF5A, EMD, ENO1, ETFA, FECH, FGB, FLOT1, GAPDH, GARS, GPI, GPX1, GPX2, GSN, GSTK1, GSTM3, GSTO1, H2AFZ, HBA1, HBB, HCFC1, HDAC2, HIST1H2BJ,…
GO:1901135	carbohydrate derivative metabolic process	GO_BiologicalProcess-EBI-QuickGO-GOA_20.11.2017_00h00	2.03106e-10	4.12305e-08	1.05273e-09	9.47459e-09	[3]	Group22	5.68182	80	[ACAT1, ADK, ADPGK, AHCY, AKR7A2, ARF4, ATP1B1, ATP5A1, ATP5B, ATP5F1, ATP5H, ATP5J, ATP6V1A, ATP6V1B2, BPNT1, CALM1, CAP1, CLTC, DDOST, DLD, ENO1, ENO2, ENO3, ESYT1, GAPDH, GAPDHS, GPI, GUK1, HK1, HSPA1A, HSPA8, IMPDH1, IMPDH2, ITIH2, ITIH3, LYG2, MTAP, NME2, NPPA, NT5C2, NUP107, NUP133, NUP155, NUP160, NUP205, NUP210, NUP37, NUP43, NUP54, NUP58, NUP62, NUP88, NUP93, NUP98, OGDH, OLA1, PDCD6, PG…
GO:1901360	organic cyclic compound metabolic process	GO_BiologicalProcess-EBI-QuickGO-GOA_20.11.2017_00h00	1.44328e-16	4.27209e-14	1.05273e-09	9.47459e-09	[3]	Group22	4.07247	263	[AARS, ACAA2, ACAD8, ACAT1, ADK, ADPGK, AHCY, AKR7A2, ALAD, ALDH4A1, ANXA4, APEX1, ARF4, ATG7, ATP1A1, ATP1A3, ATP1B1, ATP5A1, ATP5B, ATP5F1, ATP5H, ATP5J, ATP6V1A, ATP6V1B2, BANF1, BLVRA, BLVRB, BPNT1, C1QBP, CALM1, CALR, CAMK2A, CAMK2D, CAND1, CAP1, CAT, CBX3, CCT2, CCT3, CCT4, CCT5, CCT6A, CCT7, CCT8, CHP2, CNOT9, COPS3, COPS4, COPS5, COPS8, CPNE1, CPSF2, CREG1, DARS, DDB1, DDX19B, DDX39A, DDX…
GO:1901564	organonitrogen compound metabolic process	GO_BiologicalProcess-EBI-QuickGO-GOA_20.11.2017_00h00	1.33151e-22	4.96653e-20	1.05273e-09	9.47459e-09	[3]	Group22	4.20887	295	[A2M, AARS, ACAD8, ACADM, ACAT1, ACO1, ACTB, ADD1, ADH5, ADK, ADPGK, AHCY, AHSG, ALAD, ALDH4A1, ALDH7A1, ALDH9A1, APEX1, ARF4, ASS1, ATG7, ATP1B1, ATP5A1, ATP5B, ATP5F1, ATP5H, ATP5J, ATP6V1A, ATP6V1B2, BAG6, BLVRA, BLVRB, BPNT1, C1QBP, C4A, CALM1, CALR, CAMK2A, CAMK2B, CAMK2D, CAMK2G, CAND1, CAP1, CAPN1, CAPNS1, CAT, CLPP, CLTC, CNOT9, COPS3, COPS4, COPS5, COPS8, CPNE1, CPVL, CTSD, DARS, DDB1, D…
GO:1901575	organic substance catabolic process	GO_BiologicalProcess-EBI-QuickGO-GOA_20.11.2017_00h00	6.23001e-24	2.3674e-21	1.05273e-09	9.47459e-09	[3]	Group22	6.52276	139	[ACAA2, ACAD8, ACADM, ACAT1, ADH5, ADPGK, AHCY, ALAD, ALDH2, ALDH4A1, ALDH7A1, APEX1, ATG7, BAG6, BLVRA, BLVRB, CALM1, CAPN1, CLPP, CLTC, CNOT9, COPS3, CPNE1, CPVL, DDB1, DLD, ECH1, ECI1, EEF1A1, EIF3E, EIF4A1, EIF4A3, ENO1, ENO2, ENO3, ERAP1, ERLIN2, ETFA, GAPDH, GAPDHS, GPI, GPX1, HADHA, HK1, HMGB2, HNRNPA0, HNRNPC, HSP90AA1, HSP90AB1, HSP90B1, HSPA1A, HSPA5, HSPA8, HUWE1, KPNB1, LYG2, NSF, NT5…
GO:1901576	organic substance biosynthetic process	GO_BiologicalProcess-EBI-QuickGO-GOA_20.11.2017_00h00	7.20163e-12	1.53395e-09	1.05273e-09	9.47459e-09	[3]	Group22	3.83142	250	[AARS, ACAA2, ACAD8, ACADM, ACAT1, ACO1, ADK, AHCY, ALAD, ALDH7A1, ALDH9A1, ANXA4, APEX1, ARF1, ARF4, ASS1, ATG7, ATP1A1, ATP1A3, ATP5A1, ATP5B, ATP5F1, ATP5H, ATP5J, C1QBP, CALM1, CALR, CAMK2A, CAMK2D, CAND1, CAP1, CAT, CBR1, CBX3, CCT2, CCT3, CCT4, CCT5, CCT6A, CCT7, CCT8, CHP2, CLTC, CNOT9, COPS5, CPNE1, CPSF2, CREG1, DARS, DDOST, DDX39A, DDX39B, DLAT, DLD, DNM2, DPH5, EEF1A1, EEF1B2, EEF1D, E…
GO:0006139	nucleobase-containing compound metabolic process	GO_BiologicalProcess-EBI-QuickGO-GOA_20.11.2017_00h00	2.21957e-14	5.50452e-12	1.05273e-09	9.47459e-09	[3, 4]	Group22	4.05181	244	[AARS, ACAD8, ACAT1, ADK, ADPGK, AHCY, ANXA4, APEX1, ARF4, ATG7, ATP1B1, ATP5A1, ATP5B, ATP5F1, ATP5H, ATP5J, ATP6V1A, ATP6V1B2, BANF1, BPNT1, C1QBP, CALM1, CALR, CAMK2A, CAMK2D, CAND1, CAP1, CAT, CBX3, CCT2, CCT3, CCT4, CCT5, CCT6A, CCT7, CCT8, CHP2, CNOT9, COPS3, COPS4, COPS5, COPS8, CPNE1, CPSF2, CREG1, DARS, DDB1, DDX19B, DDX39A, DDX39B, DLD, DNM2, EEF1A1, EEF1D, EFTUD2, EIF3E, EIF4A1, EIF4A3…
GO:0009889	regulation of biosynthetic process	GO_BiologicalProcess-EBI-QuickGO-GOA_20.11.2017_00h00	1.71479e-06	0.000243501	1.05273e-09	9.47459e-09	[3, 4]	Group22	3.74238	172	[ACAD8, ACO1, ANXA4, APEX1, ARF4, ASS1, ATG7, ATP1A1, ATP1A3, C1QBP, CALM1, CALR, CAMK2A, CAMK2D, CAND1, CAP1, CAT, CBX3, CCT2, CCT3, CCT4, CCT5, CCT6A, CCT7, CCT8, CHP2, CLTC, CNOT9, COPS5, CPNE1, CREG1, DDX39B, DLAT, DLD, DNM2, DPH5, EEF1A1, EEF1D, EEF2, EIF2B2, EIF3C, EIF3E, EIF4A3, EIF5, EIF5A, ENO1, ERLIN2, GAPDH, GARS, GPI, H2AFX, H2AFY2, H2AFZ, H3F3A, HBB, HBZ, HCFC1, HDAC2, HIST1H1D, HIST…
GO:0009894	regulation of catabolic process	GO_BiologicalProcess-EBI-QuickGO-GOA_20.11.2017_00h00	9.95837e-24	3.77422e-21	1.05273e-09	9.47459e-09	[3, 4]	Group22	9.05307	87	[ALAD, APEX1, ATG7, ATP6V1A, ATP6V1B2, BAG6, CAPN1, CAPNS1, DDB1, EEF1A1, GAPDH, GAPDHS, GPX1, HNRNPA0, HNRNPC, HSP90AB1, HSPA1A, HSPA8, NSF, NUP107, NUP133, NUP155, NUP160, NUP205, NUP210, NUP37, NUP43, NUP54, NUP58, NUP62, NUP88, NUP93, NUP98, PABPC1, PPP1CB, PSMA1, PSMA2, PSMA3, PSMA5, PSMA6, PSMA8, PSMB1, PSMB2, PSMB3, PSMB4, PSMB6, PSMC1, PSMC2, PSMC3, PSMC4, PSMC5, PSMC6, PSMD1, PSMD11, PSM…
GO:0019538	protein metabolic process	GO_BiologicalProcess-EBI-QuickGO-GOA_20.11.2017_00h00	3.59373e-15	9.48744e-13	1.05273e-09	9.47459e-09	[3, 4]	Group22	4.11051	244	[A2M, AARS, ACO1, ACTB, ADD1, ADH5, AHSG, ALAD, APEX1, ARF4, ATG7, BAG6, BPNT1, C1QBP, C4A, CALM1, CALR, CAMK2A, CAMK2B, CAMK2D, CAMK2G, CAND1, CAPN1, CAPNS1, CAT, CLPP, CLTC, CNOT9, COPS3, COPS4, COPS5, COPS8, CPNE1, CPVL, CTSD, DARS, DDB1, DDOST, DDX39B, DLD, DPH5, EEF1A1, EEF1B2, EEF1D, EEF1G, EEF2, EIF2B2, EIF3C, EIF3E, EIF3F, EIF3I, EIF3L, EIF3M, EIF4A1, EIF4A3, EIF5, EIF5A, ENO1, ERAP1, ERL…
GO:0019637	organophosphate metabolic process	GO_BiologicalProcess-EBI-QuickGO-GOA_20.11.2017_00h00	3.09697e-10	6.16297e-08	1.05273e-09	9.47459e-09	[3, 4]	Group22	5.77069	76	[ACAT1, ADK, ADPGK, ARF1, ATP1B1, ATP5A1, ATP5B, ATP5F1, ATP5H, ATP5J, ATP6V1A, ATP6V1B2, BPNT1, CALM1, CAP1, CPNE1, DLD, ENO1, ENO2, ENO3, GAPDH, GAPDHS, GARS, GPI, GPX1, GUK1, HADHA, HK1, HSPA1A, HSPA8, IDH2, IMPDH1, IMPDH2, MDH2, ME2, NME2, NPPA, NT5C2, NUP107, NUP133, NUP155, NUP160, NUP205, NUP210, NUP37, NUP43, NUP54, NUP58, NUP62, NUP88, NUP93, NUP98, OGDH, OLA1, PGD, PGK1, PLAA, PPIF, PRD…
GO:0022603	regulation of anatomical structure morphogenesis	GO_BiologicalProcess-EBI-QuickGO-GOA_20.11.2017_00h00	5.12827e-08	8.76935e-06	1.05273e-09	9.47459e-09	[3, 4]	Group22	5.7393	59	[C1QBP, CALR, CAMK2B, CLTC, DNM2, EHD1, EPB41, ERAP1, FBLN1, FGB, FLOT1, FN1, MYH10, MYH9, MYL12B, PDCD6, PGK1, PLAA, PSMA1, PSMA2, PSMA3, PSMA5, PSMA6, PSMA8, PSMB1, PSMB2, PSMB3, PSMB4, PSMB6, PSMC1, PSMC2, PSMC3, PSMC4, PSMC5, PSMC6, PSMD1, PSMD11, PSMD12, PSMD13, PSMD2, PSMD3, PSMD6, PSMD7, PSMD8, PSMD9, PSME2, RAB11A, RAB21, RACK1, SERPINF1, SRSF6, STAT1, THBS1, UBB, UBC, VDAC2, VPS35, VRK1,…
GO:0031323	regulation of cellular metabolic process	GO_BiologicalProcess-EBI-QuickGO-GOA_20.11.2017_00h00	2.11009e-10	4.26238e-08	1.05273e-09	9.47459e-09	[3, 4]	Group22	3.77866	239	[A2M, ACAD8, ACO1, AHSG, ALAD, ANXA4, APEX1, ARF1, ARF4, ASS1, ATG7, ATP1A1, ATP1A3, ATP6V1A, ATP6V1B2, BAG6, C1QBP, C4A, CALM1, CALR, CAMK2A, CAMK2D, CAND1, CAP1, CAPN1, CAPNS1, CAT, CBX3, CCT2, CCT3, CCT4, CCT5, CCT6A, CCT7, CCT8, CHP2, CLTC, CNOT9, COPS5, COPS8, CPNE1, CREG1, DDX39B, DLAT, DLD, DNM2, DPH5, EEF1A1, EEF1D, EEF2, EIF2B2, EIF3C, EIF3E, EIF4A3, EIF5, EIF5A, ENO1, ERLIN2, ETFA, FBLN…
GO:0044260	cellular macromolecule metabolic process	GO_BiologicalProcess-EBI-QuickGO-GOA_20.11.2017_00h00	3.88373e-10	7.61212e-08	1.05273e-09	9.47459e-09	[3, 4]	Group22	3.48624	304	[A2M, AARS, ACAD8, ACO1, ACTB, ADD1, ADH5, AHSG, ALAD, ANXA4, APEX1, ARF1, ARF4, ATG7, BAG6, BANF1, C1QBP, C4A, CALM1, CALR, CAMK2A, CAMK2B, CAMK2D, CAMK2G, CAND1, CAPN1, CAT, CBX3, CCT2, CCT3, CCT4, CCT5, CCT6A, CCT7, CCT8, CHP2, CLPP, CLTC, CNOT9, COPS3, COPS4, COPS5, COPS8, CPNE1, CPSF2, CPVL, CREG1, DARS, DDB1, DDOST, DDX19B, DDX39A, DDX39B, DNM1, DNM2, DPH5, EEF1A1, EEF1B2, EEF1D, EEF1G, EEF…
GO:0045087	innate immune response	GO_BiologicalProcess-EBI-QuickGO-GOA_20.11.2017_00h00	2.51288e-10	5.02575e-08	1.05273e-09	9.47459e-09	[3, 4]	Group22	6.44491	62	[A2M, C1QBP, C4A, CAMK2A, CAMK2B, CAMK2D, CAMK2G, ERAP1, FGB, FLOT1, GAPDH, HIST1H2BJ, HIST2H2BE, HMGB2, HNRNPC, HSP90AB1, HSP90B1, HSPA1A, HSPD1, LGALS3, LGALS9, MX1, NONO, PRDX1, PSMA1, PSMA2, PSMA3, PSMA5, PSMA6, PSMA8, PSMB1, PSMB2, PSMB3, PSMB4, PSMB6, PSMC1, PSMC2, PSMC3, PSMC4, PSMC5, PSMC6, PSMD1, PSMD11, PSMD12, PSMD13, PSMD2, PSMD3, PSMD6, PSMD7, PSMD8, PSMD9, PSME2, PYCARD, RPSA, SFPQ,…
GO:0045595	regulation of cell differentiation	GO_BiologicalProcess-EBI-QuickGO-GOA_20.11.2017_00h00	1.75292e-05	0.00203338	1.05273e-09	9.47459e-09	[3, 4]	Group22	4.41514	77	[ADD1, APEX1, ARF1, C1QBP, CA2, CALR, CAMK2B, CPNE1, DDX39B, DNM2, EHD1, EIF5A, FBLN1, FGB, FLOT1, FLOT2, FN1, GARS, H2AFY2, H3F3A, HDAC2, HIST1H3A, HIST1H4A, HMGB2, HSP90AB1, HSPA5, HSPA8, HSPA9, IDH2, LGALS3, LGALS9, NME2, PLAA, PPP2R1A, PRPF19, PSMA1, PSMA2, PSMA3, PSMA5, PSMA6, PSMA8, PSMB1, PSMB2, PSMB3, PSMB4, PSMB6, PSMC1, PSMC2, PSMC3, PSMC4, PSMC5, PSMC6, PSMD1, PSMD11, PSMD12, PSMD13, P…
GO:0048729	tissue morphogenesis	GO_BiologicalProcess-EBI-QuickGO-GOA_20.11.2017_00h00	1.56097e-06	0.000223219	1.05273e-09	9.47459e-09	[3, 4]	Group22	6.16333	40	[ACTA1, ACTA2, ACTC1, CA2, CLTC, GARS, GPI, PSMA1, PSMA2, PSMA3, PSMA5, PSMA6, PSMA8, PSMB1, PSMB2, PSMB3, PSMB4, PSMB6, PSMC1, PSMC2, PSMC3, PSMC4, PSMC5, PSMC6, PSMD1, PSMD11, PSMD12, PSMD13, PSMD2, PSMD3, PSMD6, PSMD7, PSMD8, PSMD9, PSME2, RAB10, STAT1, TGM2, UBB, UBC]
GO:0050776	regulation of immune response	GO_BiologicalProcess-EBI-QuickGO-GOA_20.11.2017_00h00	2.31864e-08	4.03444e-06	1.05273e-09	9.47459e-09	[3, 4]	Group22	5.74294	63	[A2M, ACTB, ACTG1, BAG6, C1QBP, C4A, CALM1, CD48, CPNE1, ERAP1, FGB, FLOT1, GPX1, HK1, HMGB2, HNRNPC, HSP90AA1, HSP90AB1, HSP90B1, HSPA1A, HSPD1, LGALS3, LGALS9, NONO, PSMA1, PSMA2, PSMA3, PSMA5, PSMA6, PSMA8, PSMB1, PSMB2, PSMB3, PSMB4, PSMB6, PSMC1, PSMC2, PSMC3, PSMC4, PSMC5, PSMC6, PSMD1, PSMD11, PSMD12, PSMD13, PSMD2, PSMD3, PSMD6, PSMD7, PSMD8, PSMD9, PSME2, PYCARD, RPS3, RPSA, SFPQ, STAT1,…
GO:0051049	regulation of transport	GO_BiologicalProcess-EBI-QuickGO-GOA_20.11.2017_00h00	3.22992e-06	0.000429579	1.05273e-09	9.47459e-09	[3, 4]	Group22	4.43548	88	[ACAA2, AHSG, ANXA4, APEX1, ARF1, ATP1A1, ATP1A3, ATP1B1, C4A, CA2, CALM1, CALR, CAMK2A, CAMK2B, CAMK2D, CAMK2G, CHP2, CLIC2, DNM1, DNM2, EHD1, EMD, FBLN1, FGB, FLOT1, FN1, GAPDH, GPI, GSTO1, HADHA, HK1, HNRNPC, HNRNPK, HSP90AB1, HSPA1A, HSPA1L, HSPA8, HUWE1, IDH2, LGALS3, LGALS9, NAPA, NPPA, NSF, NUP54, NUP58, NUP62, NUP93, PFN2, PLAA, PPIA, PPIF, PPP1CC, PRDX1, PSMD8, PSMD9, PYCARD, RAB10, RAB1…
GO:0051128	regulation of cellular component organization	GO_BiologicalProcess-EBI-QuickGO-GOA_20.11.2017_00h00	6.24044e-08	1.06088e-05	1.05273e-09	9.47459e-09	[3, 4]	Group22	4.4898	110	[ACAA2, ADD1, ADD2, AHSG, ANK1, APEX1, ARF1, ATG7, C1QBP, C4A, CALR, CAMK2B, CAMK2D, CAND1, CCT2, CCT3, CCT4, CCT5, CCT6A, CCT7, CCT8, CLTC, DDB1, DDX39B, DNM2, EHD1, EIF5A, ENO1, EPB41, FBLN1, FGB, FLOT1, FN1, GPX1, GSN, H3F3A, HCFC1, HDAC2, HNRNPA1, HNRNPA2B1, HNRNPC, HNRNPK, HSP90AA1, HSPA1A, HSPA1L, HSPA5, HSPA8, HUWE1, LGALS3, LMNA, MYH10, MYH9, MYL12B, NAPA, NME2, NPPA, NUP62, PFN2, PLAA, P…
GO:0051171	regulation of nitrogen compound metabolic process	GO_BiologicalProcess-EBI-QuickGO-GOA_20.11.2017_00h00	8.35198e-09	1.52006e-06	1.05273e-09	9.47459e-09	[3, 4]	Group22	3.71405	226	[A2M, ACAD8, ACO1, AHSG, ALAD, ANXA4, APEX1, ARF4, ASS1, ATG7, BAG6, C1QBP, C4A, CALM1, CALR, CAMK2A, CAMK2D, CAND1, CAP1, CAT, CBX3, CCT2, CCT3, CCT4, CCT5, CCT6A, CCT7, CCT8, CHP2, CLTC, CNOT9, COPS5, COPS8, CPNE1, CREG1, DDB1, DDX39B, DNM2, DPH5, EEF1A1, EEF1D, EEF2, EIF2B2, EIF3C, EIF3E, EIF4A3, EIF5, EIF5A, ENO1, ERLIN2, ETFA, FBLN1, FGB, FLOT1, FLOT2, FN1, GAPDH, GAPDHS, GARS, GPI, GPX1, GS…
GO:0051726	regulation of cell cycle	GO_BiologicalProcess-EBI-QuickGO-GOA_20.11.2017_00h00	2.75099e-06	0.000376885	1.05273e-09	9.47459e-09	[3, 4]	Group22	5.02024	62	[APEX1, CALR, CBX3, CLTC, CNOT9, COPS5, DDB1, DDX39B, ETFA, H2AFX, HCFC1, HSP90AA1, HSP90AB1, HSPA1A, HSPA8, NUP62, PPP2R1A, PRPF19, PSMA1, PSMA2, PSMA3, PSMA5, PSMA6, PSMA8, PSMB1, PSMB2, PSMB3, PSMB4, PSMB6, PSMC1, PSMC2, PSMC3, PSMC4, PSMC5, PSMC6, PSMD1, PSMD11, PSMD12, PSMD13, PSMD2, PSMD3, PSMD6, PSMD7, PSMD8, PSMD9, PSME2, RAB11A, RACK1, RBBP4, RPA2, SFPQ, SRSF5, TARDBP, THBS1, TPR, TUBA1A…
GO:0060255	regulation of macromolecule metabolic process	GO_BiologicalProcess-EBI-QuickGO-GOA_20.11.2017_00h00	3.7448e-10	7.37726e-08	1.05273e-09	9.47459e-09	[3, 4]	Group22	3.77148	237	[A2M, ACAD8, ACO1, ACTA1, ACTA2, ACTB, ACTC1, AHSG, ALAD, ANXA4, APEX1, ARF1, ARF4, ATG7, ATP1B1, BAG6, BPNT1, C1QBP, C4A, CALM1, CALR, CAMK2A, CAMK2D, CAND1, CAT, CBX3, CCT2, CCT3, CCT4, CCT5, CCT6A, CCT7, CCT8, CHP2, CLTC, CNOT9, COPS5, COPS8, CPNE1, CREG1, DDB1, DDX19B, DDX39A, DDX39B, DNM2, DPH5, EEF1A1, EEF1D, EEF2, EIF2B2, EIF3C, EIF3E, EIF4A1, EIF4A3, EIF5, EIF5A, ENO1, ERLIN2, ETFA, FBLN1…
GO:0080090	regulation of primary metabolic process	GO_BiologicalProcess-EBI-QuickGO-GOA_20.11.2017_00h00	4.27903e-09	7.87341e-07	1.05273e-09	9.47459e-09	[3, 4]	Group22	3.70844	232	[A2M, ACAD8, ACADM, ACO1, AHSG, ALAD, ANXA4, APEX1, ARF1, ARF4, ATG7, ATP1A1, ATP1A3, BAG6, C1QBP, C4A, CALM1, CALR, CAMK2A, CAMK2D, CAND1, CAP1, CAT, CBX3, CCT2, CCT3, CCT4, CCT5, CCT6A, CCT7, CCT8, CHP2, CLTC, CNOT9, COPS5, COPS8, CPNE1, CREG1, DDB1, DDX39B, DLAT, DLD, DNM2, DPH5, EEF1A1, EEF1D, EEF2, EIF2B2, EIF3C, EIF3E, EIF4A3, EIF5, EIF5A, ENO1, ERLIN2, ETFA, FBLN1, FGB, FLOT1, FLOT2, FN1, …
GO:0080134	regulation of response to stress	GO_BiologicalProcess-EBI-QuickGO-GOA_20.11.2017_00h00	1.118e-15	3.05215e-13	1.05273e-09	9.47459e-09	[3, 4]	Group22	6.37319	97	[A2M, AHSG, ATG7, BAG6, C1QBP, C4A, CAMK2A, CAMK2B, CAMK2D, CAMK2G, COPS5, CPNE1, DDX39B, ENO1, ERAP1, FGB, FLOT1, GPX1, H2AFX, HMGB2, HNRNPC, HNRNPK, HSP90AA1, HSP90AB1, HSP90B1, HSPA1A, HSPA1L, HSPA5, HSPA8, HSPD1, LGALS9, LMNA, NONO, NUP107, NUP133, NUP155, NUP160, NUP205, NUP210, NUP37, NUP43, NUP54, NUP58, NUP62, NUP88, NUP93, NUP98, P4HB, PRDX1, PSMA1, PSMA2, PSMA3, PSMA5, PSMA6, PSMA8, PSM…
GO:1903047	mitotic cell cycle process	GO_BiologicalProcess-EBI-QuickGO-GOA_20.11.2017_00h00	1.65009e-20	5.84132e-18	1.05273e-09	9.47459e-09	[3, 4]	Group22	8.89145	77	[APEX1, ARF1, BANF1, CAMK2A, CAMK2G, CLTC, CNOT9, DDB1, DNM2, EMD, HSP90AA1, HSPA1A, KPNB1, LMNA, MCM4, MYH10, NUP107, NUP133, NUP155, NUP160, NUP205, NUP210, NUP37, NUP43, NUP54, NUP58, NUP62, NUP88, NUP93, NUP98, PDS5B, PPP1CB, PPP2R1A, PSMA1, PSMA2, PSMA3, PSMA5, PSMA6, PSMA8, PSMB1, PSMB2, PSMB3, PSMB4, PSMB6, PSMC1, PSMC2, PSMC3, PSMC4, PSMC5, PSMC6, PSMD1, PSMD11, PSMD12, PSMD13, PSMD2, PSM…
GO:2000026	regulation of multicellular organismal development	GO_BiologicalProcess-EBI-QuickGO-GOA_20.11.2017_00h00	0.000237378	0.0223136	1.05273e-09	9.47459e-09	[3, 4]	Group22	4.09019	78	[ADD1, AHSG, APEX1, ARF1, C1QBP, CA2, CALR, CAMK2B, CLTC, CPNE1, DDX39B, DNM2, ERAP1, FLOT1, FN1, GARS, GPX1, H2AFY2, H3F3A, HDAC2, HIST1H3A, HIST1H4A, HMGB2, HSPA5, HSPA8, HSPA9, IDH2, LGALS3, LGALS9, NME2, PDCD6, PGK1, PLAA, PRPF19, PSMA1, PSMA2, PSMA3, PSMA5, PSMA6, PSMA8, PSMB1, PSMB2, PSMB3, PSMB4, PSMB6, PSMC1, PSMC2, PSMC3, PSMC4, PSMC5, PSMC6, PSMD1, PSMD11, PSMD12, PSMD13, PSMD2, PSMD3, …
GO:0002520	immune system development	GO_BiologicalProcess-EBI-QuickGO-GOA_20.11.2017_00h00	4.88634e-07	7.42724e-05	1.05273e-09	9.47459e-09	[2, 4, 5]	Group22	5.62633	53	[ADD1, ADD2, CA2, CMTM7, EEF2, H3F3A, HBZ, HIST1H3A, HIST1H4A, HMGB2, HSPA8, HSPA9, HSPD1, LGALS3, LGALS9, MYH9, NME2, PRDX3, PSMA1, PSMA2, PSMA3, PSMA5, PSMA6, PSMA8, PSMB1, PSMB2, PSMB3, PSMB4, PSMB6, PSMC1, PSMC2, PSMC3, PSMC4, PSMC5, PSMC6, PSMD1, PSMD11, PSMD12, PSMD13, PSMD2, PSMD3, PSMD6, PSMD7, PSMD8, PSMD9, PSME2, PURB, RAG1, STAT1, TFRC, THBS1, UBB, UBC]
GO:0001666	response to hypoxia	GO_BiologicalProcess-EBI-QuickGO-GOA_20.11.2017_00h00	3.97046e-16	1.12761e-13	1.05273e-09	9.47459e-09	[3, 5]	Group22	11.8457	43	[ACAA2, AHCY, ALAD, ATP1B1, CAT, ENO1, HP1BP3, HSP90B1, LMNA, NPPA, P4HB, PGK1, PSMA1, PSMA2, PSMA3, PSMA5, PSMA6, PSMA8, PSMB1, PSMB2, PSMB3, PSMB4, PSMB6, PSMC1, PSMC2, PSMC3, PSMC4, PSMC5, PSMC6, PSMD1, PSMD11, PSMD12, PSMD13, PSMD2, PSMD3, PSMD6, PSMD7, PSMD8, PSMD9, PSME2, THBS1, UBB, UBC]
GO:0002474	antigen processing and presentation of peptide antigen via MHC class I	GO_BiologicalProcess-EBI-QuickGO-GOA_20.11.2017_00h00	1.40715e-28	5.57233e-26	1.05273e-09	9.47459e-09	[4]	Group22	34.3434	34	[CALR, CANX, ERAP1, PDIA3, PSMA1, PSMA2, PSMA3, PSMA5, PSMA6, PSMA8, PSMB1, PSMB2, PSMB3, PSMB4, PSMB6, PSMC1, PSMC2, PSMC3, PSMC4, PSMC5, PSMC6, PSMD1, PSMD11, PSMD12, PSMD13, PSMD2, PSMD3, PSMD6, PSMD7, PSMD8, PSMD9, PSME2, TAPBP, VAMP3]
GO:0002478	antigen processing and presentation of exogenous peptide antigen	GO_BiologicalProcess-EBI-QuickGO-GOA_20.11.2017_00h00	6.5735e-25	2.52422e-22	1.05273e-09	9.47459e-09	[4]	Group22	21.7391	40	[ACTR1B, AP1B1, ARF1, CALR, CANX, CLTC, CTSD, DNM2, PDIA3, PSMA1, PSMA2, PSMA3, PSMA5, PSMA6, PSMA8, PSMB1, PSMB2, PSMB3, PSMB4, PSMB6, PSMC1, PSMC2, PSMC3, PSMC4, PSMC5, PSMC6, PSMD1, PSMD11, PSMD12, PSMD13, PSMD2, PSMD3, PSMD6, PSMD7, PSMD8, PSMD9, PSME2, RAB7A, TAPBP, VAMP3]
GO:0002764	immune response-regulating signaling pathway	GO_BiologicalProcess-EBI-QuickGO-GOA_20.11.2017_00h00	3.03839e-09	5.65141e-07	1.05273e-09	9.47459e-09	[3, 4, 5]	Group22	7.08783	46	[ACTB, ACTG1, BAG6, C1QBP, CALM1, FGB, FLOT1, HSP90AA1, HSP90AB1, HSP90B1, HSPA1A, HSPD1, LGALS3, PSMA1, PSMA2, PSMA3, PSMA5, PSMA6, PSMA8, PSMB1, PSMB2, PSMB3, PSMB4, PSMB6, PSMC1, PSMC2, PSMC3, PSMC4, PSMC5, PSMC6, PSMD1, PSMD11, PSMD12, PSMD13, PSMD2, PSMD3, PSMD6, PSMD7, PSMD8, PSMD9, PSME2, RPS3, RPSA, STOML2, UBB, UBC]
GO:0006796	phosphate-containing compound metabolic process	GO_BiologicalProcess-EBI-QuickGO-GOA_20.11.2017_00h00	4.2067e-14	1.01802e-11	1.05273e-09	9.47459e-09	[4]	Group22	4.76616	160	[ACAT1, ADK, ADPGK, AHSG, APEX1, ARF1, ATP1A1, ATP1A3, ATP1B1, ATP5A1, ATP5B, ATP5F1, ATP5H, ATP5J, ATP6V1A, ATP6V1B2, BPNT1, CALM1, CAMK2A, CAMK2B, CAMK2D, CAMK2G, CAP1, CHP2, CNOT9, COPS5, COPS8, CPNE1, DLD, ENO1, ENO2, ENO3, ERLIN2, ETFA, FBLN1, FGB, FLOT1, FN1, GAPDH, GAPDHS, GARS, GPI, GPX1, GUK1, HADHA, HDAC2, HK1, HSP90AA1, HSP90AB1, HSP90B1, HSPA1A, HSPA5, HSPA8, IDH2, IMPDH1, IMPDH2, LGA…
GO:0007166	cell surface receptor signaling pathway	GO_BiologicalProcess-EBI-QuickGO-GOA_20.11.2017_00h00	0.00027968	0.0257306	1.05273e-09	9.47459e-09	[3, 4, 5]	Group22	3.76971	110	[ACTB, ACTG1, AHSG, ANXA4, APEX1, ARF1, ATP1A3, ATP6V1A, ATP6V1B2, BAG6, CALM1, CAMK2A, CAMK2B, CAMK2D, CAMK2G, CANX, CLTC, CNOT9, CPNE1, DDB1, DNM1, DNM2, EIF4A3, EMD, ETFA, FGB, GARS, GPI, GPX1, GSTO1, HIST1H2BJ, HIST1H3A, HMGB2, HNRNPA1, HNRNPA2B1, HNRNPDL, HNRNPH1, HNRNPM, HSP90AA1, HSP90AB1, HSPA1A, HSPA5, HSPA9, LGALS3, LMNA, LMNB1, LRRC15, MTAP, MVP, MX1, MYH9, NCSTN, NME2, NPPA, NUP62, NU…
GO:0009057	macromolecule catabolic process	GO_BiologicalProcess-EBI-QuickGO-GOA_20.11.2017_00h00	9.31795e-15	2.35744e-12	1.05273e-09	9.47459e-09	[4]	Group22	6.50888	88	[ALAD, APEX1, ATG7, BAG6, CALM1, CAPN1, CLPP, CLTC, CNOT9, COPS3, CPVL, DDB1, EEF1A1, EIF3E, EIF4A1, EIF4A3, ERLIN2, GPX1, HMGB2, HNRNPA0, HNRNPC, HSP90AA1, HSP90AB1, HSP90B1, HSPA1A, HSPA5, HSPA8, HUWE1, KPNB1, LYG2, NSF, PABPC1, PLAA, PPP1CB, PPP2CB, PPP2R1A, PRPF19, PRSS16, PSMA1, PSMA2, PSMA3, PSMA5, PSMA6, PSMA8, PSMB1, PSMB2, PSMB3, PSMB4, PSMB6, PSMC1, PSMC2, PSMC3, PSMC4, PSMC5, PSMC6, PS…
GO:0009059	macromolecule biosynthetic process	GO_BiologicalProcess-EBI-QuickGO-GOA_20.11.2017_00h00	5.07411e-06	0.000629189	1.05273e-09	9.47459e-09	[4]	Group22	3.58669	193	[AARS, ACAD8, ACO1, ANXA4, APEX1, ARF4, ATG7, C1QBP, CALR, CAMK2A, CAMK2D, CAND1, CAT, CBX3, CCT2, CCT3, CCT4, CCT5, CCT6A, CCT7, CCT8, CHP2, CLTC, CNOT9, COPS5, CPNE1, CPSF2, CREG1, DARS, DDOST, DDX39A, DDX39B, DNM2, DPH5, EEF1A1, EEF1B2, EEF1D, EEF1G, EEF2, EIF2B2, EIF3C, EIF3E, EIF3F, EIF3I, EIF3L, EIF3M, EIF4A1, EIF4A3, EIF5, EIF5A, ENO1, ERLIN2, FARSB, GAPDH, GARS, GPI, H2AFX, H2AFY2, H2AFZ,…
GO:0009896	positive regulation of catabolic process	GO_BiologicalProcess-EBI-QuickGO-GOA_20.11.2017_00h00	8.50593e-13	1.88832e-10	1.05273e-09	9.47459e-09	[3, 4, 5]	Group22	9.3617	44	[ATG7, BAG6, DDB1, GAPDHS, HSPA1A, NSF, PABPC1, PSMA1, PSMA2, PSMA3, PSMA5, PSMA6, PSMA8, PSMB1, PSMB2, PSMB3, PSMB4, PSMB6, PSMC1, PSMC2, PSMC3, PSMC4, PSMC5, PSMC6, PSMD1, PSMD11, PSMD12, PSMD13, PSMD2, PSMD3, PSMD6, PSMD7, PSMD8, PSMD9, PSME2, QKI, RAB7A, RACK1, RALB, UBB, UBC, USP5, VCP, VPS35]
GO:0010467	gene expression	GO_BiologicalProcess-EBI-QuickGO-GOA_20.11.2017_00h00	1.56805e-10	3.23017e-08	1.05273e-09	9.47459e-09	[4]	Group22	3.90611	218	[A2M, AARS, ACAD8, ACO1, ACTA1, ACTA2, ACTB, ACTC1, ANXA4, APEX1, ARF4, ATP1B1, BPNT1, C1QBP, C4A, CALR, CAMK2A, CAMK2D, CAND1, CAT, CBX3, CHP2, CNOT9, COPS5, CPNE1, CPSF2, CREG1, DARS, DDX19B, DDX39A, DDX39B, DNM2, DPH5, EEF1A1, EEF1B2, EEF1D, EEF1G, EEF2, EFTUD2, EIF2B2, EIF3C, EIF3E, EIF3F, EIF3I, EIF3L, EIF3M, EIF4A1, EIF4A3, EIF5, EIF5A, ENO1, ERLIN2, FARSB, FBLN1, FGB, FLOT2, FN1, GAPDH, GA…
GO:0010564	regulation of cell cycle process	GO_BiologicalProcess-EBI-QuickGO-GOA_20.11.2017_00h00	2.23358e-09	4.24379e-07	1.05273e-09	9.47459e-09	[3, 4, 5]	Group22	6.80908	51	[APEX1, CALR, CBX3, CLTC, CNOT9, DDB1, HSP90AA1, HSP90AB1, HSPA1A, NUP62, PPP2R1A, PSMA1, PSMA2, PSMA3, PSMA5, PSMA6, PSMA8, PSMB1, PSMB2, PSMB3, PSMB4, PSMB6, PSMC1, PSMC2, PSMC3, PSMC4, PSMC5, PSMC6, PSMD1, PSMD11, PSMD12, PSMD13, PSMD2, PSMD3, PSMD6, PSMD7, PSMD8, PSMD9, PSME2, RAB11A, RBBP4, RPA2, SFPQ, TPR, TUBA1A, TUBB, TUBB2A, TUBB4B, UBB, UBC, YWHAE]
GO:0010604	positive regulation of macromolecule metabolic process	GO_BiologicalProcess-EBI-QuickGO-GOA_20.11.2017_00h00	2.28397e-09	4.29386e-07	1.05273e-09	9.47459e-09	[3, 4, 5]	Group22	4.38486	139	[ACTA1, ACTA2, ACTB, ACTC1, ARF4, ATG7, BAG6, BPNT1, C1QBP, CALM1, CALR, CAND1, CCT2, CCT3, CCT4, CCT5, CCT6A, CCT7, CCT8, CHP2, CNOT9, COPS5, COPS8, DDB1, DDX39B, DNM2, EEF2, EIF3C, EIF3E, EIF4A3, EIF5A, ENO1, ERLIN2, ETFA, FBLN1, FGB, FLOT1, FN1, GARS, GSN, H2AFX, H2AFZ, H3F3A, HCFC1, HDAC2, HIST1H3A, HIST1H4A, HMGB2, HNRNPA0, HNRNPA1, HNRNPA2B1, HNRNPAB, HNRNPC, HNRNPK, HSP90AA1, HSP90AB1, HSP…
GO:0010605	negative regulation of macromolecule metabolic process	GO_BiologicalProcess-EBI-QuickGO-GOA_20.11.2017_00h00	3.97935e-16	1.12616e-13	1.05273e-09	9.47459e-09	[3, 4, 5]	Group22	5.28455	143	[A2M, AHSG, ALAD, APEX1, ATG7, BAG6, C1QBP, C4A, CALM1, CALR, CBX3, CLTC, CNOT9, CPNE1, CREG1, EIF3E, EIF4A1, EIF4A3, ENO1, FBLN1, FLOT2, GAPDH, GARS, GPI, GPX1, H2AFX, H2AFY2, H2AFZ, H3F3A, HBZ, HCFC1, HDAC2, HIST1H1D, HIST1H1E, HIST1H2AC, HIST1H2AJ, HIST1H3A, HIST1H4A, HIST2H2AB, HIST2H2AC, HMGB2, HNRNPA0, HNRNPA1, HNRNPA2B1, HNRNPC, HNRNPK, HSP90AB1, HSPA1A, HSPA8, ITIH2, ITIH3, LGALS9, LRRC15…
GO:0010647	positive regulation of cell communication	GO_BiologicalProcess-EBI-QuickGO-GOA_20.11.2017_00h00	9.32523e-05	0.00932523	1.05273e-09	9.47459e-09	[3, 4, 5]	Group22	4.25777	74	[APEX1, C1QBP, CA2, CALM1, CALR, CAT, CHP2, CNOT9, COPS8, CPNE1, EEF1D, ETFA, FGB, FLOT1, GPX1, GSN, GSTO1, HDAC2, HSP90AB1, HSPA1A, LGALS9, NUP62, NUP93, PDIA3, PPIF, PPP2R1A, PSMA1, PSMA2, PSMA3, PSMA5, PSMA6, PSMA8, PSMB1, PSMB2, PSMB3, PSMB4, PSMB6, PSMC1, PSMC2, PSMC3, PSMC4, PSMC5, PSMC6, PSMD1, PSMD11, PSMD12, PSMD13, PSMD2, PSMD3, PSMD6, PSMD7, PSMD8, PSMD9, PSME2, PYCARD, RAB8B, RACK1, R…
GO:0010648	negative regulation of cell communication	GO_BiologicalProcess-EBI-QuickGO-GOA_20.11.2017_00h00	4.97355e-07	7.51007e-05	1.05273e-09	9.47459e-09	[3, 4, 5]	Group22	5.0885	69	[ACAA2, AHSG, ARF1, C1QBP, CALM1, CALR, CLIC2, CNOT9, CPNE1, DNM1, DNM2, EIF4A3, ENO1, FBLN1, FGB, GPI, GPX1, GSTO1, HADHA, HIST1H2BJ, HMGB2, HSPA1A, HSPA5, LGALS3, LMNA, LRRC15, NONO, NUP62, PDCD6, PPIF, PPP2CB, PPP2R1A, PSMA1, PSMA2, PSMA3, PSMA5, PSMA6, PSMA8, PSMB1, PSMB2, PSMB3, PSMB4, PSMB6, PSMC1, PSMC2, PSMC3, PSMC4, PSMC5, PSMC6, PSMD1, PSMD11, PSMD13, PSMD2, PSMD3, PSMD6, PSMD7, PSMD8, …
GO:0018130	heterocycle biosynthetic process	GO_BiologicalProcess-EBI-QuickGO-GOA_20.11.2017_00h00	4.38117e-06	0.000556409	1.05273e-09	9.47459e-09	[4]	Group22	3.71107	168	[ACAD8, ACAT1, ADK, ALAD, ANXA4, APEX1, ARF4, ATP5A1, ATP5B, ATP5F1, ATP5H, ATP5J, C1QBP, CALM1, CALR, CAMK2A, CAMK2D, CAND1, CAP1, CAT, CBX3, CCT2, CCT3, CCT4, CCT5, CCT6A, CCT7, CCT8, CHP2, CNOT9, COPS5, CPNE1, CPSF2, CREG1, DDX39A, DDX39B, DNM2, EEF1A1, EEF1D, EIF4A3, ENO1, ERLIN2, FECH, GARS, GPI, GUK1, H2AFX, H2AFY2, H2AFZ, H3F3A, HBZ, HCFC1, HDAC2, HIST1H1D, HIST1H1E, HIST1H2AC, HIST1H2AJ, …
GO:0019438	aromatic compound biosynthetic process	GO_BiologicalProcess-EBI-QuickGO-GOA_20.11.2017_00h00	2.71569e-06	0.00037748	1.05273e-09	9.47459e-09	[4]	Group22	3.72411	169	[ACAD8, ACAT1, ADK, ALAD, ANXA4, APEX1, ARF4, ATP5A1, ATP5B, ATP5F1, ATP5H, ATP5J, C1QBP, CALM1, CALR, CAMK2A, CAMK2D, CAND1, CAP1, CAT, CBX3, CCT2, CCT3, CCT4, CCT5, CCT6A, CCT7, CCT8, CHP2, CNOT9, COPS5, CPNE1, CPSF2, CREG1, DDX39A, DDX39B, DNM2, EEF1A1, EEF1D, EIF4A3, ENO1, ERLIN2, FECH, GARS, GPI, GUK1, H2AFX, H2AFY2, H2AFZ, H3F3A, HBZ, HCFC1, HDAC2, HIST1H1D, HIST1H1E, HIST1H2AC, HIST1H2AJ, …
GO:0019439	aromatic compound catabolic process	GO_BiologicalProcess-EBI-QuickGO-GOA_20.11.2017_00h00	6.92481e-19	2.30596e-16	1.05273e-09	9.47459e-09	[4]	Group22	10.1868	60	[AHCY, APEX1, BLVRA, BLVRB, CNOT9, EIF3E, EIF4A1, EIF4A3, GPX1, HMGB2, HNRNPA0, HNRNPC, HSPA1A, HSPA8, KPNB1, NT5C2, PABPC1, PPP2R1A, PSMA1, PSMA2, PSMA3, PSMA5, PSMA6, PSMA8, PSMB1, PSMB2, PSMB3, PSMB4, PSMB6, PSMC1, PSMC2, PSMC3, PSMC4, PSMC5, PSMC6, PSMD1, PSMD11, PSMD12, PSMD13, PSMD2, PSMD3, PSMD6, PSMD7, PSMD8, PSMD9, PSME2, QDPR, QKI, RACK1, RPS18, RPS25, RPS3, RPSA, SULT1A3, TARDBP, UBB, …
GO:0031324	negative regulation of cellular metabolic process	GO_BiologicalProcess-EBI-QuickGO-GOA_20.11.2017_00h00	8.65133e-15	2.20609e-12	1.05273e-09	9.47459e-09	[3, 4, 5]	Group22	5.17498	139	[A2M, AHSG, ALAD, APEX1, ATG7, ATP1A1, ATP1A3, BAG6, C1QBP, C4A, CALM1, CALR, CBX3, CLTC, CNOT9, CREG1, EIF3E, EIF4A3, ENO1, ERLIN2, FBLN1, GAPDH, GARS, GPI, GPX1, H2AFX, H2AFY2, H2AFZ, H3F3A, HBZ, HCFC1, HDAC2, HIST1H1D, HIST1H1E, HIST1H2AC, HIST1H2AJ, HIST1H3A, HIST1H4A, HIST2H2AB, HIST2H2AC, HMGB2, HNRNPA0, HNRNPA1, HNRNPA2B1, HNRNPC, HNRNPK, HSP90AB1, HSPA1A, HSPA8, ITIH2, ITIH3, LRRC15, MVP,…
GO:0031325	positive regulation of cellular metabolic process	GO_BiologicalProcess-EBI-QuickGO-GOA_20.11.2017_00h00	9.35713e-07	0.000136614	1.05273e-09	9.47459e-09	[3, 4, 5]	Group22	4.0625	130	[ARF4, ASS1, ATG7, BAG6, C1QBP, CALM1, CALR, CAND1, CAP1, CCT2, CCT3, CCT4, CCT5, CCT6A, CCT7, CCT8, CHP2, CNOT9, COPS5, COPS8, DDX39B, DNM2, EEF2, EIF3C, EIF3E, EIF4A3, EIF5A, ENO1, ERLIN2, ETFA, FBLN1, FGB, FLOT1, FN1, GAPDHS, GARS, GSN, H2AFX, H2AFZ, HBB, HCFC1, HDAC2, HMGB2, HNRNPA1, HNRNPA2B1, HNRNPAB, HNRNPK, HSP90AA1, HSP90AB1, HSPA1A, HSPA5, HSPA8, HSPD1, LGALS9, LMNA, MYH9, NME2, NSF, NU…
GO:0034097	response to cytokine	GO_BiologicalProcess-EBI-QuickGO-GOA_20.11.2017_00h00	8.12953e-13	1.82102e-10	1.05273e-09	9.47459e-09	[4]	Group22	6.79426	71	[ALAD, ARF1, CAMK2A, CAMK2B, CAMK2D, CAMK2G, CANX, CNOT9, CPNE1, DDOST, ETFA, FGB, GAPDH, GSTO1, HIST1H2BJ, HIST1H3A, HNRNPA2B1, HNRNPDL, HSP90AB1, HSPA1A, HSPA5, HSPA9, IMPDH2, LGALS9, LMNB1, LRRC15, MTAP, MX1, P4HB, PPIA, PSMA1, PSMA2, PSMA3, PSMA5, PSMA6, PSMA8, PSMB1, PSMB2, PSMB3, PSMB4, PSMB6, PSMC1, PSMC2, PSMC3, PSMC4, PSMC5, PSMC6, PSMD1, PSMD11, PSMD12, PSMD13, PSMD2, PSMD3, PSMD6, PSMD…
GO:0043085	positive regulation of catalytic activity	GO_BiologicalProcess-EBI-QuickGO-GOA_20.11.2017_00h00	3.24185e-06	0.000427924	1.05273e-09	9.47459e-09	[4]	Group22	4.72441	72	[A2M, ARF1, ARF4, ATP1B1, CALM1, CAP1, CCT2, CCT4, CHP2, COPS8, DNM2, EIF5, ETFA, FBLN1, FN1, GSN, HMGB2, HNRNPA2B1, HSP90AA1, HSP90AB1, HSPA1A, HSPA5, HSPD1, LGALS9, NAPA, NCSTN, PDCD6, PFN2, PLAA, PRKAR2A, PSMA1, PSMA2, PSMA3, PSMA5, PSMA6, PSMA8, PSMB1, PSMB2, PSMB3, PSMB4, PSMB6, PSMC1, PSMC2, PSMC3, PSMC4, PSMC5, PSMC6, PSMD1, PSMD11, PSMD12, PSMD13, PSMD2, PSMD3, PSMD6, PSMD7, PSMD8, PSMD9,…
GO:0043086	negative regulation of catalytic activity	GO_BiologicalProcess-EBI-QuickGO-GOA_20.11.2017_00h00	7.46964e-10	1.44164e-07	1.05273e-09	9.47459e-09	[4]	Group22	6.36943	60	[A2M, AHSG, ANXA4, C4A, CAND1, GAPDH, GPI, GPX1, ITIH2, ITIH3, LRRC15, MVP, NUP62, PPIF, PPP2R1A, PRDX3, PRDX5, PRKAR2A, PRPSAP1, PSMA1, PSMA2, PSMA3, PSMA5, PSMA6, PSMB1, PSMB2, PSMB3, PSMB4, PSMB6, PSMC1, PSMC2, PSMC3, PSMC4, PSMC5, PSMC6, PSMD1, PSMD11, PSMD12, PSMD13, PSMD2, PSMD3, PSMD6, PSMD7, PSMD8, PSMD9, PSME2, PTPA, PYCARD, RACK1, RAG1, SERPINF1, STK38, THBS1, UBB, UBC, UCHL5, USP14, VD…
GO:0043412	macromolecule modification	GO_BiologicalProcess-EBI-QuickGO-GOA_20.11.2017_00h00	1.90407e-06	0.000268473	1.05273e-09	9.47459e-09	[4]	Group22	3.75472	169	[AARS, ACTB, ADH5, AHSG, APEX1, ARF4, ATG7, BAG6, C4A, CALM1, CAMK2A, CAMK2B, CAMK2D, CAMK2G, CAND1, CBX3, CNOT9, COPS3, COPS4, COPS5, COPS8, DDB1, DDOST, DPH5, EEF1A1, EEF2, EIF3F, EIF5A, ERLIN2, ETFA, F13A1, F5, FBLN1, FGB, FLOT1, FN1, GAPDH, GARS, GPI, GPX1, H2AFY2, HCFC1, HDAC2, HIST1H1D, HIST1H1E, HIST1H2BJ, HIST1H2BL, HIST1H2BM, HSP90AA1, HSP90AB1, HSP90B1, HSPA1A, HSPA5, HSPA8, HUWE1, ITIH…
GO:0043603	cellular amide metabolic process	GO_BiologicalProcess-EBI-QuickGO-GOA_20.11.2017_00h00	1.75777e-17	5.5194e-15	1.05273e-09	9.47459e-09	[4]	Group22	7.61994	81	[AARS, ACO1, APEX1, ASS1, C1QBP, CALR, CNOT9, COPS5, CPNE1, DARS, DDX39B, DLD, DPH5, EEF1A1, EEF1B2, EEF1D, EEF1G, EEF2, EIF2B2, EIF3C, EIF3E, EIF3F, EIF3I, EIF3L, EIF3M, EIF4A1, EIF4A3, EIF5, EIF5A, ERAP1, FARSB, GAPDH, GARS, GPX1, GSTK1, GSTM3, GSTO1, H3F3A, HIST1H3A, HIST1H4A, HNRNPA2B1, HSP90AA1, HSPA8, NARS, NCSTN, NUP107, NUP133, NUP155, NUP160, NUP205, NUP210, NUP37, NUP43, NUP54, NUP58, N…
GO:0044270	cellular nitrogen compound catabolic process	GO_BiologicalProcess-EBI-QuickGO-GOA_20.11.2017_00h00	1.07059e-18	3.52224e-16	1.05273e-09	9.47459e-09	[4]	Group22	10.2431	59	[AHCY, APEX1, BLVRA, BLVRB, CNOT9, EIF3E, EIF4A1, EIF4A3, GPX1, HMGB2, HNRNPA0, HNRNPC, HSPA1A, HSPA8, KPNB1, NT5C2, PABPC1, PPP2R1A, PSMA1, PSMA2, PSMA3, PSMA5, PSMA6, PSMA8, PSMB1, PSMB2, PSMB3, PSMB4, PSMB6, PSMC1, PSMC2, PSMC3, PSMC4, PSMC5, PSMC6, PSMD1, PSMD11, PSMD12, PSMD13, PSMD2, PSMD3, PSMD6, PSMD7, PSMD8, PSMD9, PSME2, QKI, RACK1, RPS18, RPS25, RPS3, RPSA, TARDBP, UBB, UBC, VCP, VDAC2…
GO:0044271	cellular nitrogen compound biosynthetic process	GO_BiologicalProcess-EBI-QuickGO-GOA_20.11.2017_00h00	3.18998e-13	7.40075e-11	1.05273e-09	9.47459e-09	[4]	Group22	4.16342	214	[AARS, ACAD8, ACADM, ACAT1, ACO1, ADK, ALAD, ALDH7A1, ALDH9A1, ANXA4, APEX1, ARF4, ASS1, ATP5A1, ATP5B, ATP5F1, ATP5H, ATP5J, C1QBP, CALM1, CALR, CAMK2A, CAMK2D, CAND1, CAP1, CAT, CBX3, CCT2, CCT3, CCT4, CCT5, CCT6A, CCT7, CCT8, CHP2, CNOT9, COPS5, CPNE1, CPSF2, CREG1, DARS, DDX39A, DDX39B, DNM2, DPH5, EEF1A1, EEF1B2, EEF1D, EEF1G, EEF2, EIF2B2, EIF3C, EIF3E, EIF3F, EIF3I, EIF3L, EIF3M, EIF4A1, E…
GO:0045786	negative regulation of cell cycle	GO_BiologicalProcess-EBI-QuickGO-GOA_20.11.2017_00h00	8.52148e-07	0.000125266	1.05273e-09	9.47459e-09	[3, 4, 5]	Group22	6.25954	41	[CALR, CBX3, CNOT9, DDX39B, H2AFX, HSP90AB1, PRPF19, PSMA1, PSMA2, PSMA3, PSMA5, PSMA6, PSMA8, PSMB1, PSMB2, PSMB3, PSMB4, PSMB6, PSMC1, PSMC2, PSMC3, PSMC4, PSMC5, PSMC6, PSMD1, PSMD11, PSMD12, PSMD13, PSMD2, PSMD3, PSMD6, PSMD7, PSMD8, PSMD9, PSME2, RBBP4, RPA2, THBS1, TPR, UBB, UBC]
GO:0046700	heterocycle catabolic process	GO_BiologicalProcess-EBI-QuickGO-GOA_20.11.2017_00h00	8.32405e-19	2.76358e-16	1.05273e-09	9.47459e-09	[4]	Group22	10.2967	59	[AHCY, ALDH4A1, APEX1, BLVRA, BLVRB, CNOT9, EIF3E, EIF4A1, EIF4A3, GPX1, HMGB2, HNRNPA0, HNRNPC, HSPA1A, HSPA8, KPNB1, NT5C2, PABPC1, PPP2R1A, PSMA1, PSMA2, PSMA3, PSMA5, PSMA6, PSMA8, PSMB1, PSMB2, PSMB3, PSMB4, PSMB6, PSMC1, PSMC2, PSMC3, PSMC4, PSMC5, PSMC6, PSMD1, PSMD11, PSMD12, PSMD13, PSMD2, PSMD3, PSMD6, PSMD7, PSMD8, PSMD9, PSME2, QKI, RACK1, RPS18, RPS25, RPS3, RPSA, TARDBP, UBB, UBC, V…
GO:0048863	stem cell differentiation	GO_BiologicalProcess-EBI-QuickGO-GOA_20.11.2017_00h00	1.30796e-15	3.54458e-13	1.05273e-09	9.47459e-09	[4]	Group22	14.0562	35	[A2M, H3F3A, HIST1H3A, HIST1H4A, PDCD6, PSMA1, PSMA2, PSMA3, PSMA5, PSMA6, PSMA8, PSMB1, PSMB2, PSMB3, PSMB4, PSMB6, PSMC1, PSMC2, PSMC3, PSMC4, PSMC5, PSMC6, PSMD1, PSMD11, PSMD12, PSMD13, PSMD2, PSMD3, PSMD6, PSMD7, PSMD8, PSMD9, PSME2, UBB, UBC]
GO:0050778	positive regulation of immune response	GO_BiologicalProcess-EBI-QuickGO-GOA_20.11.2017_00h00	1.73682e-10	3.56048e-08	1.05273e-09	9.47459e-09	[3, 4, 5]	Group22	6.75204	58	[A2M, ACTB, ACTG1, BAG6, C1QBP, C4A, CPNE1, FGB, FLOT1, HK1, HMGB2, HNRNPC, HSP90AA1, HSP90AB1, HSP90B1, HSPA1A, HSPD1, LGALS3, LGALS9, NONO, PSMA1, PSMA2, PSMA3, PSMA5, PSMA6, PSMA8, PSMB1, PSMB2, PSMB3, PSMB4, PSMB6, PSMC1, PSMC2, PSMC3, PSMC4, PSMC5, PSMC6, PSMD1, PSMD11, PSMD12, PSMD13, PSMD2, PSMD3, PSMD6, PSMD7, PSMD8, PSMD9, PSME2, PYCARD, RPS3, RPSA, SFPQ, STOML2, TFRC, UBB, UBC, UROD, VT…
GO:0051172	negative regulation of nitrogen compound metabolic process	GO_BiologicalProcess-EBI-QuickGO-GOA_20.11.2017_00h00	5.87616e-16	1.63945e-13	1.05273e-09	9.47459e-09	[3, 4, 5]	Group22	5.41516	135	[A2M, AHSG, ALAD, APEX1, ATG7, BAG6, C1QBP, C4A, CALM1, CALR, CBX3, CLTC, CNOT9, CREG1, EIF3E, EIF4A3, ENO1, FBLN1, FLOT2, GAPDH, GARS, GPI, GPX1, H2AFX, H2AFY2, H2AFZ, H3F3A, HBZ, HCFC1, HDAC2, HIST1H1D, HIST1H1E, HIST1H2AC, HIST1H2AJ, HIST1H3A, HIST1H4A, HIST2H2AB, HIST2H2AC, HMGB2, HNRNPA0, HNRNPA1, HNRNPA2B1, HNRNPC, HNRNPK, HSP90AB1, HSPA1A, HSPA8, ITIH2, ITIH3, LRRC15, MVP, NONO, NUP107, NU…
GO:0051173	positive regulation of nitrogen compound metabolic process	GO_BiologicalProcess-EBI-QuickGO-GOA_20.11.2017_00h00	8.83573e-08	1.47557e-05	1.05273e-09	9.47459e-09	[3, 4, 5]	Group22	4.22215	130	[ARF4, ASS1, ATG7, BAG6, C1QBP, CALM1, CALR, CAND1, CAP1, CCT2, CCT3, CCT4, CCT5, CCT6A, CCT7, CCT8, CHP2, CNOT9, COPS5, COPS8, DDB1, DDX39B, DNM2, EEF2, EIF3C, EIF3E, EIF4A3, EIF5A, ENO1, ERLIN2, ETFA, FBLN1, FGB, FLOT1, FN1, GAPDHS, GARS, GSN, H2AFX, H2AFZ, HBB, HCFC1, HDAC2, HMGB2, HNRNPA1, HNRNPA2B1, HNRNPAB, HNRNPK, HSP90AA1, HSP90AB1, HSPA1A, HSPA5, HSPA8, HSPD1, LGALS9, LMNA, MYH9, NME2, N…
GO:0051338	regulation of transferase activity	GO_BiologicalProcess-EBI-QuickGO-GOA_20.11.2017_00h00	2.66077e-05	0.00303328	1.05273e-09	9.47459e-09	[4]	Group22	4.92108	53	[CALM1, CCT2, CCT4, COPS8, ETFA, HNRNPA2B1, HSP90AA1, HSP90AB1, HSPA5, LRRC15, MVP, NUP62, PPP2R1A, PRDX3, PRKAR2A, PSMA1, PSMA2, PSMA3, PSMA5, PSMA6, PSMA8, PSMB1, PSMB2, PSMB3, PSMB4, PSMB6, PSMC1, PSMC2, PSMC3, PSMC4, PSMC5, PSMC6, PSMD1, PSMD11, PSMD12, PSMD13, PSMD2, PSMD3, PSMD6, PSMD7, PSMD8, PSMD9, PSME2, PYCARD, RAB1A, RACK1, RALB, RPS3, STK38, TCP1, THBS1, UBB, UBC]
GO:0055085	transmembrane transport	GO_BiologicalProcess-EBI-QuickGO-GOA_20.11.2017_00h00	8.69912e-09	1.57454e-06	1.05273e-09	9.47459e-09	[4]	Group22	5.29136	79	[ABCB10, ADD1, ADD2, APEX1, ARF1, ATP1A1, ATP1A3, ATP1B1, ATP2B1, ATP2B2, ATP5A1, ATP5B, ATP5F1, ATP5H, ATP5J, ATP6V1A, ATP6V1B2, BPNT1, CA2, CALM1, CAMK2D, CLIC2, COPS3, CSN1S1, DNM2, ERLIN2, GSTO1, HSP90AA1, HSPA4, HSPA8, HSPD1, NPPA, PPIF, PSMA1, PSMA2, PSMA3, PSMA5, PSMA6, PSMA8, PSMB1, PSMB2, PSMB3, PSMB4, PSMB6, PSMC1, PSMC2, PSMC3, PSMC4, PSMC5, PSMC6, PSMD1, PSMD11, PSMD12, PSMD13, PSMD2,…
GO:0055086	nucleobase-containing small molecule metabolic process	GO_BiologicalProcess-EBI-QuickGO-GOA_20.11.2017_00h00	3.95258e-17	1.21739e-14	1.05273e-09	9.47459e-09	[3, 4, 5]	Group22	8.32342	70	[ACAT1, ADK, ADPGK, AHCY, ATP1B1, ATP5A1, ATP5B, ATP5F1, ATP5H, ATP5J, ATP6V1A, ATP6V1B2, BPNT1, CALM1, CAP1, DLD, ENO1, ENO2, ENO3, GAPDH, GAPDHS, GARS, GPI, GPX1, GUK1, HK1, HSPA1A, HSPA8, IDH2, IMPDH1, IMPDH2, MDH2, ME2, MTAP, NME2, NPPA, NT5C2, NUP107, NUP133, NUP155, NUP160, NUP205, NUP210, NUP37, NUP43, NUP54, NUP58, NUP62, NUP88, NUP93, NUP98, OGDH, OLA1, PGD, PGK1, PPIF, PRDX5, PRPS1, PRP…
GO:0060429	epithelium development	GO_BiologicalProcess-EBI-QuickGO-GOA_20.11.2017_00h00	7.67117e-05	0.00790131	1.05273e-09	9.47459e-09	[4]	Group22	4.58787	59	[ACAT1, ACTA2, ADD1, ANXA4, CA2, CAPN1, CAPNS1, CAT, CBR1, CLTC, GARS, GPX1, GSTK1, GSTM3, H2AFY2, HDAC2, HRNR, LGALS3, LMNB2, NME2, NUP133, NUP93, PGK1, PSMA1, PSMA2, PSMA3, PSMA5, PSMA6, PSMA8, PSMB1, PSMB2, PSMB3, PSMB4, PSMB6, PSMC1, PSMC2, PSMC3, PSMC4, PSMC5, PSMC6, PSMD1, PSMD11, PSMD12, PSMD13, PSMD2, PSMD3, PSMD6, PSMD7, PSMD8, PSMD9, PSME2, RAB10, SRSF6, STAT1, TGM2, TRIM16, UBB, UBC, V…
GO:0071310	cellular response to organic substance	GO_BiologicalProcess-EBI-QuickGO-GOA_20.11.2017_00h00	2.91723e-13	6.82633e-11	1.05273e-09	9.47459e-09	[4]	Group22	5.08806	130	[ACTA1, ADD1, AHSG, ALAD, APEX1, ARF1, ASNA1, ATG7, ATP1A1, ATP1A3, ATP2B1, ATP6V1A, ATP6V1B2, BAG6, CA2, CALR, CAMK2A, CAMK2B, CAMK2D, CAMK2G, CANX, CAT, CNOT9, COPS5, CPNE1, DNM2, EEF1A1, EEF2, EHD1, EIF4A3, EIF5A, EMD, ETFA, FECH, FGB, FLOT1, GAPDH, GARS, GPI, GSTO1, H2AFZ, HCFC1, HDAC2, HIST1H2BJ, HIST1H3A, HMGB2, HNRNPA1, HNRNPA2B1, HNRNPDL, HNRNPH1, HNRNPM, HSP90AB1, HSP90B1, HSPA1A, HSPA5,…
GO:0071453	cellular response to oxygen levels	GO_BiologicalProcess-EBI-QuickGO-GOA_20.11.2017_00h00	1.94981e-19	6.62937e-17	1.05273e-09	9.47459e-09	[4]	Group22	16.6667	38	[ACAA2, ATG7, ATP6V1A, ENO1, HP1BP3, LMNA, P4HB, PGK1, PSMA1, PSMA2, PSMA3, PSMA5, PSMA6, PSMA8, PSMB1, PSMB2, PSMB3, PSMB4, PSMB6, PSMC1, PSMC2, PSMC3, PSMC4, PSMC5, PSMC6, PSMD1, PSMD11, PSMD12, PSMD13, PSMD2, PSMD3, PSMD6, PSMD7, PSMD8, PSMD9, PSME2, UBB, UBC]
GO:0072521	purine-containing compound metabolic process	GO_BiologicalProcess-EBI-QuickGO-GOA_20.11.2017_00h00	1.63682e-16	4.7959e-14	1.05273e-09	9.47459e-09	[4]	Group22	8.97059	61	[ACAT1, ADK, ADPGK, AHCY, ATP1B1, ATP5A1, ATP5B, ATP5F1, ATP5H, ATP5J, ATP6V1A, ATP6V1B2, BPNT1, CALM1, CAP1, DLD, ENO1, ENO2, ENO3, GAPDH, GAPDHS, GPI, GPX1, GUK1, HK1, HSPA1A, HSPA8, IMPDH1, IMPDH2, MTAP, NME2, NPPA, NT5C2, NUP107, NUP133, NUP155, NUP160, NUP205, NUP210, NUP37, NUP43, NUP54, NUP58, NUP62, NUP88, NUP93, NUP98, OGDH, OLA1, PGK1, PPIF, PRPS1, PRPS2, RACK1, STOML2, SULT1A3, THBS1, …
GO:0080135	regulation of cellular response to stress	GO_BiologicalProcess-EBI-QuickGO-GOA_20.11.2017_00h00	6.58858e-08	1.10688e-05	1.05273e-09	9.47459e-09	[3, 4, 5]	Group22	6.58683	44	[ATG7, BAG6, CAMK2A, CAMK2B, CAMK2D, CAMK2G, COPS5, DDX39B, ENO1, GPX1, H2AFX, HNRNPK, HSP90AA1, HSP90AB1, HSPA1A, HSPA1L, HSPA5, HSPA8, NONO, NUP107, NUP133, NUP155, NUP160, NUP205, NUP210, NUP37, NUP43, NUP54, NUP58, NUP62, NUP88, NUP93, NUP98, P4HB, PRDX1, PYCARD, RACK1, RPA2, RPS3, RSL1D1, SFPQ, TPR, USP14, YWHAE]
GO:1901361	organic cyclic compound catabolic process	GO_BiologicalProcess-EBI-QuickGO-GOA_20.11.2017_00h00	5.49649e-19	1.84132e-16	1.05273e-09	9.47459e-09	[4]	Group22	9.95185	62	[AHCY, ALDH4A1, APEX1, BLVRA, BLVRB, CNOT9, EIF3E, EIF4A1, EIF4A3, GPX1, HMGB2, HNRNPA0, HNRNPC, HSPA1A, HSPA8, KPNB1, NT5C2, PABPC1, PPP2R1A, PSMA1, PSMA2, PSMA3, PSMA5, PSMA6, PSMA8, PSMB1, PSMB2, PSMB3, PSMB4, PSMB6, PSMC1, PSMC2, PSMC3, PSMC4, PSMC5, PSMC6, PSMD1, PSMD11, PSMD12, PSMD13, PSMD2, PSMD3, PSMD6, PSMD7, PSMD8, PSMD9, PSME2, QDPR, QKI, RACK1, RPS18, RPS25, RPS3, RPSA, SULT1A3, TARD…
GO:1901362	organic cyclic compound biosynthetic process	GO_BiologicalProcess-EBI-QuickGO-GOA_20.11.2017_00h00	1.53635e-06	0.000221235	1.05273e-09	9.47459e-09	[4]	Group22	3.73134	175	[ACAA2, ACAD8, ACAT1, ADK, ALAD, ANXA4, APEX1, ARF4, ATP1A1, ATP1A3, ATP5A1, ATP5B, ATP5F1, ATP5H, ATP5J, C1QBP, CALM1, CALR, CAMK2A, CAMK2D, CAND1, CAP1, CAT, CBX3, CCT2, CCT3, CCT4, CCT5, CCT6A, CCT7, CCT8, CHP2, CNOT9, COPS5, CPNE1, CPSF2, CREG1, DDX39A, DDX39B, DNM2, EEF1A1, EEF1D, EIF4A3, ENO1, ERLIN2, FECH, GARS, GPI, GUK1, H2AFX, H2AFY2, H2AFZ, H3F3A, HBZ, HCFC1, HDAC2, HIST1H1D, HIST1H1E,…
GO:1901565	organonitrogen compound catabolic process	GO_BiologicalProcess-EBI-QuickGO-GOA_20.11.2017_00h00	1.03992e-12	2.29822e-10	1.05273e-09	9.47459e-09	[4]	Group22	6.31413	80	[ACAD8, ACAT1, AHCY, ALAD, ALDH4A1, ALDH7A1, ATG7, BAG6, BLVRA, BLVRB, CLPP, CLTC, COPS3, CPNE1, CPVL, DDB1, DLD, EEF1A1, ERAP1, ERLIN2, GPX1, HSP90AA1, HSP90AB1, HSP90B1, HSPA1A, HSPA5, HSPA8, HUWE1, LYG2, NSF, NT5C2, OGDH, PLAA, PPP2CB, PRPF19, PRSS16, PSMA1, PSMA2, PSMA3, PSMA5, PSMA6, PSMA8, PSMB1, PSMB2, PSMB3, PSMB4, PSMB6, PSMC1, PSMC2, PSMC3, PSMC4, PSMC5, PSMC6, PSMD1, PSMD11, PSMD12, PS…
GO:1901566	organonitrogen compound biosynthetic process	GO_BiologicalProcess-EBI-QuickGO-GOA_20.11.2017_00h00	2.55627e-13	6.00723e-11	1.05273e-09	9.47459e-09	[4]	Group22	5.4741	112	[AARS, ACADM, ACAT1, ACO1, ADK, AHCY, ALAD, ALDH7A1, ALDH9A1, ARF4, ASS1, ATG7, ATP5A1, ATP5B, ATP5F1, ATP5H, ATP5J, C1QBP, CALM1, CALR, CAP1, CLTC, CNOT9, COPS5, DARS, DDOST, DDX39B, DPH5, EEF1A1, EEF1B2, EEF1D, EEF1G, EEF2, EIF2B2, EIF3C, EIF3E, EIF3F, EIF3I, EIF3L, EIF3M, EIF4A1, EIF4A3, EIF5, EIF5A, ENO1, FARSB, FECH, GAPDH, GARS, GSTK1, GSTM3, GSTO1, GUK1, H3F3A, HIST1H3A, HIST1H4A, HNRNPA2B…
GO:0002253	activation of immune response	GO_BiologicalProcess-EBI-QuickGO-GOA_20.11.2017_00h00	4.10198e-12	8.86027e-10	1.05273e-09	9.47459e-09	[2, 4, 5, 6]	Group22	7.73639	54	[A2M, ACTB, ACTG1, BAG6, C1QBP, C4A, CPNE1, FGB, FLOT1, HNRNPC, HSP90AA1, HSP90AB1, HSP90B1, HSPA1A, HSPD1, LGALS3, NONO, PSMA1, PSMA2, PSMA3, PSMA5, PSMA6, PSMA8, PSMB1, PSMB2, PSMB3, PSMB4, PSMB6, PSMC1, PSMC2, PSMC3, PSMC4, PSMC5, PSMC6, PSMD1, PSMD11, PSMD12, PSMD13, PSMD2, PSMD3, PSMD6, PSMD7, PSMD8, PSMD9, PSME2, PYCARD, RPS3, RPSA, SFPQ, STOML2, UBB, UBC, UROD, VTN]
GO:0006520	cellular amino acid metabolic process	GO_BiologicalProcess-EBI-QuickGO-GOA_20.11.2017_00h00	3.1371e-19	1.0572e-16	1.05273e-09	9.47459e-09	[3, 4, 6]	Group22	12.5	49	[AARS, ACAD8, ACAT1, AHCY, ALDH4A1, ALDH7A1, ASS1, DARS, DLD, FARSB, GARS, MTAP, NARS, OGDH, P4HB, PPA1, PRDX4, PSMA1, PSMA2, PSMA3, PSMA5, PSMA6, PSMA8, PSMB1, PSMB2, PSMB3, PSMB4, PSMB6, PSMC1, PSMC2, PSMC3, PSMC4, PSMC5, PSMC6, PSMD1, PSMD11, PSMD12, PSMD13, PSMD2, PSMD3, PSMD6, PSMD7, PSMD8, PSMD9, PSME2, QDPR, RARS, SEPHS1, SHMT2]
GO:0002009	morphogenesis of an epithelium	GO_BiologicalProcess-EBI-QuickGO-GOA_20.11.2017_00h00	3.04507e-06	0.000411084	1.05273e-09	9.47459e-09	[4, 5]	Group22	6.38686	35	[CA2, CLTC, PSMA1, PSMA2, PSMA3, PSMA5, PSMA6, PSMA8, PSMB1, PSMB2, PSMB3, PSMB4, PSMB6, PSMC1, PSMC2, PSMC3, PSMC4, PSMC5, PSMC6, PSMD1, PSMD11, PSMD12, PSMD13, PSMD2, PSMD3, PSMD6, PSMD7, PSMD8, PSMD9, PSME2, RAB10, STAT1, TGM2, UBB, UBC]
GO:0006508	proteolysis	GO_BiologicalProcess-EBI-QuickGO-GOA_20.11.2017_00h00	2.38066e-15	6.33255e-13	1.05273e-09	9.47459e-09	[4, 5]	Group22	5.86681	111	[A2M, ACTB, AHSG, ALAD, BAG6, BPNT1, C1QBP, C4A, CAPN1, CAPNS1, CLPP, COPS3, COPS4, COPS5, COPS8, CPNE1, CPVL, CTSD, DDB1, DLD, EIF3F, ENO1, ERAP1, ERLIN2, FBLN1, FGB, FN1, GAPDH, GARS, GCA, GPI, GPX1, GSN, HCFC1, HDAC2, HNRNPC, HSP90AB1, HSP90B1, HSPA1A, HSPA5, HSPD1, HUWE1, ITIH2, ITIH3, LGALS9, MYH9, NCSTN, NPEPL1, NUP98, PDCD6, PDIA3, PGK1, PLAA, PPP2CB, PRDX3, PRDX5, PRPF19, PRSS1, PRSS16, P…
GO:0006518	peptide metabolic process	GO_BiologicalProcess-EBI-QuickGO-GOA_20.11.2017_00h00	7.87648e-20	2.70951e-17	1.05273e-09	9.47459e-09	[4, 5]	Group22	8.66142	77	[AARS, ACO1, APEX1, C1QBP, CALR, CNOT9, COPS5, CPNE1, DARS, DDX39B, DPH5, EEF1A1, EEF1B2, EEF1D, EEF1G, EEF2, EIF2B2, EIF3C, EIF3E, EIF3F, EIF3I, EIF3L, EIF3M, EIF4A1, EIF4A3, EIF5, EIF5A, ERAP1, FARSB, GAPDH, GARS, GPX1, GSTK1, GSTM3, GSTO1, H3F3A, HIST1H3A, HIST1H4A, HNRNPA2B1, HSP90AA1, HSPA8, NARS, NCSTN, NUP107, NUP133, NUP155, NUP160, NUP205, NUP210, NUP37, NUP43, NUP54, NUP58, NUP62, NUP88…
GO:0007346	regulation of mitotic cell cycle	GO_BiologicalProcess-EBI-QuickGO-GOA_20.11.2017_00h00	1.92013e-08	3.41782e-06	1.05273e-09	9.47459e-09	[4, 5]	Group22	6.73499	46	[APEX1, CLTC, CNOT9, DDB1, HSP90AA1, HSPA1A, NUP62, PPP2R1A, PSMA1, PSMA2, PSMA3, PSMA5, PSMA6, PSMA8, PSMB1, PSMB2, PSMB3, PSMB4, PSMB6, PSMC1, PSMC2, PSMC3, PSMC4, PSMC5, PSMC6, PSMD1, PSMD11, PSMD12, PSMD13, PSMD2, PSMD3, PSMD6, PSMD7, PSMD8, PSMD9, PSME2, RAB11A, RPA2, TPR, TUBA1A, TUBB, TUBB2A, TUBB4B, UBB, UBC, YWHAE]
GO:0009967	positive regulation of signal transduction	GO_BiologicalProcess-EBI-QuickGO-GOA_20.11.2017_00h00	6.63563e-05	0.00703377	1.05273e-09	9.47459e-09	[3, 4, 5, 6]	Group22	4.38871	70	[APEX1, C1QBP, CALM1, CALR, CAT, CHP2, CNOT9, COPS8, CPNE1, EEF1D, ETFA, FGB, FLOT1, GPX1, GSN, GSTO1, HDAC2, HSP90AB1, HSPA1A, LGALS9, NUP62, NUP93, PDIA3, PPIF, PPP2R1A, PSMA1, PSMA2, PSMA3, PSMA5, PSMA6, PSMA8, PSMB1, PSMB2, PSMB3, PSMB4, PSMB6, PSMC1, PSMC2, PSMC3, PSMC4, PSMC5, PSMC6, PSMD1, PSMD11, PSMD12, PSMD13, PSMD2, PSMD3, PSMD6, PSMD7, PSMD8, PSMD9, PSME2, PYCARD, RACK1, RPS3, RPSA, S…
GO:0009968	negative regulation of signal transduction	GO_BiologicalProcess-EBI-QuickGO-GOA_20.11.2017_00h00	9.42397e-08	1.56438e-05	1.05273e-09	9.47459e-09	[3, 4, 5, 6]	Group22	5.38153	67	[ACAA2, AHSG, C1QBP, CALM1, CALR, CLIC2, CNOT9, CPNE1, DNM1, DNM2, EIF4A3, ENO1, FBLN1, FGB, GPI, GPX1, GSTO1, HIST1H2BJ, HMGB2, HSPA1A, HSPA5, LGALS3, LMNA, LRRC15, NONO, NUP62, PDCD6, PPIF, PPP2CB, PPP2R1A, PSMA1, PSMA2, PSMA3, PSMA5, PSMA6, PSMA8, PSMB1, PSMB2, PSMB3, PSMB4, PSMB6, PSMC1, PSMC2, PSMC3, PSMC4, PSMC5, PSMC6, PSMD1, PSMD11, PSMD13, PSMD2, PSMD3, PSMD6, PSMD7, PSMD8, PSMD9, PSME2,…
GO:0010468	regulation of gene expression	GO_BiologicalProcess-EBI-QuickGO-GOA_20.11.2017_00h00	1.20448e-08	2.16806e-06	1.05273e-09	9.47459e-09	[4, 5]	Group22	3.91369	185	[A2M, ACAD8, ACO1, ACTA1, ACTA2, ACTB, ACTC1, ANXA4, APEX1, ARF4, ATP1B1, BPNT1, C1QBP, C4A, CALR, CAMK2A, CAMK2D, CAND1, CAT, CBX3, CHP2, CNOT9, COPS5, CPNE1, CREG1, DDX19B, DDX39A, DDX39B, DNM2, DPH5, EEF1A1, EEF1D, EEF2, EIF2B2, EIF3C, EIF3E, EIF4A1, EIF4A3, EIF5, EIF5A, ENO1, ERLIN2, FBLN1, FLOT2, FN1, GAPDH, GARS, GPI, GPX1, GSN, H2AFX, H2AFY2, H2AFZ, H3F3A, HBZ, HCFC1, HDAC2, HIST1H1D, HIST…
GO:0010556	regulation of macromolecule biosynthetic process	GO_BiologicalProcess-EBI-QuickGO-GOA_20.11.2017_00h00	8.5673e-06	0.00104521	1.05273e-09	9.47459e-09	[4, 5]	Group22	3.71488	160	[ACAD8, ACO1, ANXA4, APEX1, ARF4, ATG7, C1QBP, CALR, CAMK2A, CAMK2D, CAND1, CAT, CBX3, CCT2, CCT3, CCT4, CCT5, CCT6A, CCT7, CCT8, CHP2, CLTC, CNOT9, COPS5, CPNE1, CREG1, DDX39B, DNM2, DPH5, EEF1A1, EEF1D, EEF2, EIF2B2, EIF3C, EIF3E, EIF4A3, EIF5, EIF5A, ENO1, ERLIN2, GAPDH, GARS, GPI, H2AFX, H2AFY2, H2AFZ, H3F3A, HBZ, HCFC1, HDAC2, HIST1H1D, HIST1H1E, HIST1H2AC, HIST1H2AJ, HIST1H3A, HIST1H4A, HIS…
GO:0010565	regulation of cellular ketone metabolic process	GO_BiologicalProcess-EBI-QuickGO-GOA_20.11.2017_00h00	3.30958e-16	9.43231e-14	1.05273e-09	9.47459e-09	[4, 5]	Group22	16.8478	31	[DLAT, DLD, ERLIN2, PSMA1, PSMA2, PSMA3, PSMA5, PSMA6, PSMA8, PSMB1, PSMB2, PSMB3, PSMB4, PSMB6, PSMC1, PSMC2, PSMC3, PSMC4, PSMC5, PSMC6, PSMD1, PSMD11, PSMD12, PSMD13, PSMD2, PSMD3, PSMD6, PSMD7, PSMD8, PSMD9, PSME2]
GO:0010948	negative regulation of cell cycle process	GO_BiologicalProcess-EBI-QuickGO-GOA_20.11.2017_00h00	7.55955e-13	1.7009e-10	1.05273e-09	9.47459e-09	[3, 4, 5, 6]	Group22	10.8504	37	[CALR, CBX3, CNOT9, HSP90AB1, PSMA1, PSMA2, PSMA3, PSMA5, PSMA6, PSMA8, PSMB1, PSMB2, PSMB3, PSMB4, PSMB6, PSMC1, PSMC2, PSMC3, PSMC4, PSMC5, PSMC6, PSMD1, PSMD11, PSMD12, PSMD13, PSMD2, PSMD3, PSMD6, PSMD7, PSMD8, PSMD9, PSME2, RBBP4, RPA2, TPR, UBB, UBC]
GO:0019219	regulation of nucleobase-containing compound metabolic process	GO_BiologicalProcess-EBI-QuickGO-GOA_20.11.2017_00h00	3.52851e-06	0.000458706	1.05273e-09	9.47459e-09	[4, 5]	Group22	3.73832	164	[ACAD8, ANXA4, APEX1, ARF4, ATG7, C1QBP, CALM1, CALR, CAMK2A, CAMK2D, CAND1, CAP1, CAT, CBX3, CCT2, CCT3, CCT4, CCT5, CCT6A, CCT7, CCT8, CHP2, CNOT9, COPS5, CPNE1, CREG1, DDX39B, DNM2, EEF1A1, EEF1D, EIF4A3, ENO1, ERLIN2, GAPDHS, GARS, GPI, H2AFX, H2AFY2, H2AFZ, H3F3A, HBZ, HCFC1, HDAC2, HIST1H1D, HIST1H1E, HIST1H2AC, HIST1H2AJ, HIST1H3A, HIST1H4A, HIST2H2AB, HIST2H2AC, HMGB2, HNRNPA0, HNRNPA1, H…
GO:0019693	ribose phosphate metabolic process	GO_BiologicalProcess-EBI-QuickGO-GOA_20.11.2017_00h00	3.42148e-17	1.05724e-14	1.05273e-09	9.47459e-09	[4, 5]	Group22	9.27052	61	[ACAT1, ADK, ADPGK, ATP1B1, ATP5A1, ATP5B, ATP5F1, ATP5H, ATP5J, ATP6V1A, ATP6V1B2, BPNT1, CALM1, CAP1, DLD, ENO1, ENO2, ENO3, GAPDH, GAPDHS, GPI, GUK1, HK1, HSPA1A, HSPA8, IMPDH1, IMPDH2, NME2, NPPA, NT5C2, NUP107, NUP133, NUP155, NUP160, NUP205, NUP210, NUP37, NUP43, NUP54, NUP58, NUP62, NUP88, NUP93, NUP98, OGDH, OLA1, PGD, PGK1, PPIF, PRPS1, PRPS2, RACK1, STOML2, SULT1A3, THBS1, TKT, TPI1, TP…
GO:0030163	protein catabolic process	GO_BiologicalProcess-EBI-QuickGO-GOA_20.11.2017_00h00	3.61451e-13	8.34953e-11	1.05273e-09	9.47459e-09	[4, 5]	Group22	7.27069	65	[ALAD, ATG7, BAG6, CLPP, CLTC, COPS3, CPVL, DDB1, EEF1A1, ERLIN2, GPX1, HSP90AA1, HSP90AB1, HSP90B1, HSPA1A, HSPA5, HSPA8, HUWE1, NSF, PLAA, PPP2CB, PRPF19, PRSS16, PSMA1, PSMA2, PSMA3, PSMA5, PSMA6, PSMA8, PSMB1, PSMB2, PSMB3, PSMB4, PSMB6, PSMC1, PSMC2, PSMC3, PSMC4, PSMC5, PSMC6, PSMD1, PSMD11, PSMD12, PSMD13, PSMD2, PSMD3, PSMD6, PSMD7, PSMD8, PSMD9, PSME2, RAB7A, RACK1, SF3B3, SQSTM1, UBB, U…
GO:0031329	regulation of cellular catabolic process	GO_BiologicalProcess-EBI-QuickGO-GOA_20.11.2017_00h00	9.82852e-17	2.94856e-14	1.05273e-09	9.47459e-09	[4, 5]	Group22	8.35381	68	[ALAD, APEX1, ATG7, ATP6V1A, ATP6V1B2, BAG6, CAPN1, CAPNS1, EEF1A1, GAPDH, GAPDHS, GPX1, HNRNPA0, HNRNPC, HSP90AB1, HSPA1A, HSPA8, PABPC1, PPP1CB, PSMA1, PSMA2, PSMA3, PSMA5, PSMA6, PSMA8, PSMB1, PSMB2, PSMB3, PSMB4, PSMB6, PSMC1, PSMC2, PSMC3, PSMC4, PSMC5, PSMC6, PSMD1, PSMD11, PSMD12, PSMD13, PSMD2, PSMD3, PSMD6, PSMD7, PSMD8, PSMD9, PSME2, QKI, RAB1B, RAB33B, RAB5A, RAB8A, RACK1, RALB, RUVBL1…
GO:0031347	regulation of defense response	GO_BiologicalProcess-EBI-QuickGO-GOA_20.11.2017_00h00	4.4313e-10	8.64103e-08	1.05273e-09	9.47459e-09	[4, 5]	Group22	6.71463	56	[A2M, AHSG, C1QBP, C4A, CPNE1, ERAP1, FGB, FLOT1, GPX1, HMGB2, HNRNPC, HSP90AB1, HSP90B1, HSPA1A, HSPD1, LGALS9, NONO, PSMA1, PSMA2, PSMA3, PSMA5, PSMA6, PSMA8, PSMB1, PSMB2, PSMB3, PSMB4, PSMB6, PSMC1, PSMC2, PSMC3, PSMC4, PSMC5, PSMC6, PSMD1, PSMD11, PSMD12, PSMD13, PSMD2, PSMD3, PSMD6, PSMD7, PSMD8, PSMD9, PSME2, PYCARD, RAG1, RPSA, SERPINF1, SFPQ, STAT1, TGM2, UBB, UBC, VPS35, VTN]
GO:0031349	positive regulation of defense response	GO_BiologicalProcess-EBI-QuickGO-GOA_20.11.2017_00h00	1.40816e-11	2.94305e-09	1.05273e-09	9.47459e-09	[3, 4, 5, 6]	Group22	8.9172	42	[C1QBP, FGB, FLOT1, HMGB2, HSP90B1, HSPA1A, HSPD1, NONO, PSMA1, PSMA2, PSMA3, PSMA5, PSMA6, PSMA8, PSMB1, PSMB2, PSMB3, PSMB4, PSMB6, PSMC1, PSMC2, PSMC3, PSMC4, PSMC5, PSMC6, PSMD1, PSMD11, PSMD12, PSMD13, PSMD2, PSMD3, PSMD6, PSMD7, PSMD8, PSMD9, PSME2, PYCARD, RPSA, SFPQ, TGM2, UBB, UBC]
GO:0034248	regulation of cellular amide metabolic process	GO_BiologicalProcess-EBI-QuickGO-GOA_20.11.2017_00h00	6.10921e-16	1.69836e-13	1.05273e-09	9.47459e-09	[4, 5]	Group22	10.596	48	[ACO1, APEX1, C1QBP, CALR, CNOT9, DDX39B, DPH5, EEF1A1, EEF2, EIF2B2, EIF3C, EIF3E, EIF4A3, EIF5, EIF5A, GAPDH, GARS, H3F3A, HIST1H3A, HIST1H4A, HNRNPA2B1, NUP107, NUP133, NUP155, NUP160, NUP205, NUP210, NUP37, NUP43, NUP54, NUP58, NUP62, NUP88, NUP93, NUP98, PABPC1, POLR2C, POLR2E, PPP1CA, PURA, QKI, RACK1, RAN, RBM4B, RPS3, THBS1, TMED10, TPR]
GO:0034654	nucleobase-containing compound biosynthetic process	GO_BiologicalProcess-EBI-QuickGO-GOA_20.11.2017_00h00	2.88247e-05	0.00325719	1.05273e-09	9.47459e-09	[4, 5]	Group22	3.63229	162	[ACAD8, ACAT1, ADK, ANXA4, APEX1, ARF4, ATP5A1, ATP5B, ATP5F1, ATP5H, ATP5J, C1QBP, CALM1, CALR, CAMK2A, CAMK2D, CAND1, CAP1, CAT, CBX3, CCT2, CCT3, CCT4, CCT5, CCT6A, CCT7, CCT8, CHP2, CNOT9, COPS5, CPNE1, CPSF2, CREG1, DDX39A, DDX39B, DNM2, EEF1A1, EEF1D, EIF4A3, ENO1, ERLIN2, GARS, GPI, GUK1, H2AFX, H2AFY2, H2AFZ, H3F3A, HBZ, HCFC1, HDAC2, HIST1H1D, HIST1H1E, HIST1H2AC, HIST1H2AJ, HIST1H3A, HI…
GO:0034655	nucleobase-containing compound catabolic process	GO_BiologicalProcess-EBI-QuickGO-GOA_20.11.2017_00h00	1.63148e-18	5.35124e-16	1.05273e-09	9.47459e-09	[4, 5]	Group22	10.6262	56	[AHCY, APEX1, CNOT9, EIF3E, EIF4A1, EIF4A3, GPX1, HMGB2, HNRNPA0, HNRNPC, HSPA1A, HSPA8, KPNB1, NT5C2, PABPC1, PPP2R1A, PSMA1, PSMA2, PSMA3, PSMA5, PSMA6, PSMA8, PSMB1, PSMB2, PSMB3, PSMB4, PSMB6, PSMC1, PSMC2, PSMC3, PSMC4, PSMC5, PSMC6, PSMD1, PSMD11, PSMD12, PSMD13, PSMD2, PSMD3, PSMD6, PSMD7, PSMD8, PSMD9, PSME2, QKI, RACK1, RPS18, RPS25, RPS3, RPSA, TARDBP, UBB, UBC, VCP, YWHAB, YWHAZ]
GO:0044106	cellular amine metabolic process	GO_BiologicalProcess-EBI-QuickGO-GOA_20.11.2017_00h00	2.38593e-19	8.08832e-17	1.05273e-09	9.47459e-09	[4, 5]	Group22	22.3881	30	[ALDH7A1, PSMA1, PSMA2, PSMA3, PSMA5, PSMA6, PSMA8, PSMB1, PSMB2, PSMB3, PSMB4, PSMB6, PSMC1, PSMC2, PSMC3, PSMC4, PSMC5, PSMC6, PSMD1, PSMD11, PSMD12, PSMD13, PSMD2, PSMD3, PSMD6, PSMD7, PSMD8, PSMD9, PSME2, VPS35]
GO:0044265	cellular macromolecule catabolic process	GO_BiologicalProcess-EBI-QuickGO-GOA_20.11.2017_00h00	6.8249e-15	1.76082e-12	1.05273e-09	9.47459e-09	[4, 5]	Group22	7.02703	78	[ALAD, APEX1, BAG6, CLPP, CLTC, CNOT9, COPS3, CPVL, DDB1, EIF3E, EIF4A1, EIF4A3, ERLIN2, GPX1, HMGB2, HNRNPA0, HNRNPC, HSP90AB1, HSP90B1, HSPA1A, HSPA5, HSPA8, HUWE1, KPNB1, PABPC1, PLAA, PPP2CB, PPP2R1A, PRPF19, PSMA1, PSMA2, PSMA3, PSMA5, PSMA6, PSMA8, PSMB1, PSMB2, PSMB3, PSMB4, PSMB6, PSMC1, PSMC2, PSMC3, PSMC4, PSMC5, PSMC6, PSMD1, PSMD11, PSMD12, PSMD13, PSMD2, PSMD3, PSMD6, PSMD7, PSMD8, P…
GO:0044267	cellular protein metabolic process	GO_BiologicalProcess-EBI-QuickGO-GOA_20.11.2017_00h00	1.7932e-14	4.46507e-12	1.05273e-09	9.47459e-09	[4, 5]	Group22	4.21675	221	[A2M, AARS, ACO1, ACTB, ADH5, AHSG, ALAD, ARF4, ATG7, BAG6, C1QBP, C4A, CALM1, CALR, CAMK2A, CAMK2B, CAMK2D, CAMK2G, CAND1, CLPP, CLTC, CNOT9, COPS3, COPS4, COPS5, COPS8, CPVL, DARS, DDB1, DDOST, DDX39B, DPH5, EEF1A1, EEF1B2, EEF1D, EEF1G, EEF2, EIF2B2, EIF3C, EIF3E, EIF3F, EIF3I, EIF3L, EIF3M, EIF4A1, EIF4A3, EIF5, EIF5A, ENO1, ERLIN2, ETFA, F13A1, F5, FARSB, FBLN1, FGB, FLOT1, FN1, GAPDH, GARS,…
GO:0044772	mitotic cell cycle phase transition	GO_BiologicalProcess-EBI-QuickGO-GOA_20.11.2017_00h00	1.26363e-12	2.78e-10	1.05273e-09	9.47459e-09	[4, 5]	Group22	8.53659	49	[APEX1, CAMK2A, CAMK2G, CNOT9, DDB1, DNM2, HSP90AA1, MCM4, PPP1CB, PPP2R1A, PSMA1, PSMA2, PSMA3, PSMA5, PSMA6, PSMA8, PSMB1, PSMB2, PSMB3, PSMB4, PSMB6, PSMC1, PSMC2, PSMC3, PSMC4, PSMC5, PSMC6, PSMD1, PSMD11, PSMD12, PSMD13, PSMD2, PSMD3, PSMD6, PSMD7, PSMD8, PSMD9, PSME2, RAB11A, RAB8A, RPA2, TPR, TUBA1A, TUBB, TUBB2A, TUBB4B, UBB, UBC, YWHAE]
GO:0051246	regulation of protein metabolic process	GO_BiologicalProcess-EBI-QuickGO-GOA_20.11.2017_00h00	2.85908e-16	8.23414e-14	1.05273e-09	9.47459e-09	[4, 5]	Group22	5.19211	150	[A2M, ACO1, AHSG, ALAD, APEX1, ATG7, BAG6, C1QBP, C4A, CALM1, CALR, CAMK2D, CNOT9, COPS5, COPS8, CPNE1, DDB1, DDX39B, DPH5, EEF1A1, EEF2, EIF2B2, EIF3C, EIF3E, EIF4A3, EIF5, EIF5A, ENO1, ETFA, FBLN1, FGB, FLOT1, FLOT2, FN1, GAPDH, GARS, GPI, GPX1, GSN, H3F3A, HDAC2, HIST1H3A, HIST1H4A, HNRNPA2B1, HNRNPC, HNRNPK, HSP90AA1, HSP90AB1, HSP90B1, HSPA1A, HSPA5, HSPD1, ITIH2, ITIH3, LGALS9, LRRC15, MVP,…
GO:0090304	nucleic acid metabolic process	GO_BiologicalProcess-EBI-QuickGO-GOA_20.11.2017_00h00	2.01799e-05	0.00232069	1.05273e-09	9.47459e-09	[4, 5]	Group22	3.52853	188	[AARS, ACAD8, ANXA4, APEX1, ARF4, ATG7, BANF1, C1QBP, CALR, CAMK2A, CAMK2D, CAND1, CAT, CBX3, CCT2, CCT3, CCT4, CCT5, CCT6A, CCT7, CCT8, CHP2, CNOT9, COPS3, COPS4, COPS5, COPS8, CPNE1, CPSF2, CREG1, DARS, DDB1, DDX19B, DDX39A, DDX39B, DNM2, EEF1A1, EEF1D, EFTUD2, EIF3E, EIF4A1, EIF4A3, ENO1, ERLIN2, FARSB, GARS, GPI, H2AFX, H2AFY2, H2AFZ, H3F3A, HBZ, HCFC1, HDAC2, HIST1H1D, HIST1H1E, HIST1H2AC, H…
GO:1905114	cell surface receptor signaling pathway involved in cell-cell signaling	GO_BiologicalProcess-EBI-QuickGO-GOA_20.11.2017_00h00	3.34819e-08	5.79237e-06	1.05273e-09	9.47459e-09	[3, 4, 5, 6]	Group22	6.89655	42	[CALM1, CAMK2A, CLTC, DDB1, EIF4A3, EMD, GPI, PPP1CA, PPP2R1A, PSMA1, PSMA2, PSMA3, PSMA5, PSMA6, PSMA8, PSMB1, PSMB2, PSMB3, PSMB4, PSMB6, PSMC1, PSMC2, PSMC3, PSMC4, PSMC5, PSMC6, PSMD1, PSMD11, PSMD12, PSMD13, PSMD2, PSMD3, PSMD6, PSMD7, PSMD8, PSMD9, PSME2, RAB5A, RACK1, UBB, UBC, VPS35]
GO:0002768	immune response-regulating cell surface receptor signaling pathway	GO_BiologicalProcess-EBI-QuickGO-GOA_20.11.2017_00h00	2.2615e-09	4.27423e-07	1.05273e-09	9.47459e-09	[4, 5, 6]	Group22	7.94297	39	[ACTB, ACTG1, BAG6, CALM1, HSP90AA1, HSP90AB1, LGALS3, PSMA1, PSMA2, PSMA3, PSMA5, PSMA6, PSMA8, PSMB1, PSMB2, PSMB3, PSMB4, PSMB6, PSMC1, PSMC2, PSMC3, PSMC4, PSMC5, PSMC6, PSMD1, PSMD11, PSMD12, PSMD13, PSMD2, PSMD3, PSMD6, PSMD7, PSMD8, PSMD9, PSME2, RPS3, STOML2, UBB, UBC]
GO:0010558	negative regulation of macromolecule biosynthetic process	GO_BiologicalProcess-EBI-QuickGO-GOA_20.11.2017_00h00	7.31095e-05	0.0076765	1.05273e-09	9.47459e-09	[4, 5, 6]	Group22	4.407	68	[APEX1, ATG7, C1QBP, CALR, CBX3, CLTC, CNOT9, CREG1, EIF3E, EIF4A3, ENO1, GAPDH, GARS, H2AFX, H2AFY2, H2AFZ, H3F3A, HBZ, HCFC1, HDAC2, HIST1H1D, HIST1H1E, HIST1H2AC, HIST1H2AJ, HIST1H3A, HIST1H4A, HIST2H2AB, HIST2H2AC, HMGB2, HNRNPA1, HNRNPA2B1, HNRNPC, HSPA1A, HSPA8, NONO, NUP107, NUP133, NUP155, NUP160, NUP205, NUP210, NUP37, NUP43, NUP54, NUP58, NUP62, NUP88, NUP93, NUP98, POLR2C, POLR2E, PRDX…
GO:0010629	negative regulation of gene expression	GO_BiologicalProcess-EBI-QuickGO-GOA_20.11.2017_00h00	1.90942e-17	5.9765e-15	1.05273e-09	9.47459e-09	[4, 5, 6]	Group22	6.16549	114	[A2M, APEX1, C1QBP, CALR, CBX3, CNOT9, CPNE1, EIF3E, EIF4A1, EIF4A3, ENO1, FLOT2, GAPDH, GARS, H2AFX, H2AFY2, H2AFZ, H3F3A, HBZ, HCFC1, HDAC2, HIST1H1D, HIST1H1E, HIST1H2AC, HIST1H2AJ, HIST1H3A, HIST1H4A, HIST2H2AB, HIST2H2AC, HMGB2, HNRNPA0, HNRNPA2B1, HNRNPC, HNRNPK, HSPA1A, HSPA8, LGALS9, NONO, NUP107, NUP133, NUP155, NUP160, NUP205, NUP210, NUP37, NUP43, NUP54, NUP58, NUP62, NUP88, NUP93, NUP…
GO:0016310	phosphorylation	GO_BiologicalProcess-EBI-QuickGO-GOA_20.11.2017_00h00	1.84936e-09	3.53228e-07	1.05273e-09	9.47459e-09	[5]	Group22	4.73029	114	[ADK, ADPGK, AHSG, BPNT1, CALM1, CAMK2A, CAMK2B, CAMK2D, CAMK2G, CNOT9, COPS5, COPS8, DLD, ENO1, ENO2, ENO3, ERLIN2, ETFA, FBLN1, FGB, FLOT1, FN1, GAPDH, GAPDHS, GARS, GPI, GUK1, HDAC2, HK1, HSP90AA1, HSP90AB1, HSPA5, LGALS9, LRRC15, MVP, NME2, NT5C2, NUP107, NUP133, NUP155, NUP160, NUP205, NUP210, NUP37, NUP43, NUP54, NUP58, NUP62, NUP88, NUP93, NUP98, OGDH, PFN2, PGK1, PPIF, PPP2R1A, PRDX1, PRD…
GO:0019221	cytokine-mediated signaling pathway	GO_BiologicalProcess-EBI-QuickGO-GOA_20.11.2017_00h00	2.62456e-14	6.45643e-12	1.05273e-09	9.47459e-09	[4, 5, 6]	Group22	8.43195	57	[ARF1, CAMK2A, CAMK2B, CAMK2D, CAMK2G, CANX, CNOT9, CPNE1, ETFA, GSTO1, HIST1H2BJ, HIST1H3A, HNRNPA2B1, HNRNPDL, HSP90AB1, HSPA1A, HSPA9, LMNB1, LRRC15, MTAP, MX1, P4HB, PPIA, PSMA1, PSMA2, PSMA3, PSMA5, PSMA6, PSMA8, PSMB1, PSMB2, PSMB3, PSMB4, PSMB6, PSMC1, PSMC2, PSMC3, PSMC4, PSMC5, PSMC6, PSMD1, PSMD11, PSMD12, PSMD13, PSMD2, PSMD3, PSMD6, PSMD7, PSMD8, PSMD9, PSME2, PYCARD, RACK1, STAT1, TC…
GO:0019752	carboxylic acid metabolic process	GO_BiologicalProcess-EBI-QuickGO-GOA_20.11.2017_00h00	5.60266e-26	2.17383e-23	1.05273e-09	9.47459e-09	[5]	Group22	8.82883	98	[AARS, ACAA2, ACAD8, ACADM, ACAT1, ACO1, ADPGK, AHCY, ALDH4A1, ALDH7A1, ASS1, CBR1, CLTC, CS, DARS, DLAT, DLD, ECH1, ECI1, ENO1, ENO2, ENO3, ERLIN2, ETFA, FARSB, GAPDH, GAPDHS, GARS, GPI, GPX1, GSTO1, HADHA, HK1, IDH2, ITIH2, ITIH3, MDH2, ME2, ME3, MTAP, NARS, NUP107, NUP133, NUP155, NUP160, NUP205, NUP210, NUP37, NUP43, NUP54, NUP58, NUP62, NUP88, NUP93, NUP98, OGDH, P4HB, PGD, PGK1, PLAA, PPA1,…
GO:0031327	negative regulation of cellular biosynthetic process	GO_BiologicalProcess-EBI-QuickGO-GOA_20.11.2017_00h00	8.09024e-05	0.00825205	1.05273e-09	9.47459e-09	[4, 5, 6]	Group22	4.33985	71	[APEX1, ATG7, ATP1A1, ATP1A3, C1QBP, CALR, CBX3, CLTC, CNOT9, CREG1, EIF3E, EIF4A3, ENO1, ERLIN2, GAPDH, GARS, H2AFX, H2AFY2, H2AFZ, H3F3A, HBZ, HCFC1, HDAC2, HIST1H1D, HIST1H1E, HIST1H2AC, HIST1H2AJ, HIST1H3A, HIST1H4A, HIST2H2AB, HIST2H2AC, HMGB2, HNRNPA1, HNRNPA2B1, HNRNPC, HSPA1A, HSPA8, NONO, NUP107, NUP133, NUP155, NUP160, NUP205, NUP210, NUP37, NUP43, NUP54, NUP58, NUP62, NUP88, NUP93, NUP…
GO:0031331	positive regulation of cellular catabolic process	GO_BiologicalProcess-EBI-QuickGO-GOA_20.11.2017_00h00	5.77863e-13	1.31753e-10	1.05273e-09	9.47459e-09	[4, 5, 6]	Group22	10.0245	41	[ATG7, BAG6, GAPDHS, HSPA1A, PABPC1, PSMA1, PSMA2, PSMA3, PSMA5, PSMA6, PSMA8, PSMB1, PSMB2, PSMB3, PSMB4, PSMB6, PSMC1, PSMC2, PSMC3, PSMC4, PSMC5, PSMC6, PSMD1, PSMD11, PSMD12, PSMD13, PSMD2, PSMD3, PSMD6, PSMD7, PSMD8, PSMD9, PSME2, QKI, RACK1, RALB, UBB, UBC, USP5, VCP, VPS35]
GO:0032268	regulation of cellular protein metabolic process	GO_BiologicalProcess-EBI-QuickGO-GOA_20.11.2017_00h00	8.08241e-15	2.0691e-12	1.05273e-09	9.47459e-09	[4, 5, 6]	Group22	5.21706	137	[A2M, ACO1, AHSG, ALAD, ATG7, BAG6, C1QBP, C4A, CALM1, CALR, CAMK2D, CNOT9, COPS5, COPS8, DDX39B, DPH5, EEF2, EIF2B2, EIF3C, EIF3E, EIF4A3, EIF5, EIF5A, ENO1, ETFA, FBLN1, FGB, FLOT1, FN1, GAPDH, GARS, GPI, GPX1, GSN, H3F3A, HDAC2, HIST1H3A, HIST1H4A, HNRNPA2B1, HSP90AA1, HSP90AB1, HSP90B1, HSPA1A, HSPA5, HSPD1, ITIH2, ITIH3, LGALS9, LRRC15, MVP, MYH9, NUP107, NUP133, NUP155, NUP160, NUP205, NUP2…
GO:0034249	negative regulation of cellular amide metabolic process	GO_BiologicalProcess-EBI-QuickGO-GOA_20.11.2017_00h00	6.13611e-15	1.59539e-12	1.05273e-09	9.47459e-09	[4, 5, 6]	Group22	14.2241	33	[APEX1, CALR, CNOT9, EIF3E, EIF4A3, GAPDH, GARS, H3F3A, HIST1H3A, HIST1H4A, HNRNPA2B1, NUP107, NUP133, NUP155, NUP160, NUP205, NUP210, NUP37, NUP43, NUP54, NUP58, NUP62, NUP88, NUP93, NUP98, POLR2C, POLR2E, PURA, QKI, RACK1, RAN, RPS3, TPR]
GO:0038061	NIK/NF-kappaB signaling	GO_BiologicalProcess-EBI-QuickGO-GOA_20.11.2017_00h00	2.83282e-24	1.08497e-21	1.05273e-09	9.47459e-09	[4, 5, 6]	Group22	26.3566	34	[CALR, COPS8, CPNE1, PSMA1, PSMA2, PSMA3, PSMA5, PSMA6, PSMA8, PSMB1, PSMB2, PSMB3, PSMB4, PSMB6, PSMC1, PSMC2, PSMC3, PSMC4, PSMC5, PSMC6, PSMD1, PSMD11, PSMD12, PSMD13, PSMD2, PSMD3, PSMD6, PSMD7, PSMD8, PSMD9, PSME2, RPS3, UBB, UBC]
GO:0042176	regulation of protein catabolic process	GO_BiologicalProcess-EBI-QuickGO-GOA_20.11.2017_00h00	4.34994e-17	1.33543e-14	1.05273e-09	9.47459e-09	[4, 5, 6]	Group22	11.3208	48	[ALAD, ATG7, BAG6, DDB1, EEF1A1, GPX1, HSP90AB1, HSPA1A, NSF, PSMA1, PSMA2, PSMA3, PSMA5, PSMA6, PSMA8, PSMB1, PSMB2, PSMB3, PSMB4, PSMB6, PSMC1, PSMC2, PSMC3, PSMC4, PSMC5, PSMC6, PSMD1, PSMD11, PSMD12, PSMD13, PSMD2, PSMD3, PSMD6, PSMD7, PSMD8, PSMD9, PSME2, RAB7A, RACK1, SF3B3, UBB, UBC, UBQLN4, UCHL5, USP14, USP5, VCP, VPS35]
GO:0043604	amide biosynthetic process	GO_BiologicalProcess-EBI-QuickGO-GOA_20.11.2017_00h00	5.39337e-15	1.40767e-12	1.05273e-09	9.47459e-09	[5]	Group22	7.95594	65	[AARS, ACO1, ASS1, C1QBP, CALR, CNOT9, COPS5, DARS, DDX39B, DPH5, EEF1A1, EEF1B2, EEF1D, EEF1G, EEF2, EIF2B2, EIF3C, EIF3E, EIF3F, EIF3I, EIF3L, EIF3M, EIF4A1, EIF4A3, EIF5, EIF5A, FARSB, GAPDH, GARS, H3F3A, HIST1H3A, HIST1H4A, HNRNPA2B1, NARS, NUP107, NUP133, NUP155, NUP160, NUP205, NUP210, NUP37, NUP43, NUP54, NUP58, NUP62, NUP88, NUP93, NUP98, PABPC1, POLR2C, POLR2E, PPA1, PPP1CA, PURA, QKI, R…
GO:0045088	regulation of innate immune response	GO_BiologicalProcess-EBI-QuickGO-GOA_20.11.2017_00h00	6.51673e-15	1.68783e-12	1.05273e-09	9.47459e-09	[4, 5, 6]	Group22	10.3371	46	[A2M, C1QBP, ERAP1, FGB, FLOT1, HMGB2, HSP90AB1, HSP90B1, HSPA1A, HSPD1, LGALS9, NONO, PSMA1, PSMA2, PSMA3, PSMA5, PSMA6, PSMA8, PSMB1, PSMB2, PSMB3, PSMB4, PSMB6, PSMC1, PSMC2, PSMC3, PSMC4, PSMC5, PSMC6, PSMD1, PSMD11, PSMD12, PSMD13, PSMD2, PSMD3, PSMD6, PSMD7, PSMD8, PSMD9, PSME2, PYCARD, RPSA, SFPQ, STAT1, UBB, UBC]
GO:0051247	positive regulation of protein metabolic process	GO_BiologicalProcess-EBI-QuickGO-GOA_20.11.2017_00h00	8.18502e-07	0.000121138	1.05273e-09	9.47459e-09	[4, 5, 6]	Group22	4.73373	80	[ATG7, BAG6, C1QBP, CALM1, CNOT9, COPS8, DDB1, DDX39B, EEF2, EIF3C, EIF3E, EIF4A3, EIF5A, ENO1, ETFA, FBLN1, FGB, FLOT1, FN1, GSN, HDAC2, HNRNPK, HSP90AB1, HSPA1A, HSPA5, HSPD1, LGALS9, MYH9, NSF, PABPC1, PDCD6, PFN2, PPP1R7, PRKAR2A, PSMA1, PSMA2, PSMA3, PSMA5, PSMA6, PSMA8, PSMB1, PSMB2, PSMB3, PSMB4, PSMB6, PSMC1, PSMC2, PSMC3, PSMC4, PSMC5, PSMC6, PSMD1, PSMD11, PSMD12, PSMD13, PSMD2, PSMD3, …
GO:0051248	negative regulation of protein metabolic process	GO_BiologicalProcess-EBI-QuickGO-GOA_20.11.2017_00h00	3.68914e-23	1.38712e-20	1.05273e-09	9.47459e-09	[4, 5, 6]	Group22	8.04224	99	[A2M, AHSG, ALAD, APEX1, BAG6, C4A, CALM1, CALR, CNOT9, EIF3E, EIF4A3, FBLN1, FLOT2, GAPDH, GARS, GPI, GPX1, H3F3A, HDAC2, HIST1H3A, HIST1H4A, HNRNPA2B1, HSP90AB1, HSPA1A, ITIH2, ITIH3, LRRC15, MVP, NUP107, NUP133, NUP155, NUP160, NUP205, NUP210, NUP37, NUP43, NUP54, NUP58, NUP62, NUP88, NUP93, NUP98, PLAA, POLR2C, POLR2E, PPP2R1A, PRDX3, PRDX5, PRKAR2A, PSMA1, PSMA2, PSMA3, PSMA5, PSMA6, PSMB1, …
GO:0051347	positive regulation of transferase activity	GO_BiologicalProcess-EBI-QuickGO-GOA_20.11.2017_00h00	3.71663e-07	5.76077e-05	1.05273e-09	9.47459e-09	[5]	Group22	6.11413	45	[CALM1, CCT2, CCT4, COPS8, ETFA, HNRNPA2B1, HSP90AA1, HSP90AB1, HSPA5, PRKAR2A, PSMA1, PSMA2, PSMA3, PSMA5, PSMA6, PSMA8, PSMB1, PSMB2, PSMB3, PSMB4, PSMB6, PSMC1, PSMC2, PSMC3, PSMC4, PSMC5, PSMC6, PSMD1, PSMD11, PSMD12, PSMD13, PSMD2, PSMD3, PSMD6, PSMD7, PSMD8, PSMD9, PSME2, RAB1A, RALB, RPS3, TCP1, THBS1, UBB, UBC]
GO:0051348	negative regulation of transferase activity	GO_BiologicalProcess-EBI-QuickGO-GOA_20.11.2017_00h00	1.17008e-11	2.45716e-09	1.05273e-09	9.47459e-09	[5]	Group22	9.69388	38	[LRRC15, MVP, NUP62, PPP2R1A, PRDX3, PRKAR2A, PSMA1, PSMA2, PSMA3, PSMA5, PSMA6, PSMB1, PSMB2, PSMB3, PSMB4, PSMB6, PSMC1, PSMC2, PSMC3, PSMC4, PSMC5, PSMC6, PSMD1, PSMD11, PSMD12, PSMD13, PSMD2, PSMD3, PSMD6, PSMD7, PSMD8, PSMD9, PSME2, PYCARD, RACK1, STK38, UBB, UBC]
GO:0071345	cellular response to cytokine stimulus	GO_BiologicalProcess-EBI-QuickGO-GOA_20.11.2017_00h00	6.11505e-14	1.47373e-11	1.05273e-09	9.47459e-09	[5]	Group22	7.27081	69	[ALAD, ARF1, CAMK2A, CAMK2B, CAMK2D, CAMK2G, CANX, CNOT9, CPNE1, ETFA, FGB, GAPDH, GSTO1, HIST1H2BJ, HIST1H3A, HNRNPA2B1, HNRNPDL, HSP90AB1, HSPA1A, HSPA5, HSPA9, IMPDH2, LGALS9, LMNB1, LRRC15, MTAP, MX1, P4HB, PPIA, PSMA1, PSMA2, PSMA3, PSMA5, PSMA6, PSMA8, PSMB1, PSMB2, PSMB3, PSMB4, PSMB6, PSMC1, PSMC2, PSMC3, PSMC4, PSMC5, PSMC6, PSMD1, PSMD11, PSMD12, PSMD13, PSMD2, PSMD3, PSMD6, PSMD7, PSMD…
GO:0071456	cellular response to hypoxia	GO_BiologicalProcess-EBI-QuickGO-GOA_20.11.2017_00h00	2.55305e-19	8.62932e-17	1.05273e-09	9.47459e-09	[4, 6]	Group22	17.6471	36	[ACAA2, ENO1, HP1BP3, LMNA, P4HB, PGK1, PSMA1, PSMA2, PSMA3, PSMA5, PSMA6, PSMA8, PSMB1, PSMB2, PSMB3, PSMB4, PSMB6, PSMC1, PSMC2, PSMC3, PSMC4, PSMC5, PSMC6, PSMD1, PSMD11, PSMD12, PSMD13, PSMD2, PSMD3, PSMD6, PSMD7, PSMD8, PSMD9, PSME2, UBB, UBC]
GO:1905330	regulation of morphogenesis of an epithelium	GO_BiologicalProcess-EBI-QuickGO-GOA_20.11.2017_00h00	1.50477e-16	4.43907e-14	1.05273e-09	9.47459e-09	[4, 5, 6]	Group22	16.6667	32	[CLTC, PSMA1, PSMA2, PSMA3, PSMA5, PSMA6, PSMA8, PSMB1, PSMB2, PSMB3, PSMB4, PSMB6, PSMC1, PSMC2, PSMC3, PSMC4, PSMC5, PSMC6, PSMD1, PSMD11, PSMD12, PSMD13, PSMD2, PSMD3, PSMD6, PSMD7, PSMD8, PSMD9, PSME2, STAT1, UBB, UBC]
GO:0000086	G2/M transition of mitotic cell cycle	GO_BiologicalProcess-EBI-QuickGO-GOA_20.11.2017_00h00	5.76022e-20	1.9988e-17	1.05273e-09	9.47459e-09	[5, 6]	Group22	15.7692	41	[DNM2, HSP90AA1, PPP1CB, PPP2R1A, PSMA1, PSMA2, PSMA3, PSMA5, PSMA6, PSMA8, PSMB1, PSMB2, PSMB3, PSMB4, PSMB6, PSMC1, PSMC2, PSMC3, PSMC4, PSMC5, PSMC6, PSMD1, PSMD11, PSMD12, PSMD13, PSMD2, PSMD3, PSMD6, PSMD7, PSMD8, PSMD9, PSME2, RAB11A, RAB8A, TUBA1A, TUBB, TUBB2A, TUBB4B, UBB, UBC, YWHAE]
GO:0001738	morphogenesis of a polarized epithelium	GO_BiologicalProcess-EBI-QuickGO-GOA_20.11.2017_00h00	2.9231e-20	1.02893e-17	1.05273e-09	9.47459e-09	[5, 6]	Group22	21.9178	32	[CLTC, PSMA1, PSMA2, PSMA3, PSMA5, PSMA6, PSMA8, PSMB1, PSMB2, PSMB3, PSMB4, PSMB6, PSMC1, PSMC2, PSMC3, PSMC4, PSMC5, PSMC6, PSMD1, PSMD11, PSMD12, PSMD13, PSMD2, PSMD3, PSMD6, PSMD7, PSMD8, PSMD9, PSME2, RAB10, UBB, UBC]
GO:0006464	cellular protein modification process	GO_BiologicalProcess-EBI-QuickGO-GOA_20.11.2017_00h00	2.05908e-07	3.31511e-05	1.05273e-09	9.47459e-09	[5, 6]	Group22	3.89794	165	[ACTB, ADH5, AHSG, ARF4, ATG7, BAG6, C4A, CALM1, CAMK2A, CAMK2B, CAMK2D, CAMK2G, CAND1, CNOT9, COPS3, COPS4, COPS5, COPS8, DDB1, DDOST, DPH5, EEF1A1, EEF2, EIF3F, EIF5A, ERLIN2, ETFA, F13A1, F5, FBLN1, FGB, FLOT1, FN1, GAPDH, GARS, GPI, GPX1, HCFC1, HDAC2, HIST1H1D, HIST1H1E, HIST1H2BJ, HIST1H2BL, HIST1H2BM, HSP90AA1, HSP90AB1, HSP90B1, HSPA1A, HSPA5, HSPA8, HUWE1, ITIH2, LGALS9, LMNB2, LRRC15, M…
GO:0010608	posttranscriptional regulation of gene expression	GO_BiologicalProcess-EBI-QuickGO-GOA_20.11.2017_00h00	9.67959e-39	3.88152e-36	1.05273e-09	9.47459e-09	[5, 6]	Group22	15.2015	83	[ACO1, APEX1, C1QBP, CALR, CNOT9, DDX39B, DPH5, EEF2, EIF2B2, EIF3C, EIF3E, EIF4A3, EIF5, EIF5A, GAPDH, GARS, H3F3A, HIST1H3A, HIST1H4A, HNRNPA0, HNRNPA2B1, HNRNPC, HSPA1A, HSPA8, NUP107, NUP133, NUP155, NUP160, NUP205, NUP210, NUP37, NUP43, NUP54, NUP58, NUP62, NUP88, NUP93, NUP98, PABPC1, POLR2C, POLR2E, PPP1CA, PSMA1, PSMA2, PSMA3, PSMA5, PSMA6, PSMA8, PSMB1, PSMB2, PSMB3, PSMB4, PSMB6, PSMC1,…
GO:0030097	hemopoiesis	GO_BiologicalProcess-EBI-QuickGO-GOA_20.11.2017_00h00	4.80078e-08	8.25733e-06	1.05273e-09	9.47459e-09	[4, 5, 6, 7]	Group22	6.13932	52	[ADD1, ADD2, CA2, CMTM7, EEF2, H3F3A, HBZ, HIST1H3A, HIST1H4A, HMGB2, HSPA8, HSPA9, LGALS3, LGALS9, MYH9, NME2, PRDX3, PSMA1, PSMA2, PSMA3, PSMA5, PSMA6, PSMA8, PSMB1, PSMB2, PSMB3, PSMB4, PSMB6, PSMC1, PSMC2, PSMC3, PSMC4, PSMC5, PSMC6, PSMD1, PSMD11, PSMD12, PSMD13, PSMD2, PSMD3, PSMD6, PSMD7, PSMD8, PSMD9, PSME2, PURB, RAG1, STAT1, TFRC, THBS1, UBB, UBC]
GO:0030162	regulation of proteolysis	GO_BiologicalProcess-EBI-QuickGO-GOA_20.11.2017_00h00	4.20608e-16	1.18191e-13	1.05273e-09	9.47459e-09	[5, 6]	Group22	7.95455	70	[A2M, AHSG, ALAD, BAG6, C1QBP, C4A, CPNE1, ENO1, FBLN1, FN1, GAPDH, GPI, GPX1, GSN, HDAC2, HNRNPC, HSP90AB1, HSPA1A, HSPD1, ITIH2, ITIH3, LGALS9, MYH9, PDCD6, PRDX3, PRDX5, PSMA1, PSMA2, PSMA3, PSMA5, PSMA6, PSMA8, PSMB1, PSMB2, PSMB3, PSMB4, PSMB6, PSMC1, PSMC2, PSMC3, PSMC4, PSMC5, PSMC6, PSMD1, PSMD11, PSMD12, PSMD13, PSMD2, PSMD3, PSMD6, PSMD7, PSMD8, PSMD9, PSME2, PYCARD, RACK1, RAG1, RPS3, …
GO:0032269	negative regulation of cellular protein metabolic process	GO_BiologicalProcess-EBI-QuickGO-GOA_20.11.2017_00h00	4.29402e-23	1.61026e-20	1.05273e-09	9.47459e-09	[4, 5, 6, 7]	Group22	8.21215	96	[A2M, AHSG, ALAD, BAG6, C4A, CALM1, CALR, CNOT9, EIF3E, EIF4A3, FBLN1, GAPDH, GARS, GPI, GPX1, H3F3A, HDAC2, HIST1H3A, HIST1H4A, HNRNPA2B1, HSP90AB1, HSPA1A, ITIH2, ITIH3, LRRC15, MVP, NUP107, NUP133, NUP155, NUP160, NUP205, NUP210, NUP37, NUP43, NUP54, NUP58, NUP62, NUP88, NUP93, NUP98, PLAA, POLR2C, POLR2E, PPP2R1A, PRDX3, PRDX5, PRKAR2A, PSMA1, PSMA2, PSMA3, PSMA5, PSMA6, PSMB1, PSMB2, PSMB3, …
GO:0032270	positive regulation of cellular protein metabolic process	GO_BiologicalProcess-EBI-QuickGO-GOA_20.11.2017_00h00	4.74807e-06	0.000593508	1.05273e-09	9.47459e-09	[4, 5, 6, 7]	Group22	4.65409	74	[ATG7, BAG6, C1QBP, CALM1, CNOT9, COPS8, DDX39B, EEF2, EIF3C, EIF3E, EIF4A3, EIF5A, ENO1, ETFA, FBLN1, FGB, FLOT1, FN1, GSN, HDAC2, HSP90AB1, HSPA1A, HSPA5, HSPD1, LGALS9, MYH9, PABPC1, PDCD6, PFN2, PPP1R7, PRKAR2A, PSMA1, PSMA2, PSMA3, PSMA5, PSMA6, PSMA8, PSMB1, PSMB2, PSMB3, PSMB4, PSMB6, PSMC1, PSMC2, PSMC3, PSMC4, PSMC5, PSMC6, PSMD1, PSMD11, PSMD12, PSMD13, PSMD2, PSMD3, PSMD6, PSMD7, PSMD8…
GO:0044257	cellular protein catabolic process	GO_BiologicalProcess-EBI-QuickGO-GOA_20.11.2017_00h00	3.1181e-13	7.26518e-11	1.05273e-09	9.47459e-09	[5, 6]	Group22	7.85908	58	[ALAD, BAG6, CLPP, CLTC, COPS3, CPVL, DDB1, ERLIN2, GPX1, HSP90AB1, HSP90B1, HSPA1A, HSPA5, HUWE1, PLAA, PPP2CB, PRPF19, PSMA1, PSMA2, PSMA3, PSMA5, PSMA6, PSMA8, PSMB1, PSMB2, PSMB3, PSMB4, PSMB6, PSMC1, PSMC2, PSMC3, PSMC4, PSMC5, PSMC6, PSMD1, PSMD11, PSMD12, PSMD13, PSMD2, PSMD3, PSMD6, PSMD7, PSMD8, PSMD9, PSME2, RAB7A, RACK1, SQSTM1, UBB, UBC, UBQLN4, UCHL3, UCHL5, UGGT1, USP14, USP5, VCP, …
GO:0045732	positive regulation of protein catabolic process	GO_BiologicalProcess-EBI-QuickGO-GOA_20.11.2017_00h00	9.12962e-18	2.91235e-15	1.05273e-09	9.47459e-09	[4, 5, 6, 7]	Group22	14.1343	40	[ATG7, BAG6, DDB1, HSPA1A, NSF, PSMA1, PSMA2, PSMA3, PSMA5, PSMA6, PSMA8, PSMB1, PSMB2, PSMB3, PSMB4, PSMB6, PSMC1, PSMC2, PSMC3, PSMC4, PSMC5, PSMC6, PSMD1, PSMD11, PSMD12, PSMD13, PSMD2, PSMD3, PSMD6, PSMD7, PSMD8, PSMD9, PSME2, RAB7A, RACK1, UBB, UBC, USP5, VCP, VPS35]
GO:1903706	regulation of hemopoiesis	GO_BiologicalProcess-EBI-QuickGO-GOA_20.11.2017_00h00	9.99194e-14	2.36809e-11	1.05273e-09	9.47459e-09	[3, 4, 5, 6, 7, 8]	Group22	9.95475	44	[CA2, H3F3A, HIST1H3A, HIST1H4A, HMGB2, HSPA8, HSPA9, LGALS3, LGALS9, NME2, PSMA1, PSMA2, PSMA3, PSMA5, PSMA6, PSMA8, PSMB1, PSMB2, PSMB3, PSMB4, PSMB6, PSMC1, PSMC2, PSMC3, PSMC4, PSMC5, PSMC6, PSMD1, PSMD11, PSMD12, PSMD13, PSMD2, PSMD3, PSMD6, PSMD7, PSMD8, PSMD9, PSME2, PURB, RAG1, STAT1, THBS1, UBB, UBC]
GO:2000027	regulation of organ morphogenesis	GO_BiologicalProcess-EBI-QuickGO-GOA_20.11.2017_00h00	1.7467e-13	4.12222e-11	1.05273e-09	9.47459e-09	[4, 5, 6, 7]	Group22	12.3188	34	[CLTC, PSMA1, PSMA2, PSMA3, PSMA5, PSMA6, PSMA8, PSMB1, PSMB2, PSMB3, PSMB4, PSMB6, PSMC1, PSMC2, PSMC3, PSMC4, PSMC5, PSMC6, PSMD1, PSMD11, PSMD12, PSMD13, PSMD2, PSMD3, PSMD6, PSMD7, PSMD8, PSMD9, PSME2, SRSF6, STAT1, UBB, UBC, VDAC2]
GO:2000112	regulation of cellular macromolecule biosynthetic process	GO_BiologicalProcess-EBI-QuickGO-GOA_20.11.2017_00h00	4.23573e-06	0.000542173	1.05273e-09	9.47459e-09	[5, 6]	Group22	3.76459	158	[ACAD8, ACO1, ANXA4, APEX1, ARF4, ATG7, C1QBP, CALR, CAMK2A, CAMK2D, CAND1, CAT, CBX3, CCT2, CCT3, CCT4, CCT5, CCT6A, CCT7, CCT8, CHP2, CNOT9, COPS5, CPNE1, CREG1, DDX39B, DNM2, DPH5, EEF1A1, EEF1D, EEF2, EIF2B2, EIF3C, EIF3E, EIF4A3, EIF5, EIF5A, ENO1, ERLIN2, GAPDH, GARS, GPI, H2AFX, H2AFY2, H2AFZ, H3F3A, HBZ, HCFC1, HDAC2, HIST1H1D, HIST1H1E, HIST1H2AC, HIST1H2AJ, HIST1H3A, HIST1H4A, HIST2H2AB…
GO:0002244	hematopoietic progenitor cell differentiation	GO_BiologicalProcess-EBI-QuickGO-GOA_20.11.2017_00h00	4.18946e-20	1.46631e-17	1.05273e-09	9.47459e-09	[4, 5, 6, 7, 8]	Group22	20	34	[EEF2, H3F3A, HIST1H3A, HIST1H4A, PSMA1, PSMA2, PSMA3, PSMA5, PSMA6, PSMA8, PSMB1, PSMB2, PSMB3, PSMB4, PSMB6, PSMC1, PSMC2, PSMC3, PSMC4, PSMC5, PSMC6, PSMD1, PSMD11, PSMD12, PSMD13, PSMD2, PSMD3, PSMD6, PSMD7, PSMD8, PSMD9, PSME2, UBB, UBC]
GO:0002479	antigen processing and presentation of exogenous peptide antigen via MHC class I, TAP-dependent	GO_BiologicalProcess-EBI-QuickGO-GOA_20.11.2017_00h00	1.9014e-29	7.54857e-27	1.05273e-09	9.47459e-09	[6]	Group22	40	32	[CALR, PDIA3, PSMA1, PSMA2, PSMA3, PSMA5, PSMA6, PSMA8, PSMB1, PSMB2, PSMB3, PSMB4, PSMB6, PSMC1, PSMC2, PSMC3, PSMC4, PSMC5, PSMC6, PSMD1, PSMD11, PSMD12, PSMD13, PSMD2, PSMD3, PSMD6, PSMD7, PSMD8, PSMD9, PSME2, TAPBP, VAMP3]
GO:0006396	RNA processing	GO_BiologicalProcess-EBI-QuickGO-GOA_20.11.2017_00h00	1.44733e-07	2.37362e-05	1.05273e-09	9.47459e-09	[5, 6, 7]	Group22	5.70846	56	[AARS, C1QBP, CPSF2, DDX19B, DDX39A, DDX39B, EFTUD2, EIF4A3, GARS, HNRNPA0, HNRNPA1, HNRNPA2B1, HNRNPA3, HNRNPC, HNRNPDL, HNRNPH1, HNRNPK, HNRNPL, HNRNPM, HSPA1A, HSPA8, LGALS3, NONO, NUDT21, NUP98, PABPC1, POLR2C, POLR2E, PPP2R1A, PRDX5, PRPF19, PRPF39, PTBP2, PUF60, QKI, RBM4B, RPS18, RPS25, RPS3, RPSA, RSL1D1, SF3B3, SF3B4, SFPQ, SNRNP200, SNU13, SRSF1, SRSF10, SRSF11, SRSF4, SRSF5, SRSF6, TAR…
GO:0006412	translation	GO_BiologicalProcess-EBI-QuickGO-GOA_20.11.2017_00h00	1.39189e-17	4.39838e-15	1.05273e-09	9.47459e-09	[5, 6, 7]	Group22	9.09091	64	[AARS, ACO1, C1QBP, CALR, CNOT9, COPS5, DARS, DDX39B, DPH5, EEF1A1, EEF1B2, EEF1D, EEF1G, EEF2, EIF2B2, EIF3C, EIF3E, EIF3F, EIF3I, EIF3L, EIF3M, EIF4A1, EIF4A3, EIF5, EIF5A, FARSB, GAPDH, GARS, H3F3A, HIST1H3A, HIST1H4A, HNRNPA2B1, NARS, NUP107, NUP133, NUP155, NUP160, NUP205, NUP210, NUP37, NUP43, NUP54, NUP58, NUP62, NUP88, NUP93, NUP98, PABPC1, POLR2C, POLR2E, PPA1, PPP1CA, PURA, QKI, RACK1, …
GO:0009117	nucleotide metabolic process	GO_BiologicalProcess-EBI-QuickGO-GOA_20.11.2017_00h00	1.23514e-17	3.91541e-15	1.05273e-09	9.47459e-09	[5, 6, 7]	Group22	8.69565	68	[ACAT1, ADK, ADPGK, ATP1B1, ATP5A1, ATP5B, ATP5F1, ATP5H, ATP5J, ATP6V1A, ATP6V1B2, BPNT1, CALM1, CAP1, DLD, ENO1, ENO2, ENO3, GAPDH, GAPDHS, GARS, GPI, GPX1, GUK1, HK1, HSPA1A, HSPA8, IDH2, IMPDH1, IMPDH2, MDH2, ME2, NME2, NPPA, NT5C2, NUP107, NUP133, NUP155, NUP160, NUP205, NUP210, NUP37, NUP43, NUP54, NUP58, NUP62, NUP88, NUP93, NUP98, OGDH, OLA1, PGD, PGK1, PPIF, PRDX5, PRPS1, PRPS2, PRPSAP1,…
GO:0016071	mRNA metabolic process	GO_BiologicalProcess-EBI-QuickGO-GOA_20.11.2017_00h00	2.1782e-28	8.60389e-26	1.05273e-09	9.47459e-09	[5, 6, 7]	Group22	10.4265	88	[APEX1, C1QBP, CNOT9, CPSF2, DDX39A, DDX39B, EEF1D, EFTUD2, EIF3E, EIF4A1, EIF4A3, HNRNPA0, HNRNPA1, HNRNPA2B1, HNRNPA3, HNRNPC, HNRNPH1, HNRNPK, HNRNPL, HNRNPM, HSPA1A, HSPA8, LGALS3, NONO, NUDT21, NUP98, PABPC1, POLR2C, POLR2E, PPP2R1A, PRDX5, PRPF19, PRPF39, PSMA1, PSMA2, PSMA3, PSMA5, PSMA6, PSMA8, PSMB1, PSMB2, PSMB3, PSMB4, PSMB6, PSMC1, PSMC2, PSMC3, PSMC4, PSMC5, PSMC6, PSMD1, PSMD11, PSM…
GO:0030111	regulation of Wnt signaling pathway	GO_BiologicalProcess-EBI-QuickGO-GOA_20.11.2017_00h00	2.95568e-12	6.41383e-10	1.05273e-09	9.47459e-09	[4, 5, 6, 7, 8]	Group22	10.6195	36	[EMD, GPI, PPP1CA, PPP2R1A, PSMA1, PSMA2, PSMA3, PSMA5, PSMA6, PSMA8, PSMB1, PSMB2, PSMB3, PSMB4, PSMB6, PSMC1, PSMC2, PSMC3, PSMC4, PSMC5, PSMC6, PSMD1, PSMD11, PSMD12, PSMD13, PSMD2, PSMD3, PSMD6, PSMD7, PSMD8, PSMD9, PSME2, RACK1, UBB, UBC, VPS35]
GO:0033209	tumor necrosis factor-mediated signaling pathway	GO_BiologicalProcess-EBI-QuickGO-GOA_20.11.2017_00h00	3.2364e-22	1.19747e-19	1.05273e-09	9.47459e-09	[5, 6, 7]	Group22	20.5556	37	[CPNE1, ETFA, HIST1H2BJ, HSPA1A, PSMA1, PSMA2, PSMA3, PSMA5, PSMA6, PSMA8, PSMB1, PSMB2, PSMB3, PSMB4, PSMB6, PSMC1, PSMC2, PSMC3, PSMC4, PSMC5, PSMC6, PSMD1, PSMD11, PSMD12, PSMD13, PSMD2, PSMD3, PSMD6, PSMD7, PSMD8, PSMD9, PSME2, PYCARD, RACK1, STAT1, UBB, UBC]
GO:0038093	Fc receptor signaling pathway	GO_BiologicalProcess-EBI-QuickGO-GOA_20.11.2017_00h00	9.08177e-15	2.30677e-12	1.05273e-09	9.47459e-09	[5, 6, 7]	Group22	13.2075	35	[ACTB, ACTG1, CALM1, HSP90AA1, HSP90AB1, PSMA1, PSMA2, PSMA3, PSMA5, PSMA6, PSMA8, PSMB1, PSMB2, PSMB3, PSMB4, PSMB6, PSMC1, PSMC2, PSMC3, PSMC4, PSMC5, PSMC6, PSMD1, PSMD11, PSMD12, PSMD13, PSMD2, PSMD3, PSMD6, PSMD7, PSMD8, PSMD9, PSME2, UBB, UBC]
GO:0051603	proteolysis involved in cellular protein catabolic process	GO_BiologicalProcess-EBI-QuickGO-GOA_20.11.2017_00h00	6.8668e-13	1.55876e-10	1.05273e-09	9.47459e-09	[5, 6, 7]	Group22	7.99419	55	[ALAD, BAG6, CLPP, COPS3, CPVL, DDB1, ERLIN2, GPX1, HSP90AB1, HSP90B1, HSPA1A, HSPA5, HUWE1, PLAA, PPP2CB, PRPF19, PSMA1, PSMA2, PSMA3, PSMA5, PSMA6, PSMA8, PSMB1, PSMB2, PSMB3, PSMB4, PSMB6, PSMC1, PSMC2, PSMC3, PSMC4, PSMC5, PSMC6, PSMD1, PSMD11, PSMD12, PSMD13, PSMD2, PSMD3, PSMD6, PSMD7, PSMD8, PSMD9, PSME2, RACK1, SQSTM1, UBB, UBC, UBQLN4, UCHL3, UCHL5, UGGT1, USP14, USP5, VCP]
GO:0052547	regulation of peptidase activity	GO_BiologicalProcess-EBI-QuickGO-GOA_20.11.2017_00h00	4.69129e-06	0.000591103	1.05273e-09	9.47459e-09	[5, 6, 7]	Group22	6.77201	30	[A2M, AHSG, C4A, FBLN1, FN1, GAPDH, GPI, GPX1, GSN, HSPD1, ITIH2, ITIH3, LGALS9, PDCD6, PRDX3, PRDX5, PSMA3, PSME2, PYCARD, RACK1, RAG1, RPS3, SERPINF1, THBS1, UCHL5, USP14, VCP, VDAC2, VTN, YWHAE]
GO:0071356	cellular response to tumor necrosis factor	GO_BiologicalProcess-EBI-QuickGO-GOA_20.11.2017_00h00	1.19783e-16	3.56954e-14	1.05273e-09	9.47459e-09	[6]	Group22	13.4948	39	[CPNE1, ETFA, HIST1H2BJ, HSPA1A, PSMA1, PSMA2, PSMA3, PSMA5, PSMA6, PSMA8, PSMB1, PSMB2, PSMB3, PSMB4, PSMB6, PSMC1, PSMC2, PSMC3, PSMC4, PSMC5, PSMC6, PSMD1, PSMD11, PSMD12, PSMD13, PSMD2, PSMD3, PSMD6, PSMD7, PSMD8, PSMD9, PSME2, PYCARD, RACK1, RPS3, STAT1, THBS1, UBB, UBC]
GO:1901990	regulation of mitotic cell cycle phase transition	GO_BiologicalProcess-EBI-QuickGO-GOA_20.11.2017_00h00	9.38607e-14	2.24327e-11	1.05273e-09	9.47459e-09	[5, 6, 7]	Group22	10.1655	43	[APEX1, CNOT9, DDB1, HSP90AA1, PPP2R1A, PSMA1, PSMA2, PSMA3, PSMA5, PSMA6, PSMA8, PSMB1, PSMB2, PSMB3, PSMB4, PSMB6, PSMC1, PSMC2, PSMC3, PSMC4, PSMC5, PSMC6, PSMD1, PSMD11, PSMD12, PSMD13, PSMD2, PSMD3, PSMD6, PSMD7, PSMD8, PSMD9, PSME2, RAB11A, RPA2, TPR, TUBA1A, TUBB, TUBB2A, TUBB4B, UBB, UBC, YWHAE]
GO:1903362	regulation of cellular protein catabolic process	GO_BiologicalProcess-EBI-QuickGO-GOA_20.11.2017_00h00	1.68341e-18	5.50474e-16	1.05273e-09	9.47459e-09	[5, 6, 7]	Group22	14.0468	42	[ALAD, BAG6, GPX1, HSP90AB1, HSPA1A, PSMA1, PSMA2, PSMA3, PSMA5, PSMA6, PSMA8, PSMB1, PSMB2, PSMB3, PSMB4, PSMB6, PSMC1, PSMC2, PSMC3, PSMC4, PSMC5, PSMC6, PSMD1, PSMD11, PSMD12, PSMD13, PSMD2, PSMD3, PSMD6, PSMD7, PSMD8, PSMD9, PSME2, RACK1, UBB, UBC, UBQLN4, UCHL5, USP14, USP5, VCP, VPS35]
GO:2000113	negative regulation of cellular macromolecule biosynthetic process	GO_BiologicalProcess-EBI-QuickGO-GOA_20.11.2017_00h00	0.000100646	0.00996392	1.05273e-09	9.47459e-09	[5, 6, 7]	Group22	4.42779	65	[ATG7, C1QBP, CALR, CBX3, CNOT9, EIF3E, EIF4A3, ENO1, GAPDH, GARS, H2AFX, H2AFY2, H2AFZ, H3F3A, HBZ, HCFC1, HDAC2, HIST1H1D, HIST1H1E, HIST1H2AC, HIST1H2AJ, HIST1H3A, HIST1H4A, HIST2H2AB, HIST2H2AC, HMGB2, HNRNPA1, HNRNPA2B1, HNRNPC, HSPA1A, HSPA8, NONO, NUP107, NUP133, NUP155, NUP160, NUP205, NUP210, NUP37, NUP43, NUP54, NUP58, NUP62, NUP88, NUP93, NUP98, POLR2C, POLR2E, PRDX5, PSMC5, PURA, PURB…
GO:0000165	MAPK cascade	GO_BiologicalProcess-EBI-QuickGO-GOA_20.11.2017_00h00	2.24866e-08	3.93516e-06	1.05273e-09	9.47459e-09	[4, 5, 6, 8, 9]	Group22	6.03175	57	[CALM1, CAMK2A, CAMK2B, CAMK2D, CAMK2G, COPS5, ETFA, FBLN1, FGB, FN1, GARS, GPI, LGALS9, NUP62, PPP2R1A, PRDX1, PSMA1, PSMA2, PSMA3, PSMA5, PSMA6, PSMA8, PSMB1, PSMB2, PSMB3, PSMB4, PSMB6, PSMC1, PSMC2, PSMC3, PSMC4, PSMC5, PSMC6, PSMD1, PSMD11, PSMD12, PSMD13, PSMD2, PSMD3, PSMD6, PSMD7, PSMD8, PSMD9, PSME2, PYCARD, RPS3, SPTAN1, SPTB, SPTBN1, STK38, SULT1A3, THBS1, TPR, UBB, UBC, YWHAB, YWHAE]
GO:0002758	innate immune response-activating signal transduction	GO_BiologicalProcess-EBI-QuickGO-GOA_20.11.2017_00h00	1.11488e-14	2.79835e-12	1.05273e-09	9.47459e-09	[4, 5, 6, 7, 8, 9]	Group22	12.4161	37	[C1QBP, FGB, FLOT1, HSP90B1, HSPA1A, HSPD1, PSMA1, PSMA2, PSMA3, PSMA5, PSMA6, PSMA8, PSMB1, PSMB2, PSMB3, PSMB4, PSMB6, PSMC1, PSMC2, PSMC3, PSMC4, PSMC5, PSMC6, PSMD1, PSMD11, PSMD12, PSMD13, PSMD2, PSMD3, PSMD6, PSMD7, PSMD8, PSMD9, PSME2, RPSA, UBB, UBC]
GO:0006163	purine nucleotide metabolic process	GO_BiologicalProcess-EBI-QuickGO-GOA_20.11.2017_00h00	1.91538e-16	5.5929e-14	1.05273e-09	9.47459e-09	[5, 6, 7, 8]	Group22	9.17574	59	[ACAT1, ADK, ADPGK, ATP1B1, ATP5A1, ATP5B, ATP5F1, ATP5H, ATP5J, ATP6V1A, ATP6V1B2, BPNT1, CALM1, CAP1, DLD, ENO1, ENO2, ENO3, GAPDH, GAPDHS, GPI, GPX1, GUK1, HK1, HSPA1A, HSPA8, IMPDH1, IMPDH2, NME2, NPPA, NT5C2, NUP107, NUP133, NUP155, NUP160, NUP205, NUP210, NUP37, NUP43, NUP54, NUP58, NUP62, NUP88, NUP93, NUP98, OGDH, OLA1, PGK1, PPIF, PRPS1, PRPS2, RACK1, STOML2, SULT1A3, THBS1, TPI1, TPR, U…
GO:0006402	mRNA catabolic process	GO_BiologicalProcess-EBI-QuickGO-GOA_20.11.2017_00h00	6.21871e-21	2.2263e-18	1.05273e-09	9.47459e-09	[5, 6, 7, 8]	Group22	13.6872	49	[APEX1, CNOT9, EIF3E, EIF4A1, EIF4A3, HNRNPA0, HNRNPC, HSPA1A, HSPA8, PABPC1, PPP2R1A, PSMA1, PSMA2, PSMA3, PSMA5, PSMA6, PSMA8, PSMB1, PSMB2, PSMB3, PSMB4, PSMB6, PSMC1, PSMC2, PSMC3, PSMC4, PSMC5, PSMC6, PSMD1, PSMD11, PSMD12, PSMD13, PSMD2, PSMD3, PSMD6, PSMD7, PSMD8, PSMD9, PSME2, QKI, RPS18, RPS25, RPS3, RPSA, TARDBP, UBB, UBC, YWHAB, YWHAZ]
GO:0006417	regulation of translation	GO_BiologicalProcess-EBI-QuickGO-GOA_20.11.2017_00h00	1.29591e-15	3.52488e-13	1.05273e-09	9.47459e-09	[5, 6, 7, 8]	Group22	11.0024	45	[ACO1, C1QBP, CALR, CNOT9, DDX39B, DPH5, EEF2, EIF2B2, EIF3C, EIF3E, EIF4A3, EIF5, EIF5A, GAPDH, GARS, H3F3A, HIST1H3A, HIST1H4A, HNRNPA2B1, NUP107, NUP133, NUP155, NUP160, NUP205, NUP210, NUP37, NUP43, NUP54, NUP58, NUP62, NUP88, NUP93, NUP98, PABPC1, POLR2C, POLR2E, PPP1CA, PURA, QKI, RACK1, RAN, RBM4B, RPS3, THBS1, TPR]
GO:0009259	ribonucleotide metabolic process	GO_BiologicalProcess-EBI-QuickGO-GOA_20.11.2017_00h00	1.54355e-16	4.53805e-14	1.05273e-09	9.47459e-09	[5, 6, 7, 8]	Group22	9.21875	59	[ACAT1, ADK, ADPGK, ATP1B1, ATP5A1, ATP5B, ATP5F1, ATP5H, ATP5J, ATP6V1A, ATP6V1B2, BPNT1, CALM1, CAP1, DLD, ENO1, ENO2, ENO3, GAPDH, GAPDHS, GPI, GUK1, HK1, HSPA1A, HSPA8, IMPDH1, IMPDH2, NME2, NPPA, NT5C2, NUP107, NUP133, NUP155, NUP160, NUP205, NUP210, NUP37, NUP43, NUP54, NUP58, NUP62, NUP88, NUP93, NUP98, OGDH, OLA1, PGK1, PPIF, PRPS1, PRPS2, RACK1, STOML2, SULT1A3, THBS1, TPI1, TPR, UMPS, U…
GO:0010498	proteasomal protein catabolic process	GO_BiologicalProcess-EBI-QuickGO-GOA_20.11.2017_00h00	7.50455e-17	2.27388e-14	1.05273e-09	9.47459e-09	[5, 6, 7, 8]	Group22	10.962	49	[ALAD, BAG6, DDB1, ERLIN2, GPX1, HSP90AB1, HSP90B1, HSPA1A, HSPA5, PLAA, PPP2CB, PRPF19, PSMA1, PSMA2, PSMA3, PSMA5, PSMA6, PSMA8, PSMB1, PSMB2, PSMB3, PSMB4, PSMB6, PSMC1, PSMC2, PSMC3, PSMC4, PSMC5, PSMC6, PSMD1, PSMD11, PSMD12, PSMD13, PSMD2, PSMD3, PSMD6, PSMD7, PSMD8, PSMD9, PSME2, RACK1, UBB, UBC, UBQLN4, UCHL5, UGGT1, USP14, USP5, VCP]
GO:0018193	peptidyl-amino acid modification	GO_BiologicalProcess-EBI-QuickGO-GOA_20.11.2017_00h00	6.21602e-05	0.00665114	1.05273e-09	9.47459e-09	[6, 7]	Group22	4.58365	60	[ADH5, BAG6, CALM1, CAMK2A, CAMK2B, CAMK2D, CAMK2G, CNOT9, DDOST, DPH5, EEF2, EIF5A, ERLIN2, GAPDH, GPI, HCFC1, HDAC2, HIST1H1D, HIST1H1E, HSP90AA1, MVP, NME2, NUP107, NUP133, NUP155, NUP160, NUP205, NUP210, NUP37, NUP43, NUP54, NUP58, NUP62, NUP88, NUP93, NUP98, P4HB, PFN2, PPIA, PPIB, PPIF, PPP2R1A, PRDX3, PSMD2, PTPA, RACK1, RANGAP1, RPN1, RUVBL1, RUVBL2, SETD3, STK38, TGM2, TPR, TRIM16, UGGT1…
GO:0030178	negative regulation of Wnt signaling pathway	GO_BiologicalProcess-EBI-QuickGO-GOA_20.11.2017_00h00	1.47117e-14	3.67794e-12	1.05273e-09	9.47459e-09	[4, 5, 6, 7, 8, 9]	Group22	14.7619	31	[GPI, PSMA1, PSMA2, PSMA3, PSMA5, PSMA6, PSMA8, PSMB1, PSMB2, PSMB3, PSMB4, PSMB6, PSMC1, PSMC2, PSMC3, PSMC4, PSMC5, PSMC6, PSMD1, PSMD11, PSMD13, PSMD2, PSMD3, PSMD6, PSMD7, PSMD8, PSMD9, PSME2, RACK1, UBB, UBC]
GO:0031400	negative regulation of protein modification process	GO_BiologicalProcess-EBI-QuickGO-GOA_20.11.2017_00h00	9.11932e-10	1.75091e-07	1.05273e-09	9.47459e-09	[5, 6, 7, 8]	Group22	7.2643	47	[CALM1, FBLN1, HDAC2, HSPA1A, LRRC15, MVP, NUP62, PLAA, PPP2R1A, PRKAR2A, PSMA1, PSMA2, PSMA3, PSMA5, PSMA6, PSMB1, PSMB2, PSMB3, PSMB4, PSMB6, PSMC1, PSMC2, PSMC3, PSMC4, PSMC5, PSMC6, PSMD1, PSMD11, PSMD12, PSMD13, PSMD2, PSMD3, PSMD6, PSMD7, PSMD8, PSMD9, PSME2, PTPA, PYCARD, RACK1, RPS3, STK38, TARDBP, UBB, UBC, YWHAB, YWHAE]
GO:0031401	positive regulation of protein modification process	GO_BiologicalProcess-EBI-QuickGO-GOA_20.11.2017_00h00	0.00043857	0.0385942	1.05273e-09	9.47459e-09	[5, 6, 7, 8]	Group22	4.39216	56	[ATG7, CALM1, CNOT9, COPS8, ETFA, FGB, FLOT1, HDAC2, HSP90AB1, HSPA5, LGALS9, PDCD6, PFN2, PPP1R7, PRKAR2A, PSMA1, PSMA2, PSMA3, PSMA5, PSMA6, PSMA8, PSMB1, PSMB2, PSMB3, PSMB4, PSMB6, PSMC1, PSMC2, PSMC3, PSMC4, PSMC5, PSMC6, PSMD1, PSMD11, PSMD12, PSMD13, PSMD2, PSMD3, PSMD6, PSMD7, PSMD8, PSMD9, PSME2, PTPA, PYCARD, RAB1A, RACK1, RALB, RPS3, RUVBL2, SQSTM1, THBS1, UBB, UBC, VCP, VTN]
GO:0035567	non-canonical Wnt signaling pathway	GO_BiologicalProcess-EBI-QuickGO-GOA_20.11.2017_00h00	3.50808e-21	1.26642e-18	1.05273e-09	9.47459e-09	[5, 6, 7, 8]	Group22	21.519	34	[CALM1, CAMK2A, CLTC, GPI, PSMA1, PSMA2, PSMA3, PSMA5, PSMA6, PSMA8, PSMB1, PSMB2, PSMB3, PSMB4, PSMB6, PSMC1, PSMC2, PSMC3, PSMC4, PSMC5, PSMC6, PSMD1, PSMD11, PSMD12, PSMD13, PSMD2, PSMD3, PSMD6, PSMD7, PSMD8, PSMD9, PSME2, UBB, UBC]
GO:0043687	post-translational protein modification	GO_BiologicalProcess-EBI-QuickGO-GOA_20.11.2017_00h00	8.57119e-18	2.74278e-15	1.05273e-09	9.47459e-09	[6, 7]	Group22	11.1354	51	[AHSG, ATG7, C4A, CAND1, COPS3, COPS4, COPS5, COPS8, DDB1, F5, FN1, HSP90B1, ITIH2, LMNB2, P4HB, PRKCSH, PSMA1, PSMA2, PSMA3, PSMA5, PSMA6, PSMA8, PSMB1, PSMB2, PSMB3, PSMB4, PSMB6, PSMC1, PSMC2, PSMC3, PSMC4, PSMC5, PSMC6, PSMD1, PSMD11, PSMD12, PSMD13, PSMD2, PSMD3, PSMD6, PSMD7, PSMD8, PSMD9, PSME2, RAB11A, RAB11B, RAB1A, RAB1B, RAB5A, RAB8A, UCHL3]
GO:0045862	positive regulation of proteolysis	GO_BiologicalProcess-EBI-QuickGO-GOA_20.11.2017_00h00	1.98195e-16	5.76748e-14	1.05273e-09	9.47459e-09	[5, 6, 7, 8]	Group22	11.33	46	[BAG6, ENO1, FBLN1, FN1, GSN, HDAC2, HSPA1A, HSPD1, LGALS9, MYH9, PDCD6, PSMA1, PSMA2, PSMA3, PSMA5, PSMA6, PSMA8, PSMB1, PSMB2, PSMB3, PSMB4, PSMB6, PSMC1, PSMC2, PSMC3, PSMC4, PSMC5, PSMC6, PSMD1, PSMD11, PSMD12, PSMD13, PSMD2, PSMD3, PSMD6, PSMD7, PSMD8, PSMD9, PSME2, PYCARD, RACK1, RPS3, UBB, UBC, USP5, VCP]
GO:0060070	canonical Wnt signaling pathway	GO_BiologicalProcess-EBI-QuickGO-GOA_20.11.2017_00h00	5.38866e-12	1.15317e-09	1.05273e-09	9.47459e-09	[5, 6, 7, 8]	Group22	10.9325	34	[EMD, PPP1CA, PSMA1, PSMA2, PSMA3, PSMA5, PSMA6, PSMA8, PSMB1, PSMB2, PSMB3, PSMB4, PSMB6, PSMC1, PSMC2, PSMC3, PSMC4, PSMC5, PSMC6, PSMD1, PSMD11, PSMD12, PSMD13, PSMD2, PSMD3, PSMD6, PSMD7, PSMD8, PSMD9, PSME2, RAB5A, UBB, UBC, VPS35]
GO:0070646	protein modification by small protein removal	GO_BiologicalProcess-EBI-QuickGO-GOA_20.11.2017_00h00	1.31612e-19	4.5143e-17	1.05273e-09	9.47459e-09	[5, 6, 7, 8]	Group22	13.9319	45	[ACTB, COPS3, COPS4, COPS5, COPS8, EIF3F, GARS, HCFC1, PSMA1, PSMA2, PSMA3, PSMA5, PSMA6, PSMA8, PSMB1, PSMB2, PSMB3, PSMB4, PSMB6, PSMC1, PSMC2, PSMC3, PSMC4, PSMC5, PSMC6, PSMD1, PSMD11, PSMD12, PSMD13, PSMD2, PSMD3, PSMD6, PSMD7, PSMD8, PSMD9, PSME2, RUVBL1, SHMT2, UBB, UBC, UCHL3, UCHL5, USP14, USP5, VCP]
GO:0070647	protein modification by small protein conjugation or removal	GO_BiologicalProcess-EBI-QuickGO-GOA_20.11.2017_00h00	3.1631e-14	7.71796e-12	1.05273e-09	9.47459e-09	[6, 7]	Group22	6.79278	79	[ACTB, ATG7, CAND1, COPS3, COPS4, COPS5, COPS8, DDB1, EIF3F, GARS, HCFC1, HIST1H2BJ, HIST1H2BL, HIST1H2BM, HSP90AA1, HSP90AB1, HSPA1A, HSPA5, HUWE1, NUP107, NUP133, NUP155, NUP160, NUP205, NUP210, NUP37, NUP43, NUP54, NUP58, NUP62, NUP88, NUP93, NUP98, PDCD6, PLAA, PRPF19, PSMA1, PSMA2, PSMA3, PSMA5, PSMA6, PSMA8, PSMB1, PSMB2, PSMB3, PSMB4, PSMB6, PSMC1, PSMC2, PSMC3, PSMC4, PSMC5, PSMC6, PSMD1,…
GO:1901991	negative regulation of mitotic cell cycle phase transition	GO_BiologicalProcess-EBI-QuickGO-GOA_20.11.2017_00h00	2.80978e-15	7.44592e-13	1.05273e-09	9.47459e-09	[5, 6, 7, 8]	Group22	14.6018	33	[CNOT9, PSMA1, PSMA2, PSMA3, PSMA5, PSMA6, PSMA8, PSMB1, PSMB2, PSMB3, PSMB4, PSMB6, PSMC1, PSMC2, PSMC3, PSMC4, PSMC5, PSMC6, PSMD1, PSMD11, PSMD12, PSMD13, PSMD2, PSMD3, PSMD6, PSMD7, PSMD8, PSMD9, PSME2, RPA2, TPR, UBB, UBC]
GO:1903311	regulation of mRNA metabolic process	GO_BiologicalProcess-EBI-QuickGO-GOA_20.11.2017_00h00	3.20716e-30	1.27645e-27	1.05273e-09	9.47459e-09	[5, 6, 7, 8]	Group22	19.0141	54	[APEX1, C1QBP, EIF4A3, HNRNPA0, HNRNPA1, HNRNPA2B1, HNRNPC, HNRNPK, HNRNPL, HSPA1A, HSPA8, NUP98, PABPC1, PRDX5, PRPF19, PSMA1, PSMA2, PSMA3, PSMA5, PSMA6, PSMA8, PSMB1, PSMB2, PSMB3, PSMB4, PSMB6, PSMC1, PSMC2, PSMC3, PSMC4, PSMC5, PSMC6, PSMD1, PSMD11, PSMD12, PSMD13, PSMD2, PSMD3, PSMD6, PSMD7, PSMD8, PSMD9, PSME2, QKI, SF3B4, SRSF10, SRSF4, SRSF6, TARDBP, TRA2B, UBB, UBC, YWHAB, YWHAZ]
GO:1903364	positive regulation of cellular protein catabolic process	GO_BiologicalProcess-EBI-QuickGO-GOA_20.11.2017_00h00	5.85797e-19	1.95656e-16	1.05273e-09	9.47459e-09	[5, 6, 7, 8]	Group22	17.2249	36	[BAG6, HSPA1A, PSMA1, PSMA2, PSMA3, PSMA5, PSMA6, PSMA8, PSMB1, PSMB2, PSMB3, PSMB4, PSMB6, PSMC1, PSMC2, PSMC3, PSMC4, PSMC5, PSMC6, PSMD1, PSMD11, PSMD12, PSMD13, PSMD2, PSMD3, PSMD6, PSMD7, PSMD8, PSMD9, PSME2, RACK1, UBB, UBC, USP5, VCP, VPS35]
GO:0006397	mRNA processing	GO_BiologicalProcess-EBI-QuickGO-GOA_20.11.2017_00h00	8.18992e-13	1.82635e-10	1.05273e-09	9.47459e-09	[6, 7, 8]	Group22	9.05512	46	[C1QBP, CPSF2, DDX39A, DDX39B, EFTUD2, EIF4A3, HNRNPA0, HNRNPA1, HNRNPA2B1, HNRNPA3, HNRNPC, HNRNPH1, HNRNPK, HNRNPL, HNRNPM, HSPA1A, HSPA8, LGALS3, NONO, NUDT21, NUP98, PABPC1, POLR2C, POLR2E, PRDX5, PRPF19, PRPF39, PTBP2, PUF60, QKI, RBM4B, SF3B3, SF3B4, SFPQ, SNRNP200, SNU13, SRSF1, SRSF10, SRSF11, SRSF4, SRSF5, SRSF6, TARDBP, TRA2A, TRA2B, U2AF1]
GO:0008380	RNA splicing	GO_BiologicalProcess-EBI-QuickGO-GOA_20.11.2017_00h00	3.01698e-16	8.62856e-14	1.05273e-09	9.47459e-09	[6, 7, 8]	Group22	10.7865	48	[C1QBP, CPSF2, DDX19B, DDX39A, DDX39B, EFTUD2, EIF4A3, HNRNPA0, HNRNPA1, HNRNPA2B1, HNRNPA3, HNRNPC, HNRNPH1, HNRNPK, HNRNPL, HNRNPM, HSPA1A, HSPA8, LGALS3, NONO, NUDT21, NUP98, PABPC1, POLR2C, POLR2E, PPP2R1A, PRDX5, PRPF19, PRPF39, PTBP2, PUF60, QKI, RBM4B, SF3B3, SF3B4, SFPQ, SNRNP200, SNU13, SRSF1, SRSF10, SRSF11, SRSF4, SRSF5, SRSF6, TARDBP, TRA2A, TRA2B, U2AF1]
GO:0010389	regulation of G2/M transition of mitotic cell cycle	GO_BiologicalProcess-EBI-QuickGO-GOA_20.11.2017_00h00	2.3848e-21	8.68069e-19	1.05273e-09	9.47459e-09	[6, 7, 8]	Group22	18.8119	38	[HSP90AA1, PPP2R1A, PSMA1, PSMA2, PSMA3, PSMA5, PSMA6, PSMA8, PSMB1, PSMB2, PSMB3, PSMB4, PSMB6, PSMC1, PSMC2, PSMC3, PSMC4, PSMC5, PSMC6, PSMD1, PSMD11, PSMD12, PSMD13, PSMD2, PSMD3, PSMD6, PSMD7, PSMD8, PSMD9, PSME2, RAB11A, TUBA1A, TUBB, TUBB2A, TUBB4B, UBB, UBC, YWHAE]
GO:0038095	Fc-epsilon receptor signaling pathway	GO_BiologicalProcess-EBI-QuickGO-GOA_20.11.2017_00h00	1.53746e-15	4.15115e-13	1.05273e-09	9.47459e-09	[6, 7, 8]	Group22	15.9794	31	[CALM1, PSMA1, PSMA2, PSMA3, PSMA5, PSMA6, PSMA8, PSMB1, PSMB2, PSMB3, PSMB4, PSMB6, PSMC1, PSMC2, PSMC3, PSMC4, PSMC5, PSMC6, PSMD1, PSMD11, PSMD12, PSMD13, PSMD2, PSMD3, PSMD6, PSMD7, PSMD8, PSMD9, PSME2, UBB, UBC]
GO:1903320	regulation of protein modification by small protein conjugation or removal	GO_BiologicalProcess-EBI-QuickGO-GOA_20.11.2017_00h00	8.51474e-16	2.34155e-13	1.05273e-09	9.47459e-09	[6, 7, 8]	Group22	12.7451	39	[HSP90AA1, HSP90AB1, HSPA1A, HSPA5, PDCD6, PLAA, PSMA1, PSMA2, PSMA3, PSMA5, PSMA6, PSMA8, PSMB1, PSMB2, PSMB3, PSMB4, PSMB6, PSMC1, PSMC2, PSMC3, PSMC4, PSMC5, PSMC6, PSMD1, PSMD11, PSMD12, PSMD13, PSMD2, PSMD3, PSMD6, PSMD7, PSMD8, PSMD9, PSME2, RAB1A, RPS3, UBB, UBC, VCP]
GO:0043488	regulation of mRNA stability	GO_BiologicalProcess-EBI-QuickGO-GOA_20.11.2017_00h00	7.21572e-28	2.83578e-25	1.05273e-09	9.47459e-09	[4, 6, 7, 8, 9, 10]	Group22	25.641	40	[APEX1, HNRNPA0, HNRNPC, HSPA1A, HSPA8, PABPC1, PSMA1, PSMA2, PSMA3, PSMA5, PSMA6, PSMA8, PSMB1, PSMB2, PSMB3, PSMB4, PSMB6, PSMC1, PSMC2, PSMC3, PSMC4, PSMC5, PSMC6, PSMD1, PSMD11, PSMD12, PSMD13, PSMD2, PSMD3, PSMD6, PSMD7, PSMD8, PSMD9, PSME2, QKI, TARDBP, UBB, UBC, YWHAB, YWHAZ]
GO:0010972	negative regulation of G2/M transition of mitotic cell cycle	GO_BiologicalProcess-EBI-QuickGO-GOA_20.11.2017_00h00	2.88033e-24	1.10029e-21	1.05273e-09	9.47459e-09	[6, 7, 8, 9]	Group22	31.9149	30	[PSMA1, PSMA2, PSMA3, PSMA5, PSMA6, PSMA8, PSMB1, PSMB2, PSMB3, PSMB4, PSMB6, PSMC1, PSMC2, PSMC3, PSMC4, PSMC5, PSMC6, PSMD1, PSMD11, PSMD12, PSMD13, PSMD2, PSMD3, PSMD6, PSMD7, PSMD8, PSMD9, PSME2, UBB, UBC]
GO:0016579	protein deubiquitination	GO_BiologicalProcess-EBI-QuickGO-GOA_20.11.2017_00h00	4.02096e-18	1.29877e-15	1.05273e-09	9.47459e-09	[6, 7, 8, 9]	Group22	13.7255	42	[ACTB, COPS5, EIF3F, GARS, HCFC1, PSMA1, PSMA2, PSMA3, PSMA5, PSMA6, PSMA8, PSMB1, PSMB2, PSMB3, PSMB4, PSMB6, PSMC1, PSMC2, PSMC3, PSMC4, PSMC5, PSMC6, PSMD1, PSMD11, PSMD12, PSMD13, PSMD2, PSMD3, PSMD6, PSMD7, PSMD8, PSMD9, PSME2, RUVBL1, SHMT2, UBB, UBC, UCHL3, UCHL5, USP14, USP5, VCP]
GO:0032446	protein modification by small protein conjugation	GO_BiologicalProcess-EBI-QuickGO-GOA_20.11.2017_00h00	7.13231e-13	1.6119e-10	1.05273e-09	9.47459e-09	[7, 8]	Group22	7.03043	67	[ATG7, CAND1, DDB1, HIST1H2BJ, HIST1H2BL, HIST1H2BM, HSP90AA1, HSP90AB1, HSPA1A, HSPA5, HUWE1, NUP107, NUP133, NUP155, NUP160, NUP205, NUP210, NUP37, NUP43, NUP54, NUP58, NUP62, NUP88, NUP93, NUP98, PDCD6, PLAA, PRPF19, PSMA1, PSMA2, PSMA3, PSMA5, PSMA6, PSMA8, PSMB1, PSMB2, PSMB3, PSMB4, PSMB6, PSMC1, PSMC2, PSMC3, PSMC4, PSMC5, PSMC6, PSMD1, PSMD11, PSMD12, PSMD13, PSMD2, PSMD3, PSMD6, PSMD7, P…
GO:0060071	Wnt signaling pathway, planar cell polarity pathway	GO_BiologicalProcess-EBI-QuickGO-GOA_20.11.2017_00h00	2.61895e-22	9.7425e-20	1.05273e-09	9.47459e-09	[6, 7, 8, 9]	Group22	26.4957	31	[CLTC, PSMA1, PSMA2, PSMA3, PSMA5, PSMA6, PSMA8, PSMB1, PSMB2, PSMB3, PSMB4, PSMB6, PSMC1, PSMC2, PSMC3, PSMC4, PSMC5, PSMC6, PSMD1, PSMD11, PSMD12, PSMD13, PSMD2, PSMD3, PSMD6, PSMD7, PSMD8, PSMD9, PSME2, UBB, UBC]
GO:0090263	positive regulation of canonical Wnt signaling pathway	GO_BiologicalProcess-EBI-QuickGO-GOA_20.11.2017_00h00	4.86398e-21	1.75103e-18	1.05273e-09	9.47459e-09	[5, 6, 7, 8, 9, 10]	Group22	24.2188	31	[PSMA1, PSMA2, PSMA3, PSMA5, PSMA6, PSMA8, PSMB1, PSMB2, PSMB3, PSMB4, PSMB6, PSMC1, PSMC2, PSMC3, PSMC4, PSMC5, PSMC6, PSMD1, PSMD11, PSMD12, PSMD13, PSMD2, PSMD3, PSMD6, PSMD7, PSMD8, PSMD9, PSME2, UBB, UBC, VPS35]
GO:1902036	regulation of hematopoietic stem cell differentiation	GO_BiologicalProcess-EBI-QuickGO-GOA_20.11.2017_00h00	1.9388e-30	7.73581e-28	1.05273e-09	9.47459e-09	[5, 6, 7, 8, 9, 10]	Group22	40.2439	33	[H3F3A, HIST1H3A, HIST1H4A, PSMA1, PSMA2, PSMA3, PSMA5, PSMA6, PSMA8, PSMB1, PSMB2, PSMB3, PSMB4, PSMB6, PSMC1, PSMC2, PSMC3, PSMC4, PSMC5, PSMC6, PSMD1, PSMD11, PSMD12, PSMD13, PSMD2, PSMD3, PSMD6, PSMD7, PSMD8, PSMD9, PSME2, UBB, UBC]
GO:1903322	positive regulation of protein modification by small protein conjugation or removal	GO_BiologicalProcess-EBI-QuickGO-GOA_20.11.2017_00h00	4.82816e-17	1.47742e-14	1.05273e-09	9.47459e-09	[6, 7, 8, 9]	Group22	16.1137	34	[HSPA5, PDCD6, PSMA1, PSMA2, PSMA3, PSMA5, PSMA6, PSMA8, PSMB1, PSMB2, PSMB3, PSMB4, PSMB6, PSMC1, PSMC2, PSMC3, PSMC4, PSMC5, PSMC6, PSMD1, PSMD11, PSMD12, PSMD13, PSMD2, PSMD3, PSMD6, PSMD7, PSMD8, PSMD9, PSME2, RAB1A, UBB, UBC, VCP]
GO:0006511	ubiquitin-dependent protein catabolic process	GO_BiologicalProcess-EBI-QuickGO-GOA_20.11.2017_00h00	5.31987e-12	1.14377e-09	1.05273e-09	9.47459e-09	[7, 8, 9]	Group22	8.20771	49	[BAG6, COPS3, DDB1, ERLIN2, HSP90AB1, HSP90B1, HSPA1A, HSPA5, HUWE1, PLAA, PPP2CB, PSMA1, PSMA2, PSMA3, PSMA5, PSMA6, PSMA8, PSMB1, PSMB2, PSMB3, PSMB4, PSMB6, PSMC1, PSMC2, PSMC3, PSMC4, PSMC5, PSMC6, PSMD1, PSMD11, PSMD12, PSMD13, PSMD2, PSMD3, PSMD6, PSMD7, PSMD8, PSMD9, PSME2, RACK1, SQSTM1, UBB, UBC, UBQLN4, UCHL3, UCHL5, USP14, USP5, VCP]
GO:0043161	proteasome-mediated ubiquitin-dependent protein catabolic process	GO_BiologicalProcess-EBI-QuickGO-GOA_20.11.2017_00h00	1.7378e-15	4.65731e-13	1.05273e-09	9.47459e-09	[6, 7, 8, 9, 10]	Group22	11.1392	44	[BAG6, DDB1, ERLIN2, HSP90AB1, HSP90B1, HSPA1A, HSPA5, PLAA, PPP2CB, PSMA1, PSMA2, PSMA3, PSMA5, PSMA6, PSMA8, PSMB1, PSMB2, PSMB3, PSMB4, PSMB6, PSMC1, PSMC2, PSMC3, PSMC4, PSMC5, PSMC6, PSMD1, PSMD11, PSMD12, PSMD13, PSMD2, PSMD3, PSMD6, PSMD7, PSMD8, PSMD9, PSME2, RACK1, UBB, UBC, UBQLN4, USP14, USP5, VCP]
GO:0050852	T cell receptor signaling pathway	GO_BiologicalProcess-EBI-QuickGO-GOA_20.11.2017_00h00	1.91015e-17	5.95965e-15	1.05273e-09	9.47459e-09	[6, 7, 8, 9, 10]	Group22	17.1875	33	[LGALS3, PSMA1, PSMA2, PSMA3, PSMA5, PSMA6, PSMA8, PSMB1, PSMB2, PSMB3, PSMB4, PSMB6, PSMC1, PSMC2, PSMC3, PSMC4, PSMC5, PSMC6, PSMD1, PSMD11, PSMD12, PSMD13, PSMD2, PSMD3, PSMD6, PSMD7, PSMD8, PSMD9, PSME2, RPS3, STOML2, UBB, UBC]
GO:0002223	stimulatory C-type lectin receptor signaling pathway	GO_BiologicalProcess-EBI-QuickGO-GOA_20.11.2017_00h00	7.45025e-20	2.57034e-17	1.05273e-09	9.47459e-09	[6, 7, 8, 9, 10, 11]	Group22	23.2558	30	[PSMA1, PSMA2, PSMA3, PSMA5, PSMA6, PSMA8, PSMB1, PSMB2, PSMB3, PSMB4, PSMB6, PSMC1, PSMC2, PSMC3, PSMC4, PSMC5, PSMC6, PSMD1, PSMD11, PSMD12, PSMD13, PSMD2, PSMD3, PSMD6, PSMD7, PSMD8, PSMD9, PSME2, UBB, UBC]
GO:0016567	protein ubiquitination	GO_BiologicalProcess-EBI-QuickGO-GOA_20.11.2017_00h00	2.33347e-07	3.71022e-05	1.05273e-09	9.47459e-09	[8, 9]	Group22	5.90962	51	[ATG7, CAND1, DDB1, HIST1H2BJ, HIST1H2BL, HIST1H2BM, HSP90AA1, HSP90AB1, HSPA1A, HSPA5, HUWE1, PDCD6, PLAA, PRPF19, PSMA1, PSMA2, PSMA3, PSMA5, PSMA6, PSMA8, PSMB1, PSMB2, PSMB3, PSMB4, PSMB6, PSMC1, PSMC2, PSMC3, PSMC4, PSMC5, PSMC6, PSMD1, PSMD11, PSMD12, PSMD13, PSMD2, PSMD3, PSMD6, PSMD7, PSMD8, PSMD9, PSME2, RAB1A, RACK1, RAG1, RPS3, UBB, UBC, UCHL3, USP5, VCP]
GO:0043618	regulation of transcription from RNA polymerase II promoter in response to stress	GO_BiologicalProcess-EBI-QuickGO-GOA_20.11.2017_00h00	7.66916e-23	2.86826e-20	1.05273e-09	9.47459e-09	[5, 7, 8, 9, 10, 11, 12]	Group22	26.2295	32	[HSPA1A, HSPA5, PSMA1, PSMA2, PSMA3, PSMA5, PSMA6, PSMA8, PSMB1, PSMB2, PSMB3, PSMB4, PSMB6, PSMC1, PSMC2, PSMC3, PSMC4, PSMC5, PSMC6, PSMD1, PSMD11, PSMD12, PSMD13, PSMD2, PSMD3, PSMD6, PSMD7, PSMD8, PSMD9, PSME2, UBB, UBC]
GO:0000398	mRNA splicing, via spliceosome	GO_BiologicalProcess-EBI-QuickGO-GOA_20.11.2017_00h00	4.60732e-16	1.29005e-13	1.05273e-09	9.47459e-09	[7, 8, 9, 10, 11]	Group22	12.3494	41	[C1QBP, CPSF2, DDX39A, DDX39B, EFTUD2, EIF4A3, HNRNPA0, HNRNPA1, HNRNPA2B1, HNRNPA3, HNRNPC, HNRNPH1, HNRNPK, HNRNPL, HNRNPM, HSPA8, NONO, NUDT21, NUP98, PABPC1, POLR2C, POLR2E, PRDX5, PRPF19, PRPF39, PTBP2, PUF60, SF3B3, SF3B4, SFPQ, SNRNP200, SNU13, SRSF1, SRSF10, SRSF11, SRSF4, SRSF5, SRSF6, TRA2A, TRA2B, U2AF1]
GO:0031145	anaphase-promoting complex-dependent catabolic process	GO_BiologicalProcess-EBI-QuickGO-GOA_20.11.2017_00h00	2.67564e-26	1.04083e-23	1.05273e-09	9.47459e-09	[7, 8, 9, 10, 11]	Group22	36.5854	30	[PSMA1, PSMA2, PSMA3, PSMA5, PSMA6, PSMA8, PSMB1, PSMB2, PSMB3, PSMB4, PSMB6, PSMC1, PSMC2, PSMC3, PSMC4, PSMC5, PSMC6, PSMD1, PSMD11, PSMD12, PSMD13, PSMD2, PSMD3, PSMD6, PSMD7, PSMD8, PSMD9, PSME2, UBB, UBC]
GO:0031146	SCF-dependent proteasomal ubiquitin-dependent protein catabolic process	GO_BiologicalProcess-EBI-QuickGO-GOA_20.11.2017_00h00	6.90274e-28	2.71968e-25	1.05273e-09	9.47459e-09	[7, 8, 9, 10, 11]	Group22	40.5405	30	[PSMA1, PSMA2, PSMA3, PSMA5, PSMA6, PSMA8, PSMB1, PSMB2, PSMB3, PSMB4, PSMB6, PSMC1, PSMC2, PSMC3, PSMC4, PSMC5, PSMC6, PSMD1, PSMD11, PSMD12, PSMD13, PSMD2, PSMD3, PSMD6, PSMD7, PSMD8, PSMD9, PSME2, UBB, UBC]
GO:0031397	negative regulation of protein ubiquitination	GO_BiologicalProcess-EBI-QuickGO-GOA_20.11.2017_00h00	2.9231e-20	1.02893e-17	1.05273e-09	9.47459e-09	[7, 8, 9, 10, 11]	Group22	21.9178	32	[HSPA1A, PLAA, PSMA1, PSMA2, PSMA3, PSMA5, PSMA6, PSMB1, PSMB2, PSMB3, PSMB4, PSMB6, PSMC1, PSMC2, PSMC3, PSMC4, PSMC5, PSMC6, PSMD1, PSMD11, PSMD12, PSMD13, PSMD2, PSMD3, PSMD6, PSMD7, PSMD8, PSMD9, PSME2, RPS3, UBB, UBC]
GO:0042787	protein ubiquitination involved in ubiquitin-dependent protein catabolic process	GO_BiologicalProcess-EBI-QuickGO-GOA_20.11.2017_00h00	7.35094e-15	1.88919e-12	1.05273e-09	9.47459e-09	[8, 9, 10]	Group22	14.6119	32	[DDB1, HUWE1, PSMA1, PSMA2, PSMA3, PSMA5, PSMA6, PSMA8, PSMB1, PSMB2, PSMB3, PSMB4, PSMB6, PSMC1, PSMC2, PSMC3, PSMC4, PSMC5, PSMC6, PSMD1, PSMD11, PSMD12, PSMD13, PSMD2, PSMD3, PSMD6, PSMD7, PSMD8, PSMD9, PSME2, UBB, UBC]
GO:0061418	regulation of transcription from RNA polymerase II promoter in response to hypoxia	GO_BiologicalProcess-EBI-QuickGO-GOA_20.11.2017_00h00	6.19952e-26	2.39921e-23	1.05273e-09	9.47459e-09	[5, 6, 7, 8, 9, 10, 11, 12, 13]	Group22	35.7143	30	[PSMA1, PSMA2, PSMA3, PSMA5, PSMA6, PSMA8, PSMB1, PSMB2, PSMB3, PSMB4, PSMB6, PSMC1, PSMC2, PSMC3, PSMC4, PSMC5, PSMC6, PSMD1, PSMD11, PSMD12, PSMD13, PSMD2, PSMD3, PSMD6, PSMD7, PSMD8, PSMD9, PSME2, UBB, UBC]
